# Supplementary material for: Chromosome‐Level Genome and Organ‐Specific Transcriptome of Alnus glutinosa Uncover Lineage‐Specific Innovations in Root Nodule Symbiosis
Source: Plant Cell Environ. 2026 Feb 12;49(6):3003–21. doi: 10.1111/pce.70440 (PMC13136556; doi:10.1111/pce.70440)
Supplement: Supplementary file 2 — Table S1. Summary of sequenced data for A. glutinosa genome assembly. Table S2. Statistics of the de novo genome assembly of A. glutinosa. Table S3. Statistics of pseudo‐chromosome lengths of A. glutinosa. Table S4. Evaluation of genome quality by BUSCO v5.5.0. Table S5. The content of repeat sequence in A. glutinosa chromosome‐scale genome. Table S6. Evaluation of genome annotation quality by BUSCO v5.5.0. Table S7. Statistics of functional annotation of A.glutinosa genes using eggnog‐mapper. Table S8. Intragenomic collinear blocks identified in A. glutinosa genome. Table S9. Alnus and Betula Ks peak values. Table S10. Information on the genomes used for comparative genomic analysis. Table S11. A total of orthologous groups identified among 20 species by OrthoFinder. Table S12. Significantly expanded gene families in A. glutinosa. Table S13. Gene Ontology (GO) Enrichment analyses of significantly expanded genes in A. glutinosa. Table S14. Kyoto Encyclopedia of Genes and Genomes (KEGG) Enrichment analyses of significantly expanded genes in A. glutinosa. Table S15. Summary of mapping rates of mRNA‐seq data. Table S16. Differentially Expressed Genes (DEGs) in Root vs Nodules in A. glutinosa. Table S17. Gene Ontology (GO) Enrichment analyses of nodule‐enhanced genes in A. glutinosa. Table S18. Kyoto Encyclopedia of Genes and Genomes (KEGG) Enrichment analyses of nodule‐enhanced genes in A. glutinosa. Table S19. Hemoglobin sequences from selected species. Table S20. Collected reference RNS‐related genes. Table S21. A. glutinosa genes clustered within the same clade as reference RNS‐related genes. Table S22. A. glutinosa genes and RNS‐related genes in the same clade. Table S23. Primer sequences used for qPCR validation of AGO5 genes and the reference gene (Actin2) of A. glutinosa. Table S24. Summary of qPCR‐based relative expression levels (2^‐ΔCt) of AGO5 paralogs across four organs of A.glutinosa. Table S24 (continued). Additional qRT–PCR summary for RPG and bZIP (norm [file PCE-49-3003-s001.xlsx]

## Sheet: Table S1
Table S1. Summary of sequenced data for A. gluntinosa genome assembly.
Platform	Reads number(M)	Data volume(Gb)	Average Reads length（bp）	Minimum Reads length (bp)	Maximum Reads length (bp)	Coverage depth (x)
PacBio-hifi	2.07	38.01	18403	179	50112	75
Hi-C	371.47	55.72	150	150	150	110

## Sheet: Table S2
Table S2. Statistics of the denovo genome assembly of A. glutinosa.
Assembly	Contig		Scaffold
	number	length(bp)	number	length(bp)
contigs (>= 1000 bp)	1121	504606097	1064	504730097
contigs (>= 5000 bp)	1121	504606097	1008	504614668
contigs (>= 10000 bp)	1121	504606097	984	504452869
contigs (>= 25000 bp)	1085	503830371	935	503541280
contigs (>= 50000 bp)	419	477708694	331	479816782
Largest contig		25815948		51915127
Total length		504606097		504730097
N50		8600006		30764674
N90		189840		713260
auN		9.87739e+06		30462066
total contigs	1121		1064
L50	19		7
L90	89		16
N's per 100 kbp	0		24.57

## Sheet: Table S3
Table S3. Statistics of pseudo-chromosome lengths of A. glutinosa.
Chromsome	Length (bp)	Gene number
Chr1	51915127	3600
Chr2	39394367	2586
Chr3	38043500	2596
Chr4	35571269	2176
Chr5	32601893	1991
Chr6	31375543	1697
Chr7	30764674	1823
Chr8	30695602	1970
Chr9	29769449	1921
Chr10	29359609	1768
Chr11	28950377	1677
Chr12	27707268	1840
Chr13	25645064	1652
Chr14	21509500	1292
Not assigned	51426855	390
Total	504730097	28979

## Sheet: Table S4
Table S4. Evaluation of genome quality by BUSCO v5.5.0.
Type	embryophyta_odb10		eudicots_odb10
	Number	Percentage (%)	Number	Percentage(%)
Complete BUSCOs (C)	1592	98.7	2294	98.7
Complete and single-copy BUSCOs (S)	1554	96.3	2218	95.4
Complete and duplicated BUSCOs (D)	38	2.4	76	3.3
Fragmented BUSCOs (F)	13	0.8	5	0.2
Missing BUSCOs (M)	9	0.5	27	1.1
Total BUSCO groups searched	1614	100	2326	100

## Sheet: Table S5
Table S5. The content of repeat sequence in A. glutinosa chromosome-scale genome.
Type		% in genome	Length(bp)
LTR	Copia	0.0973	44108060
	Gypsy	0.0778	35236574
	unknown	0.101	45777820
TIR	CACTA	0.0319	14463987
	Mutator	0.06	27177193
	PIF_Harbinger	0.0153	6934455
	Tc1_Mariner	0.0025	1148918
	hAT	0.0341	15466327
nonTIR	helitron	0.0364	16498134
total interspersed		0.4563	206811468

## Sheet: Table S6
Table S6. Evaluation of genome annotation quality by BUSCO v5.5.0.
Type	embryophyta_odb10		eudicots_odb10
	Number	Percentage (%)	Number	Percentage(%)
Complete BUSCOs (C)	1462	90.5	2120	91.2
Complete and single-copy BUSCOs (S)	832	51.5	1176	50.6
Complete and duplicated BUSCOs (D)	630	39	944	40.6
Fragmented BUSCOs (F)	103	6.4	120	5.2
Missing BUSCOs (M)	49	3.1	86	3.6
Total BUSCO groups searched	1614	100	2326	100

## Sheet: Table S7
Table S7. Statistics of functional annotation of A.glutinosa genes using eggnog-mapper.
Gene	seed_ortholog	evalue	score	eggNOG_OGs	max_annot_lvl	COG_category	Description	Preferred_name	GOs	EC	KEGG_ko	KEGG_Pathway	KEGG_Module	KEGG_Reaction	KEGG_rclass	BRITE	KEGG_TC	CAZy	BiGG_Reaction	PFAMs
Alglu01G0000010	3760.EMJ24506	2.74e-299	824	COG0515@1|root,KOG1187@2759|Eukaryota,37KSS@33090|Viridiplantae,3GHTX@35493|Streptophyta,4JIR9@91835|fabids	33090|Viridiplantae	T	receptor-like protein kinase	-	GO:0003674,GO:0003824,GO:0004672,GO:0004674,GO:0004675,GO:0004888,GO:0005575,GO:0005623,GO:0005886,GO:0006464,GO:0006468,GO:0006793,GO:0006796,GO:0006807,GO:0007154,GO:0007165,GO:0007166,GO:0007167,GO:0007178,GO:0008150,GO:0008152,GO:0009987,GO:0016020,GO:0016301,GO:0016310,GO:0016740,GO:0016772,GO:0016773,GO:0019199,GO:0019538,GO:0023052,GO:0036211,GO:0038023,GO:0043170,GO:0043412,GO:0044237,GO:…	-	-	-	-	-	-	-	-	-	-	Pkinase
Alglu01G0000020	3641.EOY06899	2.07e-211	599	COG0515@1|root,KOG1187@2759|Eukaryota,37M5Z@33090|Viridiplantae,3G818@35493|Streptophyta	33090|Viridiplantae	T	belongs to the protein kinase superfamily	-	GO:0003674,GO:0003824,GO:0004672,GO:0004674,GO:0004675,GO:0004888,GO:0005575,GO:0005623,GO:0005886,GO:0006464,GO:0006468,GO:0006793,GO:0006796,GO:0006807,GO:0007154,GO:0007165,GO:0007166,GO:0007167,GO:0007178,GO:0008150,GO:0008152,GO:0009987,GO:0016020,GO:0016301,GO:0016310,GO:0016740,GO:0016772,GO:0016773,GO:0019199,GO:0019538,GO:0023052,GO:0036211,GO:0038023,GO:0043170,GO:0043412,GO:0044237,GO:…	2.7.11.1	ko:K13436	ko04626,map04626	-	-	-	ko00000,ko00001,ko01000,ko01001	-	-	-	Pkinase_Tyr
Alglu01G0000030	3760.EMJ26594	3.98e-226	656	2CMVE@1|root,2QS71@2759|Eukaryota,37P05@33090|Viridiplantae,3G961@35493|Streptophyta,4JSK1@91835|fabids	33090|Viridiplantae	S	Squamosa promoter-binding-like protein	-	GO:0003674,GO:0003700,GO:0006355,GO:0008150,GO:0009889,GO:0010468,GO:0010556,GO:0019219,GO:0019222,GO:0031323,GO:0031326,GO:0050789,GO:0050794,GO:0051171,GO:0051252,GO:0060255,GO:0065007,GO:0080090,GO:0140110,GO:1903506,GO:2000112,GO:2001141	-	-	-	-	-	-	-	-	-	-	SBP
Alglu01G0000040	3988.XP_002524862.1	0	1285	COG5329@1|root,KOG1888@2759|Eukaryota,37R6R@33090|Viridiplantae,3GAED@35493|Streptophyta,4JN6A@91835|fabids	33090|Viridiplantae	I	Domain with 2 conserved Trp (W) residues	-	GO:0003674,GO:0003824,GO:0004672,GO:0005102,GO:0005488,GO:0005515,GO:0005575,GO:0005623,GO:0005886,GO:0005911,GO:0006464,GO:0006468,GO:0006793,GO:0006796,GO:0006807,GO:0006950,GO:0006952,GO:0008150,GO:0008152,GO:0009506,GO:0009605,GO:0009607,GO:0009617,GO:0009987,GO:0010941,GO:0016020,GO:0016301,GO:0016310,GO:0016740,GO:0016772,GO:0016773,GO:0019538,GO:0030054,GO:0031347,GO:0031348,GO:0033612,GO:…	-	-	-	-	-	-	-	-	-	-	Syja_N,WW
Alglu01G0000050	29730.Gorai.005G172400.1	8.56e-171	501	COG5531@1|root,KOG1862@1|root,KOG1862@2759|Eukaryota,KOG1946@2759|Eukaryota,37SDZ@33090|Viridiplantae,3GH6Z@35493|Streptophyta	33090|Viridiplantae	K	protein At5g08430 isoform X1	-	-	-	-	-	-	-	-	-	-	-	-	GYF,Plus-3,SWIB
Alglu01G0000060	4006.Lus10037292	2.4e-163	469	COG3491@1|root,KOG0143@2759|Eukaryota,37M9M@33090|Viridiplantae,3GFXH@35493|Streptophyta,4JJVA@91835|fabids	33090|Viridiplantae	Q	Belongs to the iron ascorbate-dependent oxidoreductase family	-	-	-	-	-	-	-	-	-	-	-	-	2OG-FeII_Oxy,DIOX_N
Alglu01G0000070	85681.XP_006429803.1	3.55e-233	649	COG0408@1|root,KOG1518@2759|Eukaryota,37NFJ@33090|Viridiplantae,3GETE@35493|Streptophyta	33090|Viridiplantae	H	coproporphyrinogen-III oxidase	HEMF	GO:0003674,GO:0005488,GO:0005515,GO:0005575,GO:0005576,GO:0005622,GO:0005623,GO:0005737,GO:0008150,GO:0009507,GO:0009532,GO:0009536,GO:0009570,GO:0009719,GO:0009725,GO:0009735,GO:0010033,GO:0042221,GO:0042802,GO:0042803,GO:0043226,GO:0043227,GO:0043229,GO:0043231,GO:0044422,GO:0044424,GO:0044434,GO:0044435,GO:0044444,GO:0044446,GO:0044464,GO:0046983,GO:0048046,GO:0050896	1.3.3.3	ko:K00228	ko00860,ko01100,ko01110,map00860,map01100,map01110	M00121	R03220	RC00884	ko00000,ko00001,ko00002,ko01000	-	-	-	Coprogen_oxidas
Alglu01G0000080	2711.XP_006492903.1	8.64e-279	776	COG2256@1|root,KOG2028@2759|Eukaryota,37PNU@33090|Viridiplantae,3G93Y@35493|Streptophyta	33090|Viridiplantae	L	AAA-type ATPase family protein	-	GO:0000731,GO:0003674,GO:0003824,GO:0005575,GO:0005622,GO:0005623,GO:0005634,GO:0006139,GO:0006259,GO:0006275,GO:0006281,GO:0006725,GO:0006807,GO:0006950,GO:0006974,GO:0008150,GO:0008152,GO:0009058,GO:0009059,GO:0009889,GO:0009987,GO:0010556,GO:0016462,GO:0016787,GO:0016817,GO:0016818,GO:0016887,GO:0017111,GO:0018130,GO:0019219,GO:0019222,GO:0019438,GO:0030174,GO:0031323,GO:0031326,GO:0033554,GO:…	-	ko:K07478	-	-	-	-	ko00000	-	-	-	AAA,AAA_assoc_2,MgsA_C,UBA
Alglu01G0000090	981085.XP_010108357.1	2.65e-56	182	COG5051@1|root,KOG3452@2759|Eukaryota,37W40@33090|Viridiplantae,3GIUB@35493|Streptophyta,4JPDU@91835|fabids	33090|Viridiplantae	J	Belongs to the eukaryotic ribosomal protein eL36 family	RPL36	GO:0002181,GO:0003674,GO:0003676,GO:0003723,GO:0003735,GO:0005198,GO:0005488,GO:0005575,GO:0005622,GO:0005623,GO:0005737,GO:0005773,GO:0005774,GO:0005829,GO:0005840,GO:0006412,GO:0006518,GO:0006807,GO:0008150,GO:0008152,GO:0009058,GO:0009059,GO:0009987,GO:0010467,GO:0015934,GO:0016020,GO:0019538,GO:0022625,GO:0022626,GO:0031090,GO:0032991,GO:0034641,GO:0034645,GO:0043043,GO:0043170,GO:0043226,GO:…	-	ko:K02920	ko03010,map03010	M00177	-	-	br01610,ko00000,ko00001,ko00002,ko03011	-	-	-	Ribosomal_L36e
Alglu01G0000100	3988.XP_002513688.1	5.58e-295	808	KOG2088@1|root,KOG2088@2759|Eukaryota,37MF1@33090|Viridiplantae,3G9CW@35493|Streptophyta,4JHE5@91835|fabids	33090|Viridiplantae	IOT	Lipase 3 N-terminal region	-	-	-	-	-	-	-	-	-	-	-	-	Lipase3_N,Lipase_3
Alglu01G0000110	225117.XP_009342949.1	2.5e-155	443	KOG1591@1|root,KOG1591@2759|Eukaryota,37R3J@33090|Viridiplantae,3GFIJ@35493|Streptophyta,4JH56@91835|fabids	33090|Viridiplantae	E	prolyl 4-hydroxylase	-	-	1.14.11.2	ko:K00472	ko00330,ko01100,map00330,map01100	-	R01252	RC00478	ko00000,ko00001,ko01000	-	-	-	2OG-FeII_Oxy_3,ShK
Alglu01G0000120	3760.EMJ11919	5.73e-25	105	2C12J@1|root,2QUJZ@2759|Eukaryota,37J44@33090|Viridiplantae,3G9XR@35493|Streptophyta,4JEZS@91835|fabids	33090|Viridiplantae	S	Protein BYPASS1-related	-	-	-	-	-	-	-	-	-	-	-	-	BPS1
Alglu01G0000130	3641.EOY23229	8.28e-25	96.7	2E6AI@1|root,2SD14@2759|Eukaryota,37XNM@33090|Viridiplantae,3GM89@35493|Streptophyta	33090|Viridiplantae	-	-	-	-	-	-	-	-	-	-	-	-	-	-	-
Alglu01G0000140	102107.XP_008234213.1	2.11e-227	657	COG5059@1|root,KOG0239@2759|Eukaryota,KOG0242@2759|Eukaryota,37R6N@33090|Viridiplantae,3GEE4@35493|Streptophyta,4JGWM@91835|fabids	33090|Viridiplantae	Z	Belongs to the TRAFAC class myosin-kinesin ATPase superfamily. Kinesin family	-	GO:0000070,GO:0000278,GO:0000280,GO:0000775,GO:0000776,GO:0000819,GO:0002376,GO:0002478,GO:0002495,GO:0002504,GO:0003674,GO:0003676,GO:0003677,GO:0003774,GO:0003777,GO:0003824,GO:0005488,GO:0005575,GO:0005622,GO:0005623,GO:0005634,GO:0005654,GO:0005694,GO:0005737,GO:0005819,GO:0005829,GO:0005856,GO:0005871,GO:0005875,GO:0006810,GO:0006890,GO:0006928,GO:0006996,GO:0007017,GO:0007018,GO:0007049,GO:…	-	ko:K10403	ko04914,map04914	-	-	-	ko00000,ko00001,ko04812	-	-	-	HHH_3,Kinesin
Alglu01G0000150	102107.XP_008234212.1	4.16e-146	437	28IBT@1|root,2QUP5@2759|Eukaryota,37T18@33090|Viridiplantae,3GBGV@35493|Streptophyta,4JMY1@91835|fabids	33090|Viridiplantae	S	At3g49055-like	-	-	-	-	-	-	-	-	-	-	-	-	-
Alglu01G0000160	102107.XP_008234211.1	0	955	COG0515@1|root,2QZPS@2759|Eukaryota,37JNU@33090|Viridiplantae,3GFN6@35493|Streptophyta,4JJHN@91835|fabids	33090|Viridiplantae	T	U-box domain-containing protein	-	GO:0005575,GO:0005623,GO:0005886,GO:0016020,GO:0044464,GO:0071944	-	-	-	-	-	-	-	-	-	-	Pkinase,Pkinase_Tyr,U-box,Usp
Alglu01G0000170	3649.evm.model.supercontig_107.76	5.34e-259	739	28K0H@1|root,2QSEZ@2759|Eukaryota,37J0T@33090|Viridiplantae,3GGV7@35493|Streptophyta,3HPZB@3699|Brassicales	33090|Viridiplantae	S	zinc finger	-	-	-	-	-	-	-	-	-	-	-	-	-
Alglu01G0000180	3827.XP_004496545.1	3.48e-120	349	28MKI@1|root,2QU47@2759|Eukaryota,37R50@33090|Viridiplantae,3GG2M@35493|Streptophyta,4JFR3@91835|fabids	33090|Viridiplantae	-	-	-	-	-	-	-	-	-	-	-	-	-	-	-
Alglu01G0000190	29760.VIT_16s0050g00720.t01	1.42e-206	577	COG5201@1|root,KOG1724@2759|Eukaryota,37NHH@33090|Viridiplantae,3GG9Y@35493|Streptophyta	33090|Viridiplantae	O	Belongs to the SKP1 family	-	GO:0000151,GO:0005575,GO:0005622,GO:0005623,GO:0019005,GO:0031461,GO:0032991,GO:0044424,GO:0044464,GO:1902494,GO:1990234	-	ko:K03094	ko04110,ko04111,ko04114,ko04120,ko04141,ko04310,ko04341,ko04350,ko04710,ko05168,ko05200,map04110,map04111,map04114,map04120,map04141,map04310,map04341,map04350,map04710,map05168,map05200	M00379,M00380,M00381,M00382,M00387,M00407,M00411	-	-	ko00000,ko00001,ko00002,ko03036,ko04121	-	-	-	Skp1,Skp1_POZ
Alglu01G0000210	29760.VIT_16s0050g00750.t01	2.17e-173	501	COG1028@1|root,KOG1208@2759|Eukaryota,37Q3T@33090|Viridiplantae,3GBAM@35493|Streptophyta	33090|Viridiplantae	Q	Belongs to the short-chain dehydrogenases reductases (SDR) family	-	GO:0003674,GO:0003824,GO:0005575,GO:0005622,GO:0005623,GO:0005737,GO:0005886,GO:0008150,GO:0008152,GO:0009507,GO:0009526,GO:0009528,GO:0009536,GO:0009706,GO:0009941,GO:0016020,GO:0016491,GO:0019866,GO:0031090,GO:0031967,GO:0031969,GO:0031975,GO:0042170,GO:0043226,GO:0043227,GO:0043229,GO:0043231,GO:0044422,GO:0044424,GO:0044434,GO:0044435,GO:0044444,GO:0044446,GO:0044464,GO:0055114,GO:0071944	1.1.1.300	ko:K11153,ko:K19329	ko00830,ko01100,map00830,map01100	-	R08379,R08383	RC00649	ko00000,ko00001,ko01000	-	-	-	adh_short
Alglu01G0000220	3760.EMJ20762	0	1417	KOG0198@1|root,KOG0198@2759|Eukaryota,37N5P@33090|Viridiplantae,3GCWQ@35493|Streptophyta,4JDUQ@91835|fabids	33090|Viridiplantae	T	Mitogen-activated protein kinase kinase kinase	-	GO:0000226,GO:0001932,GO:0001934,GO:0003674,GO:0003824,GO:0004672,GO:0004674,GO:0005575,GO:0005622,GO:0005623,GO:0005737,GO:0006464,GO:0006468,GO:0006793,GO:0006796,GO:0006807,GO:0006950,GO:0006996,GO:0007010,GO:0007017,GO:0007154,GO:0007165,GO:0007346,GO:0008150,GO:0008152,GO:0009893,GO:0009987,GO:0010562,GO:0010604,GO:0016043,GO:0016301,GO:0016310,GO:0016740,GO:0016772,GO:0016773,GO:0019220,GO:…	2.7.11.25	ko:K20717	ko04016,map04016	-	-	-	ko00000,ko00001,ko01000,ko01001	-	-	-	Pkinase
Alglu01G0000230	102107.XP_008234200.1	4.08e-231	651	COG1055@1|root,KOG2639@2759|Eukaryota,37JD9@33090|Viridiplantae,3G7NZ@35493|Streptophyta,4JJA1@91835|fabids	33090|Viridiplantae	P	Transporter	ARSB	GO:0003674,GO:0003824,GO:0005215,GO:0005575,GO:0005623,GO:0005886,GO:0005887,GO:0006810,GO:0006811,GO:0006812,GO:0006820,GO:0008150,GO:0008324,GO:0008490,GO:0008509,GO:0015075,GO:0015103,GO:0015105,GO:0015291,GO:0015318,GO:0015399,GO:0015405,GO:0015446,GO:0015698,GO:0015700,GO:0016020,GO:0016021,GO:0016462,GO:0016787,GO:0016817,GO:0016818,GO:0016887,GO:0017111,GO:0019829,GO:0022804,GO:0022853,GO:…	-	-	-	-	-	-	-	-	-	-	CitMHS
Alglu01G0000240	4572.TRIUR3_11047-P1	9.33e-10	65.9	COG0013@1|root,KOG1075@1|root,KOG0188@2759|Eukaryota,KOG1075@2759|Eukaryota,37Q0V@33090|Viridiplantae,3GDU7@35493|Streptophyta,3KRRD@4447|Liliopsida,3I3GN@38820|Poales	33090|Viridiplantae	J	Catalyzes the attachment of alanine to tRNA(Ala) in a two-step reaction alanine is first activated by ATP to form Ala- AMP and then transferred to the acceptor end of tRNA(Ala). Also edits incorrectly charged tRNA(Ala) via its editing domain	-	GO:0000049,GO:0003674,GO:0003676,GO:0003723,GO:0003824,GO:0004812,GO:0004813,GO:0005488,GO:0005575,GO:0005622,GO:0005623,GO:0005737,GO:0005739,GO:0005829,GO:0006082,GO:0006139,GO:0006396,GO:0006399,GO:0006400,GO:0006412,GO:0006418,GO:0006419,GO:0006518,GO:0006520,GO:0006725,GO:0006807,GO:0008033,GO:0008150,GO:0008152,GO:0009058,GO:0009059,GO:0009451,GO:0009507,GO:0009536,GO:0009987,GO:0010035,GO:…	6.1.1.7	ko:K01872	ko00970,map00970	M00359,M00360	R03038	RC00055,RC00523	ko00000,ko00001,ko00002,ko01000,ko01007,ko03016	-	-	-	DHHA1,tRNA-synt_2c,tRNA_SAD
Alglu01G0000250	3983.cassava4.1_004915m	1.02e-295	818	COG1055@1|root,KOG2639@2759|Eukaryota,37JD9@33090|Viridiplantae,3G7NZ@35493|Streptophyta,4JJA1@91835|fabids	33090|Viridiplantae	P	Transporter	ARSB	GO:0003674,GO:0003824,GO:0005215,GO:0005575,GO:0005623,GO:0005886,GO:0005887,GO:0006810,GO:0006811,GO:0006812,GO:0006820,GO:0008150,GO:0008324,GO:0008490,GO:0008509,GO:0015075,GO:0015103,GO:0015105,GO:0015291,GO:0015318,GO:0015399,GO:0015405,GO:0015446,GO:0015698,GO:0015700,GO:0016020,GO:0016021,GO:0016462,GO:0016787,GO:0016817,GO:0016818,GO:0016887,GO:0017111,GO:0019829,GO:0022804,GO:0022853,GO:…	-	-	-	-	-	-	-	-	-	-	CitMHS
Alglu01G0000260	102107.XP_008234199.1	1.19e-230	649	28HJ6@1|root,2QPX0@2759|Eukaryota,37HFM@33090|Viridiplantae,3G831@35493|Streptophyta,4JI79@91835|fabids	33090|Viridiplantae	S	Hydroxyproline-rich glycoprotein family protein	-	-	-	-	-	-	-	-	-	-	-	-	-
Alglu01G0000270	3694.POPTR_0012s12910.1	1.85e-94	285	28KFG@1|root,2QSWH@2759|Eukaryota,37SYZ@33090|Viridiplantae,3GH7W@35493|Streptophyta,4JP6P@91835|fabids	33090|Viridiplantae	U	Sec-independent protein translocase protein TATB	TATB	GO:0003674,GO:0005215,GO:0005575,GO:0005622,GO:0005623,GO:0005737,GO:0005886,GO:0006605,GO:0006612,GO:0006810,GO:0006886,GO:0006950,GO:0008104,GO:0008150,GO:0008320,GO:0008565,GO:0009266,GO:0009409,GO:0009507,GO:0009526,GO:0009534,GO:0009535,GO:0009536,GO:0009579,GO:0009628,GO:0009889,GO:0009941,GO:0009977,GO:0010119,GO:0015031,GO:0015291,GO:0015399,GO:0015405,GO:0015450,GO:0015833,GO:0016020,GO:…	-	ko:K03116	ko03060,ko03070,map03060,map03070	M00336	-	-	ko00000,ko00001,ko00002,ko02044	2.A.64	-	-	MttA_Hcf106
Alglu01G0000280	102107.XP_008234197.1	0	1733	COG4725@1|root,KOG2097@2759|Eukaryota,37K3N@33090|Viridiplantae,3G7Y6@35493|Streptophyta,4JEVQ@91835|fabids	33090|Viridiplantae	K	Belongs to the MT-A70-like family	-	-	2.1.1.62	ko:K05925	-	-	-	-	ko00000,ko01000,ko03019	-	-	-	MT-A70
Alglu01G0000300	3649.evm.model.supercontig_263.17	8.94e-07	52	KOG1075@1|root,KOG1075@2759|Eukaryota,37T71@33090|Viridiplantae,3GHK2@35493|Streptophyta,3I05T@3699|Brassicales	33090|Viridiplantae	S	Ribonuclease H protein	-	-	-	-	-	-	-	-	-	-	-	-	C2,DUF4283,RVT_1,RVT_3,zf-RVT
Alglu01G0000310	3641.EOY23271	1.77e-257	713	2CN7Y@1|root,2QUE6@2759|Eukaryota,37SDM@33090|Viridiplantae,3GC07@35493|Streptophyta	33090|Viridiplantae	S	BAHD acyltransferase	-	GO:0000902,GO:0000904,GO:0005575,GO:0005622,GO:0005623,GO:0005737,GO:0008150,GO:0008152,GO:0009058,GO:0009059,GO:0009653,GO:0009888,GO:0009987,GO:0010026,GO:0010090,GO:0010143,GO:0016043,GO:0030154,GO:0032502,GO:0032989,GO:0043170,GO:0044424,GO:0044464,GO:0048468,GO:0048856,GO:0048869,GO:0051179,GO:0071704,GO:0071840,GO:0090558,GO:0090626,GO:1901576	-	ko:K19747	-	-	-	-	ko00000,ko01000	-	-	-	Transferase
Alglu01G0000320	3641.EOY23272	1.41e-149	441	28NQD@1|root,2QU17@2759|Eukaryota,37QHG@33090|Viridiplantae,3GF80@35493|Streptophyta	33090|Viridiplantae	S	UPF0496 protein	-	-	-	-	-	-	-	-	-	-	-	-	DUF677
Alglu01G0000330	3641.EOY23274	2.15e-85	264	2CGWI@1|root,2QUDH@2759|Eukaryota,37PNK@33090|Viridiplantae,3G85G@35493|Streptophyta	33090|Viridiplantae	S	domain-containing protein	-	-	-	-	-	-	-	-	-	-	-	-	C2
Alglu01G0000340	29760.VIT_14s0060g00990.t01	1.18e-102	304	KOG4373@1|root,KOG4373@2759|Eukaryota,37QTW@33090|Viridiplantae,3GFP3@35493|Streptophyta	33090|Viridiplantae	S	3'-5' exonuclease activity	-	-	-	-	-	-	-	-	-	-	-	-	DNA_pol_A_exo1
Alglu01G0000350	102107.XP_008228403.1	3.36e-167	479	COG0103@1|root,KOG1697@2759|Eukaryota,37HX7@33090|Viridiplantae,3GC8I@35493|Streptophyta,4JJ5W@91835|fabids	33090|Viridiplantae	J	Belongs to the universal ribosomal protein uS9 family	-	GO:0000462,GO:0003674,GO:0003676,GO:0003723,GO:0003735,GO:0005198,GO:0005488,GO:0005575,GO:0005622,GO:0005623,GO:0005737,GO:0005739,GO:0005840,GO:0006139,GO:0006364,GO:0006396,GO:0006412,GO:0006518,GO:0006725,GO:0006807,GO:0007275,GO:0008150,GO:0008152,GO:0009058,GO:0009059,GO:0009553,GO:0009555,GO:0009559,GO:0009561,GO:0009987,GO:0010467,GO:0015935,GO:0016070,GO:0016072,GO:0019538,GO:0022613,GO:…	-	ko:K02996	ko03010,map03010	M00178,M00179	-	-	br01610,ko00000,ko00001,ko00002,ko03011	-	-	-	Ribosomal_S9
Alglu01G0000360	85681.XP_006437602.1	3.31e-160	456	COG1889@1|root,KOG1596@2759|Eukaryota,37IFF@33090|Viridiplantae,3G90D@35493|Streptophyta	33090|Viridiplantae	A	mediator of RNA polymerase II transcription subunit	-	GO:0000154,GO:0000494,GO:0001510,GO:0003674,GO:0003676,GO:0003723,GO:0003824,GO:0004518,GO:0004540,GO:0005488,GO:0005575,GO:0005622,GO:0005623,GO:0005634,GO:0005654,GO:0005730,GO:0005732,GO:0006139,GO:0006325,GO:0006364,GO:0006396,GO:0006464,GO:0006479,GO:0006725,GO:0006807,GO:0006996,GO:0008150,GO:0008152,GO:0008168,GO:0008170,GO:0008173,GO:0008213,GO:0008276,GO:0008649,GO:0008757,GO:0009451,GO:…	-	ko:K14563	ko03008,map03008	-	-	-	ko00000,ko00001,ko01000,ko03009	-	-	-	Fibrillarin
Alglu01G0000370	85681.XP_006421996.1	2.91e-276	764	COG0534@1|root,KOG1347@2759|Eukaryota,37QRG@33090|Viridiplantae,3GCE0@35493|Streptophyta	33090|Viridiplantae	V	Belongs to the multi antimicrobial extrusion (MATE) (TC 2.A.66.1) family	-	GO:0005575,GO:0005622,GO:0005623,GO:0005737,GO:0005773,GO:0008150,GO:0008152,GO:0009058,GO:0009812,GO:0009813,GO:0043226,GO:0043227,GO:0043229,GO:0043231,GO:0044424,GO:0044444,GO:0044464,GO:0071704,GO:1901576	-	ko:K03327	-	-	-	-	ko00000,ko02000	2.A.66.1	-	-	MatE
Alglu01G0000380	3988.XP_002513664.1	4.4e-203	590	28K9J@1|root,2QRJ6@2759|Eukaryota,37RFG@33090|Viridiplantae,3GG9A@35493|Streptophyta,4JG1P@91835|fabids	33090|Viridiplantae	K	Belongs to the GRAS family	SCL8	GO:0003674,GO:0003676,GO:0003677,GO:0003700,GO:0005488,GO:0005575,GO:0005622,GO:0005623,GO:0005634,GO:0005737,GO:0006355,GO:0008150,GO:0009889,GO:0010468,GO:0010556,GO:0019219,GO:0019222,GO:0031323,GO:0031326,GO:0043226,GO:0043227,GO:0043229,GO:0043231,GO:0043565,GO:0044424,GO:0044464,GO:0050789,GO:0050794,GO:0051171,GO:0051252,GO:0060255,GO:0065007,GO:0080090,GO:0097159,GO:0140110,GO:1901363,GO:…	3.6.4.13	ko:K14777	-	-	-	-	ko00000,ko01000,ko03009	-	-	-	GRAS
Alglu01G0000390	85681.XP_006421998.1	2.09e-66	214	2CVBB@1|root,2S4FZ@2759|Eukaryota,37VY5@33090|Viridiplantae,3GJ8P@35493|Streptophyta	33090|Viridiplantae	-	-	-	-	-	-	-	-	-	-	-	-	-	-	-
Alglu01G0000400	225117.XP_009339708.1	1.57e-246	686	COG0442@1|root,KOG4163@2759|Eukaryota,37QBN@33090|Viridiplantae,3GFUW@35493|Streptophyta,4JG72@91835|fabids	33090|Viridiplantae	J	Proline--tRNA	-	GO:0000003,GO:0003006,GO:0003674,GO:0003824,GO:0004812,GO:0004827,GO:0005575,GO:0005622,GO:0005623,GO:0005737,GO:0005739,GO:0006082,GO:0006139,GO:0006399,GO:0006412,GO:0006418,GO:0006433,GO:0006518,GO:0006520,GO:0006725,GO:0006807,GO:0007275,GO:0008150,GO:0008152,GO:0009058,GO:0009059,GO:0009507,GO:0009532,GO:0009536,GO:0009553,GO:0009570,GO:0009791,GO:0009908,GO:0009987,GO:0010109,GO:0010154,GO:…	6.1.1.15	ko:K01881	ko00970,map00970	M00359,M00360	R03661	RC00055,RC00523	ko00000,ko00001,ko00002,ko01000,ko01007,ko03016	-	-	-	HGTP_anticodon,ProRS-C_1,tRNA-synt_2b
Alglu01G0000410	3649.evm.model.supercontig_107.97	4.06e-51	204	28IFM@1|root,2QQSF@2759|Eukaryota,37NXC@33090|Viridiplantae,3GBID@35493|Streptophyta,3HNVK@3699|Brassicales	33090|Viridiplantae	-	-	-	-	-	-	-	-	-	-	-	-	-	-	-
Alglu01G0000430	29760.VIT_16s0050g00990.t01	0	1049	KOG0039@1|root,KOG0039@2759|Eukaryota,37IDX@33090|Viridiplantae,3G80X@35493|Streptophyta	33090|Viridiplantae	PQ	ferric reduction oxidase	-	-	1.16.1.7	ko:K00521	-	-	-	-	ko00000,ko01000	-	-	-	FAD_binding_8,Ferric_reduct,NAD_binding_6
Alglu01G0000440	29760.VIT_16s0050g00990.t01	0	1020	KOG0039@1|root,KOG0039@2759|Eukaryota,37IDX@33090|Viridiplantae,3G80X@35493|Streptophyta	33090|Viridiplantae	PQ	ferric reduction oxidase	-	-	1.16.1.7	ko:K00521	-	-	-	-	ko00000,ko01000	-	-	-	FAD_binding_8,Ferric_reduct,NAD_binding_6
Alglu01G0000450	29760.VIT_16s0050g00990.t01	0	1013	KOG0039@1|root,KOG0039@2759|Eukaryota,37IDX@33090|Viridiplantae,3G80X@35493|Streptophyta	33090|Viridiplantae	PQ	ferric reduction oxidase	-	-	1.16.1.7	ko:K00521	-	-	-	-	ko00000,ko01000	-	-	-	FAD_binding_8,Ferric_reduct,NAD_binding_6
Alglu01G0000460	29760.VIT_16s0050g00990.t01	1.35e-208	615	KOG0039@1|root,KOG0039@2759|Eukaryota,37IDX@33090|Viridiplantae,3G80X@35493|Streptophyta	33090|Viridiplantae	PQ	ferric reduction oxidase	-	-	1.16.1.7	ko:K00521	-	-	-	-	ko00000,ko01000	-	-	-	FAD_binding_8,Ferric_reduct,NAD_binding_6
Alglu01G0000470	3641.EOY23294	7.08e-220	621	COG5505@1|root,2QQM4@2759|Eukaryota,37RG0@33090|Viridiplantae,3GC7K@35493|Streptophyta	33090|Viridiplantae	S	Protein of unknown function (DUF819)	-	-	-	-	-	-	-	-	-	-	-	-	DUF819
Alglu01G0000480	2711.XP_006490647.1	6.71e-78	236	29A52@1|root,2RZNU@2759|Eukaryota,37UF9@33090|Viridiplantae,3GI7I@35493|Streptophyta	33090|Viridiplantae	A	RNA-binding protein	-	-	-	-	-	-	-	-	-	-	-	-	RRM_1
Alglu01G0000490	102107.XP_008234844.1	0	1164	COG0515@1|root,KOG1187@2759|Eukaryota,37S2V@33090|Viridiplantae,3G75K@35493|Streptophyta,4JEI0@91835|fabids	33090|Viridiplantae	T	receptor-like protein kinase	-	GO:0005575,GO:0005623,GO:0005886,GO:0005911,GO:0009506,GO:0016020,GO:0030054,GO:0044464,GO:0055044,GO:0071944	-	-	-	-	-	-	-	-	-	-	Malectin_like,Pkinase_Tyr
Alglu01G0000500	102107.XP_008234843.1	7.43e-141	402	KOG0324@1|root,KOG0324@2759|Eukaryota,37I44@33090|Viridiplantae,3GE55@35493|Streptophyta,4JH7V@91835|fabids	33090|Viridiplantae	S	deSI-like protein	-	-	-	-	-	-	-	-	-	-	-	-	Peptidase_C97
Alglu01G0000510	102107.XP_008234842.1	9.79e-82	249	2C4SJ@1|root,2QSDB@2759|Eukaryota,37SR9@33090|Viridiplantae,3GH3A@35493|Streptophyta,4JPS3@91835|fabids	33090|Viridiplantae	-	-	-	-	-	-	-	-	-	-	-	-	-	-	-
Alglu01G0000520	3694.POPTR_0005s00810.1	2.6e-08	62.4	28K72@1|root,2QTD0@2759|Eukaryota,37MQQ@33090|Viridiplantae,3GERS@35493|Streptophyta,4JDMJ@91835|fabids	33090|Viridiplantae	S	Belongs to the 'GDSL' lipolytic enzyme family	-	GO:0005575,GO:0005622,GO:0005623,GO:0005737,GO:0009507,GO:0009532,GO:0009536,GO:0009570,GO:0043226,GO:0043227,GO:0043229,GO:0043231,GO:0044422,GO:0044424,GO:0044434,GO:0044435,GO:0044444,GO:0044446,GO:0044464	-	-	-	-	-	-	-	-	-	-	Lipase_GDSL
Alglu01G0000530	3641.EOY23303	9.64e-197	549	COG0489@1|root,KOG3022@2759|Eukaryota,37JKX@33090|Viridiplantae,3G8ZC@35493|Streptophyta	33090|Viridiplantae	D	septum site-determining protein minD	-	GO:0003674,GO:0003824,GO:0005488,GO:0005515,GO:0005575,GO:0005622,GO:0005623,GO:0005737,GO:0006996,GO:0008150,GO:0009507,GO:0009526,GO:0009532,GO:0009536,GO:0009570,GO:0009657,GO:0009658,GO:0009941,GO:0009987,GO:0010020,GO:0016043,GO:0016462,GO:0016787,GO:0016817,GO:0016818,GO:0016887,GO:0017111,GO:0030899,GO:0031967,GO:0031975,GO:0042623,GO:0042802,GO:0042803,GO:0043226,GO:0043227,GO:0043229,GO:…	-	ko:K03609	-	-	-	-	ko00000,ko03036,ko04812	-	-	-	CbiA
Alglu01G0000540	225117.XP_009377604.1	1.05e-241	685	COG0773@1|root,2QPWX@2759|Eukaryota,37RCA@33090|Viridiplantae,3GF8P@35493|Streptophyta	33090|Viridiplantae	M	Mur ligase family, catalytic domain	-	-	-	-	-	-	-	-	-	-	-	-	Mur_ligase,Mur_ligase_C,Mur_ligase_M
Alglu01G0000550	3750.XP_008343769.1	1.58e-165	469	28K47@1|root,2QSIR@2759|Eukaryota,37NIT@33090|Viridiplantae,3GB4M@35493|Streptophyta,4JMXS@91835|fabids	33090|Viridiplantae	S	Belongs to the sterol desaturase family	-	GO:0006629,GO:0006720,GO:0006721,GO:0008150,GO:0008152,GO:0008299,GO:0008610,GO:0009058,GO:0009987,GO:0016108,GO:0016109,GO:0016114,GO:0016116,GO:0016117,GO:0016122,GO:0016123,GO:0042440,GO:0044237,GO:0044238,GO:0044249,GO:0044255,GO:0046148,GO:0071704,GO:1901576	1.14.15.24	ko:K15746	ko00906,ko01100,ko01110,map00906,map01100,map01110	M00372	R07530,R07558,R07559,R07561,R07562,R07568,R07569,R07570,R07572,R07851,R09747	RC00478,RC00704,RC02629	ko00000,ko00001,ko00002,ko01000	-	-	-	FA_hydroxylase
Alglu01G0000560	3988.XP_002513653.1	1.55e-268	744	COG5434@1|root,2QUE1@2759|Eukaryota,37NQ0@33090|Viridiplantae,3G8YH@35493|Streptophyta,4JEM6@91835|fabids	33090|Viridiplantae	G	Belongs to the glycosyl hydrolase 28 family	-	-	-	-	-	-	-	-	-	-	-	-	Glyco_hydro_28
Alglu01G0000580	3847.GLYMA13G10400.1	5.9e-09	63.2	28PWY@1|root,2QWJJ@2759|Eukaryota,37NQA@33090|Viridiplantae,3G8IQ@35493|Streptophyta,4JGEH@91835|fabids	33090|Viridiplantae	S	source UniProtKB	-	-	-	-	-	-	-	-	-	-	-	-	DUF4216,DUF4218,Transpos_assoc,Transposase_21
Alglu01G0000590	3988.XP_002513653.1	1.47e-238	667	COG5434@1|root,2QUE1@2759|Eukaryota,37NQ0@33090|Viridiplantae,3G8YH@35493|Streptophyta,4JEM6@91835|fabids	33090|Viridiplantae	G	Belongs to the glycosyl hydrolase 28 family	-	-	-	-	-	-	-	-	-	-	-	-	Glyco_hydro_28
Alglu01G0000610	3750.XP_008368841.1	1.91e-07	60.8	KOG4341@1|root,KOG4341@2759|Eukaryota,37N4E@33090|Viridiplantae,3GEK2@35493|Streptophyta,4JIFY@91835|fabids	33090|Viridiplantae	S	f-box protein	-	-	-	ko:K10268	-	-	-	-	ko00000,ko04121	-	-	-	F-box-like
Alglu01G0000630	2711.XP_006490634.1	1.86e-236	662	COG5434@1|root,2QUE1@2759|Eukaryota,37NQ0@33090|Viridiplantae,3G8YH@35493|Streptophyta	33090|Viridiplantae	G	Belongs to the glycosyl hydrolase 28 family	-	-	-	-	-	-	-	-	-	-	-	-	Glyco_hydro_28
Alglu01G0000640	3760.EMJ22072	3.12e-167	487	COG0515@1|root,KOG1187@2759|Eukaryota,37S1H@33090|Viridiplantae,3GFSP@35493|Streptophyta,4JSYU@91835|fabids	33090|Viridiplantae	T	Serine threonine-protein kinase	-	GO:0003674,GO:0003824,GO:0004672,GO:0004674,GO:0004675,GO:0004888,GO:0005575,GO:0005623,GO:0005886,GO:0006464,GO:0006468,GO:0006793,GO:0006796,GO:0006807,GO:0007154,GO:0007165,GO:0007166,GO:0007167,GO:0007178,GO:0008150,GO:0008152,GO:0009987,GO:0016020,GO:0016301,GO:0016310,GO:0016740,GO:0016772,GO:0016773,GO:0019199,GO:0019538,GO:0023052,GO:0036211,GO:0038023,GO:0043170,GO:0043412,GO:0044237,GO:…	-	-	-	-	-	-	-	-	-	-	Pkinase_Tyr
Alglu01G0000650	3760.EMJ28458	8.15e-207	583	28UF7@1|root,2R15Y@2759|Eukaryota,37IDC@33090|Viridiplantae,3GEE8@35493|Streptophyta,4JI0J@91835|fabids	33090|Viridiplantae	-	-	-	-	-	-	-	-	-	-	-	-	-	-	-
Alglu01G0000660	102107.XP_008234836.1	1.07e-156	448	COG3823@1|root,2QUQC@2759|Eukaryota,37NWP@33090|Viridiplantae,3GBE5@35493|Streptophyta,4JF7V@91835|fabids	33090|Viridiplantae	O	Glutaminyl-peptide	-	GO:0003674,GO:0003824,GO:0005575,GO:0005623,GO:0005886,GO:0006464,GO:0006807,GO:0008150,GO:0008152,GO:0009987,GO:0016020,GO:0016603,GO:0016740,GO:0016746,GO:0016755,GO:0017186,GO:0018193,GO:0018199,GO:0019538,GO:0036211,GO:0043170,GO:0043412,GO:0044237,GO:0044238,GO:0044260,GO:0044267,GO:0044464,GO:0071704,GO:0071944,GO:0140096,GO:1901564	-	-	-	-	-	-	-	-	-	-	Glu_cyclase_2
Alglu01G0000670	3880.AES94021	5.4e-74	243	COG5045@1|root,COG5147@1|root,KOG0048@2759|Eukaryota,KOG3344@2759|Eukaryota,37IV7@33090|Viridiplantae,3GAKP@35493|Streptophyta,4JVYE@91835|fabids	33090|Viridiplantae	JK	Plectin/S10 domain	-	GO:0000028,GO:0001763,GO:0003674,GO:0003676,GO:0003723,GO:0003729,GO:0003735,GO:0005198,GO:0005488,GO:0005575,GO:0005618,GO:0005622,GO:0005623,GO:0005737,GO:0005829,GO:0005840,GO:0005844,GO:0006996,GO:0007275,GO:0008150,GO:0009507,GO:0009536,GO:0009653,GO:0009888,GO:0009933,GO:0009987,GO:0010014,GO:0010016,GO:0010223,GO:0010252,GO:0010346,GO:0015935,GO:0016043,GO:0022603,GO:0022607,GO:0022613,GO:…	-	ko:K02947,ko:K09422	ko03010,map03010	M00177	-	-	br01610,ko00000,ko00001,ko00002,ko03000,ko03011	-	-	-	S10_plectin
Alglu01G0000680	29760.VIT_15s0046g02270.t01	8.01e-15	86.3	2CMF7@1|root,2QQ6Y@2759|Eukaryota,37IXS@33090|Viridiplantae,3G7ID@35493|Streptophyta	33090|Viridiplantae	S	isoform X1	-	-	-	-	-	-	-	-	-	-	-	-	-
Alglu01G0000690	3641.EOX95351	1.81e-189	580	28M7S@1|root,2QTQX@2759|Eukaryota,37JZD@33090|Viridiplantae,3GCP4@35493|Streptophyta	33090|Viridiplantae	S	agenet domain-containing protein	-	-	-	-	-	-	-	-	-	-	-	-	Agenet,DUF724
Alglu01G0000700	3641.EOY23325	1.27e-155	444	KOG0724@1|root,KOG0724@2759|Eukaryota,37MTA@33090|Viridiplantae,3GDH5@35493|Streptophyta	33090|Viridiplantae	K	reveille	-	GO:0001101,GO:0003674,GO:0003700,GO:0006355,GO:0006950,GO:0006970,GO:0008150,GO:0009628,GO:0009651,GO:0009719,GO:0009723,GO:0009725,GO:0009737,GO:0009739,GO:0009751,GO:0009753,GO:0009889,GO:0010033,GO:0010035,GO:0010038,GO:0010468,GO:0010556,GO:0014070,GO:0019219,GO:0019222,GO:0031323,GO:0031326,GO:0033993,GO:0042221,GO:0042493,GO:0042752,GO:0046677,GO:0046686,GO:0050789,GO:0050794,GO:0050896,GO:…	-	-	-	-	-	-	-	-	-	-	Myb_DNA-binding
Alglu01G0000710	57918.XP_004308048.1	1.27e-39	136	KOG1603@1|root,KOG1603@2759|Eukaryota,37U7U@33090|Viridiplantae,3GHYF@35493|Streptophyta,4JU51@91835|fabids	33090|Viridiplantae	P	FK506-binding protein	-	-	-	-	-	-	-	-	-	-	-	-	HMA
Alglu01G0000720	3649.evm.model.supercontig_107.116	2.96e-45	150	KOG1603@1|root,KOG1603@2759|Eukaryota,37U7U@33090|Viridiplantae,3GHYF@35493|Streptophyta,3HUBQ@3699|Brassicales	33090|Viridiplantae	P	Heavy-metal-associated domain	-	-	-	-	-	-	-	-	-	-	-	-	HMA
Alglu01G0000730	981085.XP_010105738.1	3.36e-52	172	2AEZ6@1|root,2S1GI@2759|Eukaryota,37VP9@33090|Viridiplantae,3GJ5U@35493|Streptophyta,4JQ0F@91835|fabids	33090|Viridiplantae	S	PAM68-like	-	GO:0005575,GO:0005622,GO:0005623,GO:0005737,GO:0009507,GO:0009534,GO:0009535,GO:0009536,GO:0009579,GO:0016020,GO:0031976,GO:0031984,GO:0034357,GO:0042651,GO:0043226,GO:0043227,GO:0043229,GO:0043231,GO:0044422,GO:0044424,GO:0044434,GO:0044435,GO:0044436,GO:0044444,GO:0044446,GO:0044464,GO:0055035	-	-	-	-	-	-	-	-	-	-	DUF3464
Alglu01G0000740	29760.VIT_16s0050g01290.t01	6.29e-223	633	COG1253@1|root,KOG2118@2759|Eukaryota,37KG4@33090|Viridiplantae,3GBMQ@35493|Streptophyta	33090|Viridiplantae	S	DUF21 domain-containing protein	-	-	-	ko:K16302	-	-	-	-	ko00000,ko02000	9.A.40.3	-	-	DUF21
Alglu01G0000750	3760.EMJ20996	3.2e-220	626	COG1253@1|root,KOG2118@2759|Eukaryota,37KG4@33090|Viridiplantae,3GBMQ@35493|Streptophyta,4JDT2@91835|fabids	33090|Viridiplantae	S	DUF21 domain-containing protein	-	-	-	ko:K16302	-	-	-	-	ko00000,ko02000	9.A.40.3	-	-	DUF21
Alglu01G0000760	3760.EMJ20996	1.41e-189	546	COG1253@1|root,KOG2118@2759|Eukaryota,37KG4@33090|Viridiplantae,3GBMQ@35493|Streptophyta,4JDT2@91835|fabids	33090|Viridiplantae	S	DUF21 domain-containing protein	-	-	-	ko:K16302	-	-	-	-	ko00000,ko02000	9.A.40.3	-	-	DUF21
Alglu01G0000770	3760.EMJ24045	3.94e-217	607	COG0115@1|root,KOG0975@2759|Eukaryota,37N35@33090|Viridiplantae,3G9PH@35493|Streptophyta,4JJUG@91835|fabids	33090|Viridiplantae	E	Branched-chain-amino-acid aminotransferase-like protein 3	-	GO:0005575,GO:0005622,GO:0005623,GO:0005737,GO:0006082,GO:0006520,GO:0006725,GO:0006807,GO:0008150,GO:0008152,GO:0008153,GO:0008652,GO:0009058,GO:0009072,GO:0009073,GO:0009507,GO:0009532,GO:0009536,GO:0009570,GO:0009987,GO:0016053,GO:0019438,GO:0019752,GO:0032787,GO:0042537,GO:0043226,GO:0043227,GO:0043229,GO:0043231,GO:0043436,GO:0044237,GO:0044238,GO:0044249,GO:0044281,GO:0044283,GO:0044422,GO:…	4.1.3.38	ko:K18482	ko00790,map00790	-	R05553	RC01843,RC02148	ko00000,ko00001,ko01000	-	-	-	Aminotran_4
Alglu01G0000780	3711.Bra022610.1-P	0	1086	COG2423@1|root,KOG3007@2759|Eukaryota,38A6I@33090|Viridiplantae,3GXX6@35493|Streptophyta,3I1Z2@3699|Brassicales	33090|Viridiplantae	E	Herpesviridae UL52/UL70 DNA primase	-	-	-	-	-	-	-	-	-	-	-	-	Herpes_UL52,OCD_Mu_crystall
Alglu01G0000790	4006.Lus10016340	2.67e-57	221	COG4886@1|root,KOG0619@2759|Eukaryota,37JQI@33090|Viridiplantae,3G97Z@35493|Streptophyta,4JVM8@91835|fabids	33090|Viridiplantae	S	Leucine Rich Repeat	-	-	-	-	-	-	-	-	-	-	-	-	LRRNT_2,LRR_1,LRR_6,LRR_8
Alglu01G0000800	3641.EOY23340	1.87e-131	391	KOG4197@1|root,KOG4197@2759|Eukaryota,37RF3@33090|Viridiplantae,3G8TY@35493|Streptophyta	33090|Viridiplantae	S	protein At3g49140-like isoform X1	-	-	-	-	-	-	-	-	-	-	-	-	-
Alglu01G0000810	102107.XP_008234826.1	1.12e-142	413	28QVF@1|root,2QXIB@2759|Eukaryota,37RU4@33090|Viridiplantae,3GF5U@35493|Streptophyta,4JGSA@91835|fabids	33090|Viridiplantae	S	Pentatricopeptide repeat-containing protein	-	GO:0003674,GO:0003676,GO:0003723,GO:0003824,GO:0004518,GO:0004519,GO:0005488,GO:0005575,GO:0005622,GO:0005623,GO:0006139,GO:0006725,GO:0006807,GO:0008150,GO:0008152,GO:0009451,GO:0009987,GO:0016070,GO:0016787,GO:0016788,GO:0034641,GO:0043170,GO:0043226,GO:0043227,GO:0043229,GO:0043231,GO:0043412,GO:0044237,GO:0044238,GO:0044424,GO:0044464,GO:0046483,GO:0071704,GO:0090304,GO:0090305,GO:0097159,GO:…	-	-	-	-	-	-	-	-	-	-	PPR
Alglu01G0000820	981085.XP_010105731.1	1.6e-264	739	28JZ1@1|root,2QSDF@2759|Eukaryota,37JTP@33090|Viridiplantae,3GESH@35493|Streptophyta,4JDK0@91835|fabids	33090|Viridiplantae	S	Tic22-like family	-	-	-	-	-	-	-	-	-	-	-	-	Tic22
Alglu01G0000840	3641.EOY20308	3.93e-90	290	28PFA@1|root,2QW38@2759|Eukaryota,37P6B@33090|Viridiplantae,3GEZD@35493|Streptophyta	33090|Viridiplantae	K	WRKY Transcription Factor	-	GO:0001067,GO:0001101,GO:0003674,GO:0003676,GO:0003677,GO:0003700,GO:0005488,GO:0005575,GO:0005622,GO:0005623,GO:0005634,GO:0006355,GO:0006950,GO:0006952,GO:0007154,GO:0007165,GO:0007263,GO:0008150,GO:0009605,GO:0009607,GO:0009617,GO:0009719,GO:0009725,GO:0009739,GO:0009889,GO:0009890,GO:0009892,GO:0009987,GO:0010033,GO:0010468,GO:0010556,GO:0010558,GO:0010605,GO:0010629,GO:0019219,GO:0019222,GO:…	-	ko:K13425	ko04016,ko04626,map04016,map04626	-	-	-	ko00000,ko00001,ko03000	-	-	-	WRKY
Alglu01G0000850	102107.XP_008234822.1	1.05e-96	285	KOG3365@1|root,KOG3365@2759|Eukaryota,37TSM@33090|Viridiplantae,3GCS6@35493|Streptophyta,4JDXE@91835|fabids	33090|Viridiplantae	C	NADH dehydrogenase ubiquinone 1 alpha subcomplex subunit 5	-	GO:0005575,GO:0005622,GO:0005623,GO:0005737,GO:0005739,GO:0005740,GO:0005743,GO:0005746,GO:0005747,GO:0008150,GO:0008152,GO:0009507,GO:0009536,GO:0009853,GO:0009987,GO:0016020,GO:0019866,GO:0030964,GO:0031090,GO:0031966,GO:0031967,GO:0031975,GO:0032991,GO:0043094,GO:0043226,GO:0043227,GO:0043229,GO:0043231,GO:0044237,GO:0044422,GO:0044424,GO:0044425,GO:0044429,GO:0044444,GO:0044446,GO:0044455,GO:…	-	ko:K03949	ko00190,ko01100,ko04714,ko04723,ko04932,ko05010,ko05012,ko05016,map00190,map01100,map04714,map04723,map04932,map05010,map05012,map05016	M00146	-	-	ko00000,ko00001,ko00002	3.D.1.6	-	-	ETC_C1_NDUFA5
Alglu01G0000860	102107.XP_008234821.1	0	1186	KOG4197@1|root,KOG4197@2759|Eukaryota,37NDU@33090|Viridiplantae,3G7MW@35493|Streptophyta,4JDMC@91835|fabids	33090|Viridiplantae	S	Pentatricopeptide repeat-containing protein	-	GO:0003674,GO:0003676,GO:0003723,GO:0003824,GO:0004518,GO:0004519,GO:0005488,GO:0005575,GO:0005622,GO:0005623,GO:0006139,GO:0006725,GO:0006807,GO:0008150,GO:0008152,GO:0009451,GO:0009987,GO:0016070,GO:0016787,GO:0016788,GO:0034641,GO:0043170,GO:0043226,GO:0043227,GO:0043229,GO:0043231,GO:0043412,GO:0044237,GO:0044238,GO:0044424,GO:0044464,GO:0046483,GO:0071704,GO:0090304,GO:0090305,GO:0097159,GO:…	-	-	-	-	-	-	-	-	-	-	DYW_deaminase,PPR,PPR_2
Alglu01G0000870	57918.XP_004308039.1	7.21e-183	518	COG0639@1|root,COG5091@1|root,KOG0376@2759|Eukaryota,KOG1309@2759|Eukaryota,37J4X@33090|Viridiplantae,3GGRU@35493|Streptophyta,4JJXJ@91835|fabids	33090|Viridiplantae	T	Protein SGT1 homolog	SGT1	GO:0005575,GO:0005622,GO:0005623,GO:0005634,GO:0005737,GO:0006950,GO:0006952,GO:0008150,GO:0009605,GO:0009607,GO:0009617,GO:0009620,GO:0042742,GO:0043207,GO:0043226,GO:0043227,GO:0043229,GO:0043231,GO:0044424,GO:0044464,GO:0050832,GO:0050896,GO:0051704,GO:0051707,GO:0098542	-	ko:K12795	ko04621,ko04626,map04621,map04626	-	-	-	ko00000,ko00001	-	-	-	CS,SGS,TPR_1,TPR_2,TPR_8
Alglu01G00008801	57918.XP_004288597.1	3.78e-201	574	KOG1192@1|root,KOG1192@2759|Eukaryota,37M79@33090|Viridiplantae,3GDVM@35493|Streptophyta,4JNNZ@91835|fabids	33090|Viridiplantae	CG	UDP-Glycosyltransferase	-	GO:0003674,GO:0003824,GO:0005575,GO:0005622,GO:0005623,GO:0005737,GO:0005829,GO:0008194,GO:0016740,GO:0016757,GO:0016758,GO:0035251,GO:0043226,GO:0043227,GO:0043229,GO:0043231,GO:0044424,GO:0044444,GO:0044464,GO:0046527,GO:0080043,GO:0080044,GO:0080045,GO:0080046	-	ko:K12938	ko00942,map00942	-	R07908,R07909	RC00171	ko00000,ko00001,ko01000	-	GT1	-	UDPGT
Alglu01G0000890	71139.XP_010060102.1	3.35e-176	511	KOG1192@1|root,KOG1192@2759|Eukaryota,37M79@33090|Viridiplantae,3GDVM@35493|Streptophyta	33090|Viridiplantae	CG	Belongs to the UDP-glycosyltransferase family	-	-	-	ko:K12938	ko00942,map00942	-	R07908,R07909	RC00171	ko00000,ko00001,ko01000	-	GT1	-	UDPGT
Alglu01G0000900	29760.VIT_16s0050g01600.t01	1e-186	536	KOG1192@1|root,KOG1192@2759|Eukaryota,37Y63@33090|Viridiplantae,3GNXJ@35493|Streptophyta	33090|Viridiplantae	CG	Belongs to the UDP-glycosyltransferase family	-	GO:0003674,GO:0003824,GO:0005575,GO:0005622,GO:0005623,GO:0008194,GO:0016740,GO:0016757,GO:0016758,GO:0035251,GO:0043226,GO:0043227,GO:0043229,GO:0043231,GO:0044424,GO:0044464,GO:0046527,GO:0050004,GO:0080043,GO:0080044	2.4.1.170	ko:K13263	ko00943,map00943	-	R02932,R06795,R07718,R07720,R07729,R07740,R07753	RC00005,RC00171	ko00000,ko00001,ko01000	-	GT1	-	UDPGT
Alglu01G0000910	29760.VIT_16s0050g01580.t01	3.86e-183	527	KOG1192@1|root,KOG1192@2759|Eukaryota,37M79@33090|Viridiplantae,3GDVM@35493|Streptophyta	33090|Viridiplantae	CG	Belongs to the UDP-glycosyltransferase family	-	GO:0003674,GO:0003824,GO:0005575,GO:0005622,GO:0005623,GO:0005737,GO:0005829,GO:0008194,GO:0016740,GO:0016757,GO:0016758,GO:0035251,GO:0043226,GO:0043227,GO:0043229,GO:0043231,GO:0044424,GO:0044444,GO:0044464,GO:0046527,GO:0080043,GO:0080044,GO:0080045,GO:0080046	-	-	-	-	-	-	-	-	-	-	UDPGT
Alglu01G0000920	29730.Gorai.003G070300.1	0	956	COG1131@1|root,KOG0061@2759|Eukaryota,37QXM@33090|Viridiplantae,3GDQ3@35493|Streptophyta	33090|Viridiplantae	Q	ABC transporter G family member	-	GO:0003674,GO:0003824,GO:0005215,GO:0005575,GO:0005623,GO:0005886,GO:0006810,GO:0008150,GO:0015399,GO:0015405,GO:0016020,GO:0016021,GO:0016462,GO:0016787,GO:0016817,GO:0016818,GO:0016887,GO:0017111,GO:0022804,GO:0022857,GO:0031224,GO:0042623,GO:0042626,GO:0043492,GO:0044425,GO:0044464,GO:0051179,GO:0051234,GO:0055085,GO:0071944	-	-	-	-	-	-	-	-	-	-	ABC2_membrane,ABC_tran
Alglu01G0000930	3641.EOY13742	1.77e-62	199	2EHNT@1|root,2S2JE@2759|Eukaryota,37VUY@33090|Viridiplantae,3GJ5R@35493|Streptophyta	33090|Viridiplantae	S	Late embryogenesis abundant protein	-	-	-	-	-	-	-	-	-	-	-	-	LEA_2
Alglu01G0000940	3641.EOY23371	2.08e-69	229	28J84@1|root,2RYGF@2759|Eukaryota,37TZ9@33090|Viridiplantae,3GI5S@35493|Streptophyta	33090|Viridiplantae	S	membrane-associated kinase regulator	-	-	-	-	-	-	-	-	-	-	-	-	-
Alglu01G0000960	981085.XP_010093261.1	1.71e-263	730	KOG3098@1|root,KOG3098@2759|Eukaryota,37R04@33090|Viridiplantae,3G9J6@35493|Streptophyta,4JHBT@91835|fabids	33090|Viridiplantae	S	UNC93-like protein	-	-	-	-	-	-	-	-	-	-	-	-	MFS_1,UNC-93
Alglu01G0000970	981085.XP_010105716.1	1.59e-116	341	KOG1792@1|root,KOG1792@2759|Eukaryota,37IBI@33090|Viridiplantae,3GAUK@35493|Streptophyta	33090|Viridiplantae	U	Reticulon-like protein	-	GO:0005575,GO:0005622,GO:0005623,GO:0005737,GO:0005783,GO:0005789,GO:0005794,GO:0005886,GO:0005911,GO:0006996,GO:0007029,GO:0008150,GO:0009506,GO:0009628,GO:0009987,GO:0010256,GO:0012505,GO:0016020,GO:0016021,GO:0016043,GO:0030054,GO:0030176,GO:0031224,GO:0031227,GO:0031984,GO:0042175,GO:0043226,GO:0043227,GO:0043229,GO:0043231,GO:0044422,GO:0044424,GO:0044425,GO:0044432,GO:0044444,GO:0044446,GO:…	-	ko:K20720,ko:K20721,ko:K20723	ko05010,map05010	-	-	-	ko00000,ko00001,ko03036,ko04131	-	-	-	Reticulon
Alglu01G0000980	85681.XP_006422075.1	1.4e-142	410	2CNHE@1|root,2QWBT@2759|Eukaryota,37KK9@33090|Viridiplantae,3GDTA@35493|Streptophyta	33090|Viridiplantae	S	F-Box protein	-	GO:0000151,GO:0005575,GO:0005622,GO:0005623,GO:0006508,GO:0006511,GO:0006807,GO:0008150,GO:0008152,GO:0009056,GO:0009057,GO:0009987,GO:0010498,GO:0019538,GO:0019941,GO:0030163,GO:0032991,GO:0043161,GO:0043170,GO:0043632,GO:0044237,GO:0044238,GO:0044248,GO:0044257,GO:0044260,GO:0044265,GO:0044267,GO:0044424,GO:0044464,GO:0051603,GO:0071704,GO:1901564,GO:1901565,GO:1901575,GO:1902494,GO:1990234	-	-	-	-	-	-	-	-	-	-	F-box-like
Alglu01G0000990	102107.XP_008234810.1	0	1298	COG0464@1|root,KOG0737@2759|Eukaryota,37IX2@33090|Viridiplantae,3GC4V@35493|Streptophyta,4JK2D@91835|fabids	33090|Viridiplantae	O	ATPase family associated with various cellular activities (AAA)	-	GO:0000226,GO:0000278,GO:0000280,GO:0000281,GO:0000910,GO:0001578,GO:0003674,GO:0003824,GO:0005488,GO:0005515,GO:0005575,GO:0005622,GO:0005623,GO:0005634,GO:0005635,GO:0006810,GO:0006928,GO:0006996,GO:0006997,GO:0006998,GO:0007010,GO:0007017,GO:0007018,GO:0007049,GO:0007051,GO:0007052,GO:0008017,GO:0008088,GO:0008089,GO:0008092,GO:0008150,GO:0008568,GO:0009987,GO:0010256,GO:0010458,GO:0010970,GO:…	-	-	-	-	-	-	-	-	-	-	AAA
Alglu01G0001000	29760.VIT_16s0050g01860.t01	6.14e-284	795	28IA4@1|root,2QQKN@2759|Eukaryota,37JZS@33090|Viridiplantae,3G826@35493|Streptophyta	33090|Viridiplantae	S	S-type anion channel	-	GO:0001101,GO:0003674,GO:0005215,GO:0005216,GO:0005244,GO:0005253,GO:0005575,GO:0005623,GO:0005886,GO:0006810,GO:0006811,GO:0006820,GO:0006821,GO:0006873,GO:0006950,GO:0006970,GO:0008150,GO:0008308,GO:0008509,GO:0009414,GO:0009415,GO:0009628,GO:0009651,GO:0009987,GO:0010035,GO:0015075,GO:0015103,GO:0015267,GO:0015318,GO:0015698,GO:0016020,GO:0019725,GO:0022803,GO:0022832,GO:0022836,GO:0022838,GO:…	-	-	-	-	-	-	-	-	-	-	SLAC1
Alglu01G0001010	29760.VIT_16s0050g01860.t01	1.45e-234	667	28IA4@1|root,2QQKN@2759|Eukaryota,37JZS@33090|Viridiplantae,3G826@35493|Streptophyta	33090|Viridiplantae	S	S-type anion channel	-	GO:0001101,GO:0003674,GO:0005215,GO:0005216,GO:0005244,GO:0005253,GO:0005575,GO:0005623,GO:0005886,GO:0006810,GO:0006811,GO:0006820,GO:0006821,GO:0006873,GO:0006950,GO:0006970,GO:0008150,GO:0008308,GO:0008509,GO:0009414,GO:0009415,GO:0009628,GO:0009651,GO:0009987,GO:0010035,GO:0015075,GO:0015103,GO:0015267,GO:0015318,GO:0015698,GO:0016020,GO:0019725,GO:0022803,GO:0022832,GO:0022836,GO:0022838,GO:…	-	-	-	-	-	-	-	-	-	-	SLAC1
Alglu01G0001020	29760.VIT_16s0050g01860.t01	1.56e-279	784	28IA4@1|root,2QQKN@2759|Eukaryota,37JZS@33090|Viridiplantae,3G826@35493|Streptophyta	33090|Viridiplantae	S	S-type anion channel	-	GO:0001101,GO:0003674,GO:0005215,GO:0005216,GO:0005244,GO:0005253,GO:0005575,GO:0005623,GO:0005886,GO:0006810,GO:0006811,GO:0006820,GO:0006821,GO:0006873,GO:0006950,GO:0006970,GO:0008150,GO:0008308,GO:0008509,GO:0009414,GO:0009415,GO:0009628,GO:0009651,GO:0009987,GO:0010035,GO:0015075,GO:0015103,GO:0015267,GO:0015318,GO:0015698,GO:0016020,GO:0019725,GO:0022803,GO:0022832,GO:0022836,GO:0022838,GO:…	-	-	-	-	-	-	-	-	-	-	SLAC1
Alglu01G0001030	71139.XP_010035183.1	4.64e-275	771	28IA4@1|root,2QQKN@2759|Eukaryota,37JZS@33090|Viridiplantae,3G826@35493|Streptophyta	33090|Viridiplantae	S	S-type anion channel	-	GO:0001101,GO:0003674,GO:0005215,GO:0005216,GO:0005244,GO:0005253,GO:0005575,GO:0005623,GO:0005886,GO:0006810,GO:0006811,GO:0006820,GO:0006821,GO:0006873,GO:0006950,GO:0006970,GO:0008150,GO:0008308,GO:0008509,GO:0009414,GO:0009415,GO:0009628,GO:0009651,GO:0009987,GO:0010035,GO:0015075,GO:0015103,GO:0015267,GO:0015318,GO:0015698,GO:0016020,GO:0019725,GO:0022803,GO:0022832,GO:0022836,GO:0022838,GO:…	-	-	-	-	-	-	-	-	-	-	SLAC1
Alglu01G0001050	3988.XP_002513621.1	6.01e-105	309	2CM9Y@1|root,2QPRB@2759|Eukaryota,37SWD@33090|Viridiplantae,3GB1B@35493|Streptophyta,4JKVI@91835|fabids	33090|Viridiplantae	S	membrane-associated kinase regulator	-	-	-	-	-	-	-	-	-	-	-	-	-
Alglu01G0001060	3659.XP_004145910.1	5.49e-167	477	COG1266@1|root,2QR9S@2759|Eukaryota,37P8M@33090|Viridiplantae,3G8I9@35493|Streptophyta,4JHXH@91835|fabids	33090|Viridiplantae	S	CAAX protease self-immunity	-	-	-	ko:K07052	-	-	-	-	ko00000	-	-	-	Abi
Alglu01G0001070	3760.EMJ20623	0	1408	28KVT@1|root,2QTC9@2759|Eukaryota,37KJS@33090|Viridiplantae,3GCK5@35493|Streptophyta,4JGKH@91835|fabids	33090|Viridiplantae	T	G-type lectin S-receptor-like serine threonine-protein kinase	-	GO:0003674,GO:0003824,GO:0004672,GO:0004674,GO:0005488,GO:0005515,GO:0005516,GO:0005575,GO:0005623,GO:0005886,GO:0006464,GO:0006468,GO:0006793,GO:0006796,GO:0006807,GO:0008150,GO:0008152,GO:0009987,GO:0016020,GO:0016301,GO:0016310,GO:0016740,GO:0016772,GO:0016773,GO:0019538,GO:0036211,GO:0043170,GO:0043412,GO:0044237,GO:0044238,GO:0044260,GO:0044267,GO:0044464,GO:0071704,GO:0071944,GO:0140096,GO:…	2.7.11.1	ko:K04733	ko04010,ko04064,ko04620,ko04621,ko04624,ko04722,ko05133,ko05140,ko05142,ko05145,ko05152,ko05162,ko05164,map04010,map04064,map04620,map04621,map04624,map04722,map05133,map05140,map05142,map05145,map05152,map05162,map05164	M00686	-	-	ko00000,ko00001,ko00002,ko01000,ko01001	-	-	-	B_lectin,Pkinase,S_locus_glycop
Alglu01G0001080	3750.XP_008343844.1	3.91e-28	116	KOG1333@1|root,KOG1333@2759|Eukaryota,37J95@33090|Viridiplantae,3GARK@35493|Streptophyta,4JN0N@91835|fabids	33090|Viridiplantae	S	WD repeat-containing protein	-	GO:0003674,GO:0005575,GO:0005622,GO:0005623,GO:0005737,GO:0005768,GO:0005769,GO:0005770,GO:0005829,GO:0006810,GO:0008150,GO:0010008,GO:0012505,GO:0016020,GO:0016192,GO:0016482,GO:0019207,GO:0019216,GO:0019220,GO:0019222,GO:0019898,GO:0030234,GO:0031090,GO:0031312,GO:0031313,GO:0031323,GO:0031410,GO:0031901,GO:0031902,GO:0031982,GO:0035014,GO:0042325,GO:0043226,GO:0043227,GO:0043229,GO:0043549,GO:…	-	-	-	-	-	-	-	-	-	-	WD40
Alglu01G0001090	102107.XP_008234892.1	7.82e-239	677	KOG1333@1|root,KOG1333@2759|Eukaryota,37J95@33090|Viridiplantae,3GARK@35493|Streptophyta,4JN0N@91835|fabids	33090|Viridiplantae	S	WD repeat-containing protein	-	GO:0003674,GO:0005575,GO:0005622,GO:0005623,GO:0005737,GO:0005768,GO:0005769,GO:0005770,GO:0005829,GO:0006810,GO:0008150,GO:0010008,GO:0012505,GO:0016020,GO:0016192,GO:0016482,GO:0019207,GO:0019216,GO:0019220,GO:0019222,GO:0019898,GO:0030234,GO:0031090,GO:0031312,GO:0031313,GO:0031323,GO:0031410,GO:0031901,GO:0031902,GO:0031982,GO:0035014,GO:0042325,GO:0043226,GO:0043227,GO:0043229,GO:0043549,GO:…	-	-	-	-	-	-	-	-	-	-	WD40
Alglu01G0001100	85681.XP_006421147.1	5.66e-153	483	COG4886@1|root,KOG0619@2759|Eukaryota,37JQI@33090|Viridiplantae,3G814@35493|Streptophyta	33090|Viridiplantae	P	LRR receptor-like serine threonine-protein kinase	-	GO:0000003,GO:0001704,GO:0001706,GO:0003006,GO:0005575,GO:0005618,GO:0005623,GO:0005886,GO:0006810,GO:0006833,GO:0006950,GO:0007275,GO:0007369,GO:0007389,GO:0007492,GO:0008104,GO:0008150,GO:0009505,GO:0009531,GO:0009611,GO:0009653,GO:0009790,GO:0009791,GO:0009793,GO:0009798,GO:0009888,GO:0009987,GO:0010154,GO:0010453,GO:0010470,GO:0016020,GO:0022414,GO:0022603,GO:0030104,GO:0030154,GO:0030312,GO:…	-	ko:K19613	ko04014,map04014	-	-	-	ko00000,ko00001	-	-	-	LRRNT_2,LRR_1,LRR_4,LRR_6,LRR_8
Alglu01G0001110	3760.EMJ22077	0	1372	KOG1974@1|root,KOG1974@2759|Eukaryota,37HIP@33090|Viridiplantae,3GERV@35493|Streptophyta,4JJ1Z@91835|fabids	33090|Viridiplantae	L	Protein timeless homolog	-	-	-	ko:K03155	-	-	-	-	ko00000,ko03400	-	-	-	TIMELESS,TIMELESS_C
Alglu01G0001120	2711.XP_006490596.1	0	997	COG0469@1|root,KOG2323@2759|Eukaryota,37HK2@33090|Viridiplantae,3GCQC@35493|Streptophyta	33090|Viridiplantae	G	Belongs to the pyruvate kinase family	-	GO:0000003,GO:0000287,GO:0003006,GO:0003674,GO:0003824,GO:0004743,GO:0005488,GO:0005575,GO:0005622,GO:0005623,GO:0005737,GO:0005739,GO:0005975,GO:0006082,GO:0006090,GO:0006091,GO:0006096,GO:0006139,GO:0006163,GO:0006164,GO:0006165,GO:0006629,GO:0006631,GO:0006633,GO:0006725,GO:0006732,GO:0006733,GO:0006753,GO:0006754,GO:0006757,GO:0006793,GO:0006796,GO:0006807,GO:0007275,GO:0008150,GO:0008152,GO:…	2.7.1.40	ko:K00873	ko00010,ko00230,ko00620,ko01100,ko01110,ko01120,ko01130,ko01200,ko01230,ko04922,ko04930,ko05165,ko05203,ko05230,map00010,map00230,map00620,map01100,map01110,map01120,map01130,map01200,map01230,map04922,map04930,map05165,map05203,map05230	M00001,M00002,M00049,M00050	R00200,R00430,R01138,R01858,R02320	RC00002,RC00015	ko00000,ko00001,ko00002,ko01000,ko04131,ko04147	-	-	-	PK,PK_C
Alglu01G0001130	71139.XP_010055072.1	9.95e-257	735	KOG4701@1|root,KOG4701@2759|Eukaryota,37M9X@33090|Viridiplantae,3GH22@35493|Streptophyta	33090|Viridiplantae	G	Belongs to the glycosyl hydrolase 18 family	-	-	3.2.1.14	ko:K01183	ko00520,ko01100,map00520,map01100	-	R01206,R02334	RC00467	ko00000,ko00001,ko01000	-	GH18	-	Glyco_hydro_18
Alglu01G0001140	3694.POPTR_0012s01160.1	1.97e-120	362	KOG4701@1|root,KOG4701@2759|Eukaryota,37RT5@33090|Viridiplantae,3GH0P@35493|Streptophyta,4JKDA@91835|fabids	33090|Viridiplantae	M	Belongs to the glycosyl hydrolase 18 family	-	GO:0005575,GO:0005576,GO:0005615,GO:0044421	3.2.1.14	ko:K01183	ko00520,ko01100,map00520,map01100	-	R01206,R02334	RC00467	ko00000,ko00001,ko01000	-	GH18	-	Glyco_hydro_18
Alglu01G0001150	3694.POPTR_1540s00210.1	1.16e-164	464	KOG4701@1|root,KOG4701@2759|Eukaryota,37RT5@33090|Viridiplantae,3GH0P@35493|Streptophyta,4JKDA@91835|fabids	33090|Viridiplantae	M	Belongs to the glycosyl hydrolase 18 family	-	GO:0005575,GO:0005576,GO:0005615,GO:0044421	3.2.1.14	ko:K01183	ko00520,ko01100,map00520,map01100	-	R01206,R02334	RC00467	ko00000,ko00001,ko01000	-	GH18	-	Glyco_hydro_18
Alglu01G0001160	981085.XP_010104672.1	3.67e-72	236	COG2124@1|root,KOG0157@2759|Eukaryota,37QBG@33090|Viridiplantae,3GAGT@35493|Streptophyta,4JMHT@91835|fabids	33090|Viridiplantae	Q	Cytochrome p450	-	GO:0003674,GO:0003824,GO:0004497,GO:0005575,GO:0005622,GO:0005623,GO:0005737,GO:0005773,GO:0006082,GO:0006629,GO:0006631,GO:0006725,GO:0008150,GO:0008152,GO:0009058,GO:0009698,GO:0009699,GO:0009987,GO:0010345,GO:0016491,GO:0016705,GO:0016713,GO:0018685,GO:0019438,GO:0019748,GO:0019752,GO:0032787,GO:0043226,GO:0043227,GO:0043229,GO:0043231,GO:0043436,GO:0044237,GO:0044238,GO:0044249,GO:0044255,GO:…	-	ko:K15401	ko00073,map00073	-	R09452	RC00797	ko00000,ko00001,ko00199,ko01000	-	-	-	p450
Alglu01G0001170	4537.OPUNC01G36860.1	9.19e-234	667	KOG4701@1|root,KOG4701@2759|Eukaryota,37RVY@33090|Viridiplantae,3GAEK@35493|Streptophyta,3KPUY@4447|Liliopsida,3ITU3@38820|Poales	33090|Viridiplantae	G	Belongs to the glycosyl hydrolase 18 family	-	-	3.2.1.14	ko:K01183	ko00520,ko01100,map00520,map01100	-	R01206,R02334	RC00467	ko00000,ko00001,ko01000	-	GH18	-	Glyco_hydro_18
Alglu01G0001180	102107.XP_008220520.1	4.83e-96	296	COG2124@1|root,KOG0157@2759|Eukaryota,37QBG@33090|Viridiplantae,3GAGT@35493|Streptophyta,4JMHT@91835|fabids	33090|Viridiplantae	Q	Cytochrome p450	-	GO:0003674,GO:0003824,GO:0004497,GO:0005575,GO:0005622,GO:0005623,GO:0005737,GO:0005773,GO:0006082,GO:0006629,GO:0006631,GO:0006725,GO:0008150,GO:0008152,GO:0009058,GO:0009698,GO:0009699,GO:0009987,GO:0010345,GO:0016491,GO:0016705,GO:0016713,GO:0018685,GO:0019438,GO:0019748,GO:0019752,GO:0032787,GO:0043226,GO:0043227,GO:0043229,GO:0043231,GO:0043436,GO:0044237,GO:0044238,GO:0044249,GO:0044255,GO:…	-	ko:K15401	ko00073,map00073	-	R09452	RC00797	ko00000,ko00001,ko00199,ko01000	-	-	-	p450
Alglu01G0001190	225117.XP_009368708.1	0	1077	KOG4197@1|root,KOG4197@2759|Eukaryota,37RHI@33090|Viridiplantae,3GG45@35493|Streptophyta,4JGK2@91835|fabids	33090|Viridiplantae	G	Pentatricopeptide repeat-containing protein	-	-	-	-	-	-	-	-	-	-	-	-	DYW_deaminase,PPR,PPR_2
Alglu01G0001200	29760.VIT_16s0050g02260.t01	0	1104	28SJS@1|root,2QZ9I@2759|Eukaryota,37SX4@33090|Viridiplantae,3G7I1@35493|Streptophyta	33090|Viridiplantae	-	-	-	-	-	-	-	-	-	-	-	-	-	-	-
Alglu01G0001210	102107.XP_008234801.1	2.6e-75	229	2CD6H@1|root,2RZX6@2759|Eukaryota,37UQQ@33090|Viridiplantae,3GIR6@35493|Streptophyta,4JPQG@91835|fabids	33090|Viridiplantae	S	Protein of unknown function (DUF3143)	-	-	-	-	-	-	-	-	-	-	-	-	DUF3143
Alglu01G0001220	102107.XP_008234799.1	2.17e-137	432	COG1132@1|root,KOG0054@2759|Eukaryota,37Q0H@33090|Viridiplantae,3GDV7@35493|Streptophyta,4JNKX@91835|fabids	33090|Viridiplantae	Q	ABC transporter C family member	-	GO:0000325,GO:0003674,GO:0003824,GO:0005215,GO:0005575,GO:0005622,GO:0005623,GO:0005737,GO:0005773,GO:0005774,GO:0006810,GO:0008150,GO:0015399,GO:0015405,GO:0016020,GO:0016462,GO:0016787,GO:0016817,GO:0016818,GO:0016887,GO:0017111,GO:0022804,GO:0022857,GO:0031090,GO:0042623,GO:0042626,GO:0043226,GO:0043227,GO:0043229,GO:0043231,GO:0043492,GO:0044422,GO:0044424,GO:0044437,GO:0044444,GO:0044446,GO:…	-	ko:K05666	ko01523,ko01524,ko02010,ko04976,map01523,map01524,map02010,map04976	-	-	-	ko00000,ko00001,ko02000	3.A.1.208.2	-	-	ABC_membrane,ABC_tran
Alglu01G0001230	3827.XP_004496497.1	1.65e-272	793	COG1132@1|root,KOG0054@2759|Eukaryota,37Q0H@33090|Viridiplantae,3GDV7@35493|Streptophyta,4JNKX@91835|fabids	33090|Viridiplantae	Q	ABC transporter C family member	-	GO:0000325,GO:0003674,GO:0003824,GO:0005215,GO:0005575,GO:0005622,GO:0005623,GO:0005737,GO:0005773,GO:0005774,GO:0006810,GO:0008150,GO:0015399,GO:0015405,GO:0016020,GO:0016462,GO:0016787,GO:0016817,GO:0016818,GO:0016887,GO:0017111,GO:0022804,GO:0022857,GO:0031090,GO:0042623,GO:0042626,GO:0043226,GO:0043227,GO:0043229,GO:0043231,GO:0043492,GO:0044422,GO:0044424,GO:0044437,GO:0044444,GO:0044446,GO:…	-	ko:K05666	ko01523,ko01524,ko02010,ko04976,map01523,map01524,map02010,map04976	-	-	-	ko00000,ko00001,ko02000	3.A.1.208.2	-	-	ABC_membrane,ABC_tran
Alglu01G0001240	981085.XP_010097879.1	1.6e-203	568	KOG2288@1|root,KOG2288@2759|Eukaryota,37QKC@33090|Viridiplantae,3G95F@35493|Streptophyta,4JHBY@91835|fabids	33090|Viridiplantae	G	Belongs to the glycosyltransferase 31 family	-	GO:0003674,GO:0003824,GO:0005575,GO:0005622,GO:0005623,GO:0005737,GO:0005768,GO:0005794,GO:0005802,GO:0006029,GO:0006464,GO:0006486,GO:0006493,GO:0006807,GO:0008150,GO:0008152,GO:0008378,GO:0009058,GO:0009059,GO:0009100,GO:0009101,GO:0009987,GO:0010384,GO:0010404,GO:0010405,GO:0012505,GO:0016740,GO:0016757,GO:0016758,GO:0018193,GO:0018208,GO:0018258,GO:0019538,GO:0031410,GO:0031982,GO:0031984,GO:…	-	ko:K20854	-	-	-	-	ko00000,ko01000,ko01003	-	GT31	-	DUF4094,Galactosyl_T
Alglu01G0001260	3988.XP_002513604.1	3.51e-96	287	28IVA@1|root,2QR6Z@2759|Eukaryota,37MN2@33090|Viridiplantae,3G8IT@35493|Streptophyta,4JP36@91835|fabids	33090|Viridiplantae	-	-	-	-	-	-	-	-	-	-	-	-	-	-	-
Alglu01G0001270	102107.XP_008234795.1	0	1206	2C7QK@1|root,2R0D2@2759|Eukaryota,37MSQ@33090|Viridiplantae,3GF1M@35493|Streptophyta,4JJDV@91835|fabids	33090|Viridiplantae	S	BED zinc finger	-	-	-	-	-	-	-	-	-	-	-	-	DUF659,Dimer_Tnp_hAT,zf-BED
Alglu01G0001280	102107.XP_008234792.1	2e-237	677	28KYT@1|root,2QTFK@2759|Eukaryota,37J37@33090|Viridiplantae,3GCJU@35493|Streptophyta,4JF2K@91835|fabids	33090|Viridiplantae	T	inactive receptor kinase	-	GO:0005575,GO:0005623,GO:0005886,GO:0016020,GO:0044464,GO:0071944	-	-	-	-	-	-	-	-	-	-	LRRNT_2,LRR_1,LRR_4,LRR_8,Pkinase,Pkinase_Tyr
Alglu01G0001290	2711.XP_006490585.1	4.36e-111	324	28NXN@1|root,2QVI3@2759|Eukaryota,37RN6@33090|Viridiplantae,3G9JP@35493|Streptophyta	33090|Viridiplantae	S	heavy chain	-	GO:0003674,GO:0003779,GO:0003824,GO:0005488,GO:0005515,GO:0005543,GO:0005547,GO:0005575,GO:0005622,GO:0005623,GO:0005737,GO:0005819,GO:0005829,GO:0005856,GO:0005886,GO:0005911,GO:0005938,GO:0006810,GO:0006897,GO:0006909,GO:0006911,GO:0006935,GO:0006996,GO:0007010,GO:0007015,GO:0008092,GO:0008150,GO:0008154,GO:0008289,GO:0009605,GO:0009987,GO:0010324,GO:0015629,GO:0015630,GO:0016020,GO:0016043,GO:…	-	-	-	-	-	-	-	-	-	-	Myosin_TH1
Alglu01G0001300	29730.Gorai.007G014500.1	1.01e-106	310	COG5078@1|root,KOG0417@2759|Eukaryota,37MPZ@33090|Viridiplantae,3G8EJ@35493|Streptophyta	33090|Viridiplantae	O	Belongs to the ubiquitin-conjugating enzyme family	-	GO:0003674,GO:0003824,GO:0004842,GO:0005488,GO:0005515,GO:0006464,GO:0006508,GO:0006511,GO:0006807,GO:0008150,GO:0008152,GO:0009056,GO:0009057,GO:0009987,GO:0016567,GO:0016740,GO:0019538,GO:0019787,GO:0019899,GO:0019941,GO:0030163,GO:0031625,GO:0032446,GO:0036211,GO:0043170,GO:0043412,GO:0043632,GO:0044237,GO:0044238,GO:0044248,GO:0044257,GO:0044260,GO:0044265,GO:0044267,GO:0044389,GO:0051603,GO:…	2.3.2.23	ko:K06689	ko04013,ko04120,ko04141,ko04624,map04013,map04120,map04141,map04624	-	-	-	ko00000,ko00001,ko01000,ko04121	-	-	-	UQ_con
Alglu01G0001310	225117.XP_009352064.1	4.32e-108	327	290FS@1|root,2R7AV@2759|Eukaryota,37V58@33090|Viridiplantae,3G7PM@35493|Streptophyta,4JNYY@91835|fabids	33090|Viridiplantae	K	Transcription factor	-	GO:0000003,GO:0003006,GO:0003674,GO:0003700,GO:0006355,GO:0007275,GO:0008150,GO:0009790,GO:0009791,GO:0009793,GO:0009889,GO:0010154,GO:0010468,GO:0010556,GO:0019219,GO:0019222,GO:0022414,GO:0031323,GO:0031326,GO:0032501,GO:0032502,GO:0048316,GO:0048366,GO:0048367,GO:0048608,GO:0048731,GO:0048825,GO:0048827,GO:0048856,GO:0050789,GO:0050794,GO:0051171,GO:0051252,GO:0060255,GO:0061458,GO:0065007,GO:…	-	-	-	-	-	-	-	-	-	-	AP2
Alglu01G0001320	2711.XP_006490581.1	5.37e-126	367	28YA2@1|root,2R53V@2759|Eukaryota,37QPB@33090|Viridiplantae,3G938@35493|Streptophyta	33090|Viridiplantae	S	Plastid division protein	-	GO:0005575,GO:0005622,GO:0005623,GO:0005737,GO:0006996,GO:0008150,GO:0009507,GO:0009526,GO:0009527,GO:0009536,GO:0009657,GO:0009658,GO:0009707,GO:0009941,GO:0009987,GO:0010020,GO:0016020,GO:0016043,GO:0019867,GO:0031090,GO:0031967,GO:0031968,GO:0031969,GO:0031975,GO:0042170,GO:0043226,GO:0043227,GO:0043229,GO:0043231,GO:0043572,GO:0044422,GO:0044424,GO:0044434,GO:0044435,GO:0044444,GO:0044446,GO:…	-	-	-	-	-	-	-	-	-	-	-
Alglu01G0001330	3649.evm.model.supercontig_3.46	3.26e-289	812	KOG0252@1|root,KOG0252@2759|Eukaryota,37I5U@33090|Viridiplantae,3GERK@35493|Streptophyta,3HXCA@3699|Brassicales	33090|Viridiplantae	P	carbohydrate transmembrane transporter inorganic phosphate transmembrane transporter phosphate transmembrane transporter sugar hydrogen symporter	-	-	-	ko:K08176	-	-	-	-	ko00000,ko02000	2.A.1.9	-	-	Sugar_tr
Alglu01G0001350	102107.XP_008234784.1	2.35e-228	637	KOG0761@1|root,KOG0761@2759|Eukaryota,37PJ2@33090|Viridiplantae,3G9DI@35493|Streptophyta,4JJII@91835|fabids	33090|Viridiplantae	C	Belongs to the mitochondrial carrier (TC 2.A.29) family	-	GO:0000041,GO:0003674,GO:0005215,GO:0005575,GO:0005622,GO:0005623,GO:0005737,GO:0005739,GO:0005740,GO:0005743,GO:0006810,GO:0006811,GO:0006812,GO:0006828,GO:0006839,GO:0006950,GO:0008150,GO:0009635,GO:0009636,GO:0010033,GO:0016020,GO:0016021,GO:0016530,GO:0019866,GO:0022857,GO:0030001,GO:0031090,GO:0031224,GO:0031966,GO:0031967,GO:0031975,GO:0042221,GO:0043226,GO:0043227,GO:0043229,GO:0043231,GO:…	-	ko:K15119	-	-	-	-	ko00000,ko02000	2.A.29	-	-	Mito_carr
Alglu01G0001360	3659.XP_004133836.1	6.19e-06	47.8	2DZG4@1|root,2S708@2759|Eukaryota,37WQU@33090|Viridiplantae,3GKZ6@35493|Streptophyta,4JUZE@91835|fabids	33090|Viridiplantae	S	Arabinogalactan peptide	-	GO:0005575,GO:0016020,GO:0031224,GO:0031225,GO:0044425	-	-	-	-	-	-	-	-	-	-	AGP
Alglu01G0001370	102107.XP_008234782.1	1.82e-167	514	2CNDN@1|root,2QVGB@2759|Eukaryota,37NF7@33090|Viridiplantae,3G7PV@35493|Streptophyta,4JJZH@91835|fabids	33090|Viridiplantae	-	-	-	-	-	-	-	-	-	-	-	-	-	-	-
Alglu01G0001390	102107.XP_008234781.1	4.26e-34	131	COG0285@1|root,KOG2525@2759|Eukaryota,37I8I@33090|Viridiplantae,3GDQF@35493|Streptophyta,4JKYH@91835|fabids	33090|Viridiplantae	H	Dihydrofolate synthetase	-	GO:0000003,GO:0003006,GO:0003674,GO:0003824,GO:0004326,GO:0005575,GO:0005622,GO:0005623,GO:0005737,GO:0005739,GO:0005759,GO:0006082,GO:0006575,GO:0006725,GO:0006732,GO:0006760,GO:0006761,GO:0006807,GO:0007275,GO:0008150,GO:0008152,GO:0008841,GO:0009058,GO:0009108,GO:0009396,GO:0009790,GO:0009791,GO:0009793,GO:0009987,GO:0010154,GO:0016053,GO:0016874,GO:0016879,GO:0016881,GO:0018130,GO:0019438,GO:…	6.3.2.12	ko:K20457	ko00790,ko01100,map00790,map01100	M00126	R02237	RC00064,RC00162	ko00000,ko00001,ko00002,ko01000	-	-	-	Mur_ligase_C,Mur_ligase_M
Alglu01G0001380	29760.VIT_16s0050g02490.t01	1.47e-128	382	COG0285@1|root,KOG2525@2759|Eukaryota,37I8I@33090|Viridiplantae,3GDQF@35493|Streptophyta	33090|Viridiplantae	H	Dihydrofolate synthetase	-	GO:0000003,GO:0003006,GO:0003674,GO:0003824,GO:0004326,GO:0005575,GO:0005622,GO:0005623,GO:0005737,GO:0005739,GO:0005759,GO:0006082,GO:0006575,GO:0006725,GO:0006732,GO:0006760,GO:0006761,GO:0006807,GO:0007275,GO:0008150,GO:0008152,GO:0008841,GO:0009058,GO:0009108,GO:0009396,GO:0009790,GO:0009791,GO:0009793,GO:0009987,GO:0010154,GO:0016053,GO:0016874,GO:0016879,GO:0016881,GO:0018130,GO:0019438,GO:…	6.3.2.12	ko:K20457	ko00790,ko01100,map00790,map01100	M00126	R02237	RC00064,RC00162	ko00000,ko00001,ko00002,ko01000	-	-	-	Mur_ligase_C,Mur_ligase_M
Alglu01G0001400	29760.VIT_16s0050g02500.t01	1.45e-119	355	2CGU5@1|root,2QS6Y@2759|Eukaryota,37RWJ@33090|Viridiplantae,3GG1H@35493|Streptophyta	33090|Viridiplantae	K	Transcription factor	SPCH	GO:0003674,GO:0003700,GO:0005575,GO:0005622,GO:0005623,GO:0005634,GO:0006355,GO:0007275,GO:0008150,GO:0009791,GO:0009888,GO:0009889,GO:0010374,GO:0010468,GO:0010556,GO:0019219,GO:0019222,GO:0031323,GO:0031326,GO:0032501,GO:0032502,GO:0043226,GO:0043227,GO:0043229,GO:0043231,GO:0044424,GO:0044464,GO:0048856,GO:0050789,GO:0050794,GO:0051171,GO:0051252,GO:0060255,GO:0065007,GO:0080090,GO:0090558,GO:…	-	ko:K20558	ko04016,map04016	-	-	-	ko00000,ko00001,ko03000	-	-	-	HLH
Alglu01G0001410	3694.POPTR_0012s01380.1	1.18e-134	395	2CMA2@1|root,2QPRM@2759|Eukaryota,37KWZ@33090|Viridiplantae,3G9RK@35493|Streptophyta,4JF9W@91835|fabids	33090|Viridiplantae	K	WRKY transcription factor	WRKY30	GO:0000302,GO:0001067,GO:0001101,GO:0002376,GO:0003674,GO:0003676,GO:0003677,GO:0003700,GO:0005488,GO:0005575,GO:0005622,GO:0005623,GO:0005634,GO:0005737,GO:0006355,GO:0006950,GO:0006952,GO:0006955,GO:0006979,GO:0007275,GO:0007568,GO:0008150,GO:0009507,GO:0009536,GO:0009605,GO:0009607,GO:0009617,GO:0009636,GO:0009719,GO:0009725,GO:0009751,GO:0009814,GO:0009816,GO:0009889,GO:0009891,GO:0009893,GO:…	-	-	-	-	-	-	-	-	-	-	WRKY
Alglu01G0001420	3641.EOY23461	4.44e-269	748	COG0568@1|root,2QRMD@2759|Eukaryota,37NK7@33090|Viridiplantae,3GDN8@35493|Streptophyta	33090|Viridiplantae	K	RNA polymerase sigma factor	-	GO:0000988,GO:0000990,GO:0003674,GO:0005575,GO:0005622,GO:0005623,GO:0005737,GO:0005739,GO:0006091,GO:0006139,GO:0006351,GO:0006352,GO:0006355,GO:0006725,GO:0006807,GO:0006950,GO:0006970,GO:0006996,GO:0007275,GO:0008150,GO:0008152,GO:0009058,GO:0009059,GO:0009314,GO:0009416,GO:0009507,GO:0009536,GO:0009553,GO:0009628,GO:0009637,GO:0009639,GO:0009651,GO:0009657,GO:0009658,GO:0009889,GO:0009891,GO:…	-	ko:K03093	-	-	-	-	ko00000,ko03021	-	-	-	Sigma70_r2,Sigma70_r3,Sigma70_r4
Alglu01G0001430	102107.XP_008233205.1	5.66e-33	116	2CUCB@1|root,2S4DP@2759|Eukaryota,37W95@33090|Viridiplantae,3GK4B@35493|Streptophyta,4JQXY@91835|fabids	33090|Viridiplantae	K	transcription factor	-	GO:0000902,GO:0000904,GO:0000981,GO:0000988,GO:0000989,GO:0001067,GO:0001076,GO:0001134,GO:0001135,GO:0003674,GO:0003676,GO:0003677,GO:0003700,GO:0005488,GO:0005575,GO:0005622,GO:0005623,GO:0005634,GO:0006355,GO:0006357,GO:0008150,GO:0009653,GO:0009888,GO:0009889,GO:0009987,GO:0010026,GO:0010090,GO:0010091,GO:0010468,GO:0010556,GO:0016043,GO:0019219,GO:0019222,GO:0030154,GO:0031323,GO:0031326,GO:…	-	ko:K09422	-	-	-	-	ko00000,ko03000	-	-	-	Myb_DNA-binding
Alglu01G0001440	29760.VIT_16s0050g02540.t01	2.44e-126	365	KOG1623@1|root,KOG1623@2759|Eukaryota,37JP1@33090|Viridiplantae,3GEIF@35493|Streptophyta	33090|Viridiplantae	U	Mediates both low-affinity uptake and efflux of sugar across the membrane	-	GO:0003674,GO:0005215,GO:0005575,GO:0005623,GO:0005886,GO:0005887,GO:0006810,GO:0008150,GO:0008643,GO:0015144,GO:0016020,GO:0016021,GO:0022857,GO:0031224,GO:0031226,GO:0034219,GO:0044425,GO:0044459,GO:0044464,GO:0051119,GO:0051179,GO:0051234,GO:0055085,GO:0071702,GO:0071944	-	ko:K15382	-	-	-	-	ko00000,ko02000	9.A.58.1	-	-	MtN3_slv
Alglu01G0001450	102107.XP_008234886.1	7.48e-281	795	KOG4197@1|root,KOG4197@2759|Eukaryota,37SVA@33090|Viridiplantae,3GEPK@35493|Streptophyta,4JGB0@91835|fabids	33090|Viridiplantae	S	Pentatricopeptide repeat-containing protein	-	-	-	-	-	-	-	-	-	-	-	-	Cation_ATPase,E1-E2_ATPase,PPR,PPR_2,PhoLip_ATPase_C
Alglu01G0001460	3983.cassava4.1_026741m	1.52e-129	377	28NQP@1|root,2QVAI@2759|Eukaryota,37MXV@33090|Viridiplantae,3GBMF@35493|Streptophyta,4JSZF@91835|fabids	33090|Viridiplantae	-	-	-	-	-	-	-	-	-	-	-	-	-	-	-
Alglu01G0001470	981085.XP_010097853.1	5.03e-271	747	KOG1190@1|root,KOG1190@2759|Eukaryota,37IS4@33090|Viridiplantae,3GB0Q@35493|Streptophyta,4JG85@91835|fabids	33090|Viridiplantae	A	Polypyrimidine tract-binding protein homolog	-	GO:0000381,GO:0000932,GO:0003674,GO:0003676,GO:0003723,GO:0003729,GO:0005488,GO:0005575,GO:0005622,GO:0005623,GO:0005634,GO:0005737,GO:0006417,GO:0007275,GO:0008150,GO:0009791,GO:0009845,GO:0009889,GO:0010468,GO:0010556,GO:0010608,GO:0019219,GO:0019222,GO:0031323,GO:0031326,GO:0032268,GO:0032501,GO:0032502,GO:0032991,GO:0034248,GO:0035770,GO:0036464,GO:0043226,GO:0043227,GO:0043228,GO:0043229,GO:…	-	ko:K14948	-	-	-	-	ko00000,ko03041	-	-	-	RRM_1,RRM_5
Alglu01G0001480	102107.XP_008238307.1	0	1222	COG0465@1|root,KOG0734@2759|Eukaryota,37P08@33090|Viridiplantae,3GCSB@35493|Streptophyta,4JI7F@91835|fabids	33090|Viridiplantae	O	ATP-dependent zinc metalloprotease FTSH 11	FTSH11	GO:0003674,GO:0003824,GO:0004176,GO:0005575,GO:0005622,GO:0005623,GO:0005737,GO:0005739,GO:0005740,GO:0005743,GO:0006508,GO:0006807,GO:0006950,GO:0008150,GO:0008152,GO:0008233,GO:0008237,GO:0009056,GO:0009057,GO:0009266,GO:0009408,GO:0009507,GO:0009526,GO:0009534,GO:0009535,GO:0009536,GO:0009579,GO:0009628,GO:0009941,GO:0009987,GO:0010304,GO:0016020,GO:0016462,GO:0016787,GO:0016817,GO:0016818,GO:…	-	ko:K08955	ko04139,map04139	-	-	-	ko00000,ko00001,ko01000,ko01002	-	-	-	AAA,Peptidase_M41
Alglu01G0001500	981085.XP_010097852.1	3.53e-118	340	2BZYY@1|root,2QPYH@2759|Eukaryota,37M5T@33090|Viridiplantae,3GD9N@35493|Streptophyta,4JMHD@91835|fabids	33090|Viridiplantae	S	Abscisic acid receptor	-	GO:0001101,GO:0003674,GO:0004857,GO:0004864,GO:0005488,GO:0005515,GO:0005575,GO:0005622,GO:0005623,GO:0005634,GO:0005737,GO:0007154,GO:0007165,GO:0008150,GO:0008289,GO:0009719,GO:0009725,GO:0009737,GO:0009738,GO:0009755,GO:0009787,GO:0009789,GO:0009892,GO:0009966,GO:0009967,GO:0009987,GO:0010033,GO:0010427,GO:0010563,GO:0010605,GO:0010646,GO:0010647,GO:0010921,GO:0010923,GO:0019208,GO:0019212,GO:…	-	ko:K14496	ko04016,ko04075,map04016,map04075	-	-	-	ko00000,ko00001	-	-	-	Polyketide_cyc2
Alglu01G0001510	3659.XP_004133864.1	3.1e-39	150	KOG2434@1|root,KOG2434@2759|Eukaryota,37QQU@33090|Viridiplantae,3GG87@35493|Streptophyta,4JDHX@91835|fabids	33090|Viridiplantae	K	RNA polymerase I-specific transcription initiation factor	-	-	-	ko:K15216	-	-	-	-	ko00000,ko03021	-	-	-	RRN3
Alglu01G0001520	225117.XP_009357373.1	2.57e-162	483	COG1877@1|root,KOG1050@2759|Eukaryota,37RFP@33090|Viridiplantae,3GFI3@35493|Streptophyta,4JDRV@91835|fabids	33090|Viridiplantae	G	Removes the phosphate from trehalose 6-phosphate to produce free trehalose	-	-	3.1.3.12	ko:K01087	ko00500,ko01100,map00500,map01100	-	R02778	RC00017	ko00000,ko00001,ko01000	-	-	-	Trehalose_PPase
Alglu01G0001540	981085.XP_010097851.1	0	904	COG0484@1|root,2QQV4@2759|Eukaryota,37PVU@33090|Viridiplantae,3G792@35493|Streptophyta,4JMCU@91835|fabids	33090|Viridiplantae	O	Domain of unknown function (DUF3444)	-	-	-	ko:K09518	ko04141,map04141	-	-	-	ko00000,ko00001,ko03110	-	-	-	DUF3444,DnaJ
Alglu01G0001550	102107.XP_008233190.1	3.57e-87	275	28IH3@1|root,2QQTW@2759|Eukaryota,37MCT@33090|Viridiplantae,3GEIR@35493|Streptophyta,4JJS2@91835|fabids	33090|Viridiplantae	S	Plant protein 1589 of unknown function (A_thal_3526)	-	-	-	-	-	-	-	-	-	-	-	-	A_thal_3526
Alglu01G0001560	29760.VIT_16s0050g02570.t01	4.51e-193	545	COG0631@1|root,KOG0698@2759|Eukaryota,37N6C@33090|Viridiplantae,3GBMH@35493|Streptophyta	33090|Viridiplantae	T	phosphatase 2C	-	GO:0000003,GO:0005575,GO:0005622,GO:0005623,GO:0005737,GO:0005739,GO:0008150,GO:0009846,GO:0009856,GO:0022414,GO:0032501,GO:0043226,GO:0043227,GO:0043229,GO:0043231,GO:0044424,GO:0044444,GO:0044464,GO:0044706,GO:0051704	3.1.3.16	ko:K17506	-	-	-	-	ko00000,ko01000,ko01009	-	-	-	PP2C
Alglu01G0001570	981085.XP_010103211.1	0	1142	KOG0498@1|root,KOG0498@2759|Eukaryota,37Q35@33090|Viridiplantae,3GAHY@35493|Streptophyta,4JHUR@91835|fabids	33090|Viridiplantae	PT	Cyclic nucleotide-gated ion channel 1-like	-	GO:0005575,GO:0005623,GO:0005886,GO:0005887,GO:0008150,GO:0016020,GO:0016021,GO:0031224,GO:0031226,GO:0042391,GO:0044425,GO:0044459,GO:0044464,GO:0065007,GO:0065008,GO:0071944	-	ko:K05391	ko04626,map04626	-	-	-	ko00000,ko00001,ko04040	1.A.1.5	-	-	Ion_trans,cNMP_binding
Alglu01G0001580	225117.XP_009333977.1	7.9e-158	496	KOG0498@1|root,KOG0498@2759|Eukaryota,37Q35@33090|Viridiplantae,3GAHY@35493|Streptophyta	33090|Viridiplantae	PT	Cyclic nucleotide-gated ion channel 1-like	-	-	-	ko:K05391	ko04626,map04626	-	-	-	ko00000,ko00001,ko04040	1.A.1.5	-	-	Ion_trans,Pkinase,cNMP_binding
Alglu01G0001610	3694.POPTR_0009s05520.1	0.000356	44.7	28KBE@1|root,2QSSE@2759|Eukaryota,37HVQ@33090|Viridiplantae,3GGA4@35493|Streptophyta,4JRMY@91835|fabids	33090|Viridiplantae	A	zinc finger CCCH domain-containing protein	-	GO:0003674,GO:0003676,GO:0003723,GO:0003729,GO:0005488,GO:0097159,GO:1901363	-	-	-	-	-	-	-	-	-	-	RRM_1,zf-CCCH
Alglu01G0001600	225117.XP_009333977.1	6.5e-149	474	KOG0498@1|root,KOG0498@2759|Eukaryota,37Q35@33090|Viridiplantae,3GAHY@35493|Streptophyta	33090|Viridiplantae	PT	Cyclic nucleotide-gated ion channel 1-like	-	-	-	ko:K05391	ko04626,map04626	-	-	-	ko00000,ko00001,ko04040	1.A.1.5	-	-	Ion_trans,Pkinase,cNMP_binding
Alglu01G0001620	3983.cassava4.1_002632m	7.54e-08	55.1	KOG0498@1|root,KOG0498@2759|Eukaryota,37Q35@33090|Viridiplantae,3GAHY@35493|Streptophyta,4JHUR@91835|fabids	33090|Viridiplantae	PT	Cyclic nucleotide-gated ion channel 1-like	-	GO:0005575,GO:0005623,GO:0005886,GO:0005887,GO:0008150,GO:0016020,GO:0016021,GO:0031224,GO:0031226,GO:0042391,GO:0044425,GO:0044459,GO:0044464,GO:0065007,GO:0065008,GO:0071944	-	ko:K05391	ko04626,map04626	-	-	-	ko00000,ko00001,ko04040	1.A.1.5	-	-	Ion_trans,cNMP_binding
Alglu01G0001630	225117.XP_009333977.1	1.19e-172	535	KOG0498@1|root,KOG0498@2759|Eukaryota,37Q35@33090|Viridiplantae,3GAHY@35493|Streptophyta	33090|Viridiplantae	PT	Cyclic nucleotide-gated ion channel 1-like	-	-	-	ko:K05391	ko04626,map04626	-	-	-	ko00000,ko00001,ko04040	1.A.1.5	-	-	Ion_trans,Pkinase,cNMP_binding
Alglu01G0001640	102107.XP_008219135.1	1.78e-145	439	KOG0498@1|root,KOG0498@2759|Eukaryota,37Q35@33090|Viridiplantae,3GAHY@35493|Streptophyta,4JHUR@91835|fabids	33090|Viridiplantae	PT	Cyclic nucleotide-gated ion channel 1-like	-	-	-	ko:K05391	ko04626,map04626	-	-	-	ko00000,ko00001,ko04040	1.A.1.5	-	-	Ion_trans,Pkinase_Tyr,cNMP_binding
Alglu01G0001660	3988.XP_002513573.1	3.28e-27	115	KOG0498@1|root,KOG0498@2759|Eukaryota,37Q35@33090|Viridiplantae,3GAHY@35493|Streptophyta,4JHUR@91835|fabids	33090|Viridiplantae	PT	Cyclic nucleotide-gated ion channel 1-like	-	GO:0005575,GO:0005623,GO:0005886,GO:0005887,GO:0008150,GO:0016020,GO:0016021,GO:0031224,GO:0031226,GO:0042391,GO:0044425,GO:0044459,GO:0044464,GO:0065007,GO:0065008,GO:0071944	-	ko:K05391	ko04626,map04626	-	-	-	ko00000,ko00001,ko04040	1.A.1.5	-	-	Ion_trans,cNMP_binding
Alglu01G0001670	981085.XP_010103211.1	7.82e-88	283	KOG0498@1|root,KOG0498@2759|Eukaryota,37Q35@33090|Viridiplantae,3GAHY@35493|Streptophyta,4JHUR@91835|fabids	33090|Viridiplantae	PT	Cyclic nucleotide-gated ion channel 1-like	-	GO:0005575,GO:0005623,GO:0005886,GO:0005887,GO:0008150,GO:0016020,GO:0016021,GO:0031224,GO:0031226,GO:0042391,GO:0044425,GO:0044459,GO:0044464,GO:0065007,GO:0065008,GO:0071944	-	ko:K05391	ko04626,map04626	-	-	-	ko00000,ko00001,ko04040	1.A.1.5	-	-	Ion_trans,cNMP_binding
Alglu01G0001680	3750.XP_008381056.1	2.26e-86	286	KOG0498@1|root,KOG0498@2759|Eukaryota,37Q35@33090|Viridiplantae,3GAHY@35493|Streptophyta,4JHUR@91835|fabids	33090|Viridiplantae	PT	Cyclic nucleotide-gated ion channel 1-like	-	-	-	ko:K05391	ko04626,map04626	-	-	-	ko00000,ko00001,ko04040	1.A.1.5	-	-	Ion_trans,cNMP_binding
Alglu01G0001690	102107.XP_008222108.1	1.28e-33	129	COG0604@1|root,KOG1198@2759|Eukaryota,37K89@33090|Viridiplantae,3GA45@35493|Streptophyta,4JKR8@91835|fabids	33090|Viridiplantae	C	quinone oxidoreductase	-	GO:0000166,GO:0003674,GO:0003824,GO:0003960,GO:0005488,GO:0005515,GO:0005575,GO:0005622,GO:0005623,GO:0005737,GO:0005829,GO:0006139,GO:0006725,GO:0006732,GO:0006733,GO:0006739,GO:0006753,GO:0006793,GO:0006796,GO:0006807,GO:0008150,GO:0008152,GO:0009117,GO:0009987,GO:0010941,GO:0016491,GO:0016651,GO:0016655,GO:0019362,GO:0019637,GO:0034641,GO:0036094,GO:0042802,GO:0042803,GO:0042981,GO:0043067,GO:…	1.6.5.5	ko:K00344	-	-	-	-	ko00000,ko01000	-	-	-	ADH_N,ADH_zinc_N
Alglu01G0001710	29760.VIT_16s0050g02660.t01	3.46e-44	162	COG0469@1|root,KOG2323@2759|Eukaryota,37SW0@33090|Viridiplantae,3GETP@35493|Streptophyta	33090|Viridiplantae	G	Pyruvate kinase	-	GO:0003674,GO:0003824,GO:0004743,GO:0005575,GO:0005622,GO:0005623,GO:0005737,GO:0005975,GO:0006082,GO:0006090,GO:0006091,GO:0006096,GO:0006139,GO:0006163,GO:0006164,GO:0006165,GO:0006725,GO:0006732,GO:0006733,GO:0006753,GO:0006754,GO:0006757,GO:0006793,GO:0006796,GO:0006807,GO:0008150,GO:0008152,GO:0009056,GO:0009058,GO:0009108,GO:0009117,GO:0009123,GO:0009124,GO:0009126,GO:0009127,GO:0009132,GO:…	2.7.1.40	ko:K00873	ko00010,ko00230,ko00620,ko01100,ko01110,ko01120,ko01130,ko01200,ko01230,ko04922,ko04930,ko05165,ko05203,ko05230,map00010,map00230,map00620,map01100,map01110,map01120,map01130,map01200,map01230,map04922,map04930,map05165,map05203,map05230	M00001,M00002,M00049,M00050	R00200,R00430,R01138,R01858,R02320	RC00002,RC00015	ko00000,ko00001,ko00002,ko01000,ko04131,ko04147	-	-	-	PK
Alglu01G0001720	3983.cassava4.1_024936m	1.09e-09	60.5	COG0515@1|root,KOG1187@2759|Eukaryota,37UV2@33090|Viridiplantae,3GI31@35493|Streptophyta,4JSNJ@91835|fabids	33090|Viridiplantae	T	Wall-associated receptor kinase C-terminal	-	-	-	-	-	-	-	-	-	-	-	-	GUB_WAK_bind,WAK_assoc
Alglu01G0001750	3641.EOY24842	6.42e-06	48.1	2C12J@1|root,2QUJZ@2759|Eukaryota,37J44@33090|Viridiplantae,3G9XR@35493|Streptophyta	33090|Viridiplantae	S	Protein BYPASS1-related	-	-	-	-	-	-	-	-	-	-	-	-	BPS1
Alglu01G0001770	3750.XP_008376367.1	5.73e-06	52	KOG0498@1|root,KOG0498@2759|Eukaryota,37K37@33090|Viridiplantae,3GGPW@35493|Streptophyta,4JFFU@91835|fabids	33090|Viridiplantae	PT	cyclic nucleotide-gated ion channel	-	GO:0002376,GO:0003674,GO:0005215,GO:0005216,GO:0005217,GO:0005221,GO:0005222,GO:0005242,GO:0005244,GO:0005249,GO:0005261,GO:0005262,GO:0005267,GO:0005488,GO:0005515,GO:0005516,GO:0005575,GO:0005623,GO:0005886,GO:0005887,GO:0006810,GO:0006811,GO:0006812,GO:0006813,GO:0006816,GO:0006950,GO:0006952,GO:0006955,GO:0007154,GO:0007165,GO:0007263,GO:0008150,GO:0008219,GO:0008324,GO:0009626,GO:0009987,GO:…	-	ko:K05391	ko04626,map04626	-	-	-	ko00000,ko00001,ko04040	1.A.1.5	-	-	Ion_trans,cNMP_binding
Alglu01G0001790	3760.EMJ00960	5.44e-97	315	KOG0498@1|root,KOG0498@2759|Eukaryota,37Q35@33090|Viridiplantae,3GAHY@35493|Streptophyta,4JHUR@91835|fabids	33090|Viridiplantae	PT	Cyclic nucleotide-gated ion channel 1-like	-	-	-	ko:K05391	ko04626,map04626	-	-	-	ko00000,ko00001,ko04040	1.A.1.5	-	-	Ion_trans,Pkinase_Tyr,cNMP_binding
Alglu01G0001800	102107.XP_008234722.1	1.59e-242	669	COG0421@1|root,KOG1562@2759|Eukaryota,37R63@33090|Viridiplantae,3GFAX@35493|Streptophyta,4JIEJ@91835|fabids	33090|Viridiplantae	E	Belongs to the spermidine spermine synthase family	-	-	2.5.1.16	ko:K00797	ko00270,ko00330,ko00410,ko00480,ko01100,map00270,map00330,map00410,map00480,map01100	M00034,M00133	R01920,R02869,R08359	RC00021,RC00053	ko00000,ko00001,ko00002,ko01000	-	-	-	Spermine_synt_N,Spermine_synth
Alglu01G0001810	981085.XP_010111687.1	8.06e-133	392	COG0631@1|root,KOG0698@2759|Eukaryota,37KYX@33090|Viridiplantae,3GBQP@35493|Streptophyta,4JHBK@91835|fabids	33090|Viridiplantae	T	phosphatase 2c	-	GO:0003674,GO:0003824,GO:0004721,GO:0004722,GO:0005575,GO:0005622,GO:0005623,GO:0005634,GO:0006464,GO:0006470,GO:0006793,GO:0006796,GO:0006807,GO:0008150,GO:0008152,GO:0009787,GO:0009788,GO:0009966,GO:0009968,GO:0009987,GO:0010029,GO:0010030,GO:0010646,GO:0010648,GO:0016311,GO:0016787,GO:0016788,GO:0016791,GO:0019538,GO:0023051,GO:0023057,GO:0036211,GO:0042578,GO:0043170,GO:0043226,GO:0043227,GO:…	3.1.3.16	ko:K14497	ko04016,ko04075,ko04931,map04016,map04075,map04931	-	-	-	ko00000,ko00001,ko01000	-	-	-	PP2C
Alglu01G0001820	2711.XP_006490514.1	0	1219	KOG4197@1|root,KOG4197@2759|Eukaryota,37STF@33090|Viridiplantae,3GC6V@35493|Streptophyta	33090|Viridiplantae	T	Pentatricopeptide repeat-containing protein At3g49170	-	GO:0000003,GO:0003006,GO:0003674,GO:0003676,GO:0003723,GO:0003824,GO:0004518,GO:0004519,GO:0005488,GO:0005575,GO:0005622,GO:0005623,GO:0006139,GO:0006725,GO:0006807,GO:0007275,GO:0008150,GO:0008152,GO:0009451,GO:0009790,GO:0009791,GO:0009793,GO:0009987,GO:0010154,GO:0016070,GO:0016787,GO:0016788,GO:0022414,GO:0032501,GO:0032502,GO:0034641,GO:0043170,GO:0043226,GO:0043227,GO:0043229,GO:0043231,GO:…	-	-	-	-	-	-	-	-	-	-	DYW_deaminase,PPR,PPR_2
Alglu01G0001830	29760.VIT_11s0016g01180.t01	6.13e-30	119	KOG1947@1|root,KOG1947@2759|Eukaryota,37QPY@33090|Viridiplantae,3GG9G@35493|Streptophyta	33090|Viridiplantae	L	Leucine-rich repeats, outliers	-	-	-	ko:K15082	-	-	-	-	ko00000,ko03400	-	-	-	LRR_6
Alglu01G0001840	102107.XP_008230331.1	1.74e-32	125	KOG4197@1|root,KOG4197@2759|Eukaryota,37STF@33090|Viridiplantae,3GC6V@35493|Streptophyta,4JG16@91835|fabids	33090|Viridiplantae	KLT	Pentatricopeptide repeat-containing protein	-	GO:0000003,GO:0003006,GO:0003674,GO:0003676,GO:0003723,GO:0003824,GO:0004518,GO:0004519,GO:0005488,GO:0005575,GO:0005622,GO:0005623,GO:0006139,GO:0006725,GO:0006807,GO:0007275,GO:0008150,GO:0008152,GO:0009451,GO:0009790,GO:0009791,GO:0009793,GO:0009987,GO:0010154,GO:0016070,GO:0016787,GO:0016788,GO:0022414,GO:0032501,GO:0032502,GO:0034641,GO:0043170,GO:0043226,GO:0043227,GO:0043229,GO:0043231,GO:…	-	-	-	-	-	-	-	-	-	-	DYW_deaminase,PPR,PPR_2
Alglu01G0001850	3988.XP_002513570.1	1.52e-24	101	COG0631@1|root,KOG0698@2759|Eukaryota,37KYX@33090|Viridiplantae,3GBQP@35493|Streptophyta,4JHBK@91835|fabids	33090|Viridiplantae	T	phosphatase 2c	-	GO:0003674,GO:0003824,GO:0004721,GO:0004722,GO:0005575,GO:0005622,GO:0005623,GO:0005634,GO:0006464,GO:0006470,GO:0006793,GO:0006796,GO:0006807,GO:0008150,GO:0008152,GO:0009787,GO:0009788,GO:0009966,GO:0009968,GO:0009987,GO:0010029,GO:0010030,GO:0010646,GO:0010648,GO:0016311,GO:0016787,GO:0016788,GO:0016791,GO:0019538,GO:0023051,GO:0023057,GO:0036211,GO:0042578,GO:0043170,GO:0043226,GO:0043227,GO:…	3.1.3.16	ko:K14497	ko04016,ko04075,ko04931,map04016,map04075,map04931	-	-	-	ko00000,ko00001,ko01000	-	-	-	PP2C
Alglu01G0001860	3750.XP_008341824.1	8.6e-07	52.4	KOG4197@1|root,KOG4197@2759|Eukaryota,37STF@33090|Viridiplantae,3GC6V@35493|Streptophyta,4JG16@91835|fabids	33090|Viridiplantae	KLT	Pentatricopeptide repeat-containing protein	-	GO:0000003,GO:0003006,GO:0003674,GO:0003676,GO:0003723,GO:0003824,GO:0004518,GO:0004519,GO:0005488,GO:0005575,GO:0005622,GO:0005623,GO:0006139,GO:0006725,GO:0006807,GO:0007275,GO:0008150,GO:0008152,GO:0009451,GO:0009790,GO:0009791,GO:0009793,GO:0009987,GO:0010154,GO:0016070,GO:0016787,GO:0016788,GO:0022414,GO:0032501,GO:0032502,GO:0034641,GO:0043170,GO:0043226,GO:0043227,GO:0043229,GO:0043231,GO:…	-	-	-	-	-	-	-	-	-	-	DYW_deaminase,PPR,PPR_2
Alglu01G0001870	71139.XP_010047001.1	5.44e-34	118	2E0PX@1|root,2S83U@2759|Eukaryota,37WP0@33090|Viridiplantae,3GKRX@35493|Streptophyta	33090|Viridiplantae	-	-	-	-	-	-	-	-	-	-	-	-	-	-	-
Alglu01G0001880	3760.EMJ21770	0	3416	COG0069@1|root,KOG0399@2759|Eukaryota,37RTT@33090|Viridiplantae,3G7BE@35493|Streptophyta,4JK1V@91835|fabids	33090|Viridiplantae	E	glutamate synthase	GLT	GO:0003674,GO:0003824,GO:0005575,GO:0005622,GO:0005623,GO:0005737,GO:0006082,GO:0006520,GO:0006536,GO:0006537,GO:0006541,GO:0006807,GO:0008150,GO:0008152,GO:0008652,GO:0009058,GO:0009064,GO:0009084,GO:0009507,GO:0009532,GO:0009536,GO:0009570,GO:0009719,GO:0009725,GO:0009735,GO:0009987,GO:0010033,GO:0010035,GO:0010038,GO:0015930,GO:0016040,GO:0016053,GO:0016491,GO:0016638,GO:0016639,GO:0019676,GO:…	1.4.1.13,1.4.1.14	ko:K00264	ko00250,ko00910,ko01100,ko01110,ko01120,ko01130,ko01230,map00250,map00910,map01100,map01110,map01120,map01130,map01230	-	R00093,R00114,R00248	RC00006,RC00010,RC02799	ko00000,ko00001,ko01000	-	-	-	Fer4_20,GATase_2,GXGXG,Glu_syn_central,Glu_synthase,Pyr_redox_2
Alglu01G0001890	102107.XP_008234734.1	2.66e-84	251	COG5102@1|root,KOG2887@2759|Eukaryota,37UTI@33090|Viridiplantae,3GHWV@35493|Streptophyta,4JNXJ@91835|fabids	33090|Viridiplantae	U	May be involved in fusion of retrograde transport vesicles derived from an endocytic compartment with the Golgi complex	-	GO:0005575,GO:0006810,GO:0008150,GO:0016020,GO:0016192,GO:0051179,GO:0051234	-	-	-	-	-	-	-	-	-	-	Got1
Alglu01G0001900	3983.cassava4.1_005889m	1.96e-315	865	COG5188@1|root,KOG2636@2759|Eukaryota,37IJW@33090|Viridiplantae,3G8KB@35493|Streptophyta,4JH84@91835|fabids	33090|Viridiplantae	A	splicing factor 3A subunit	-	GO:0000245,GO:0000375,GO:0000377,GO:0000389,GO:0000398,GO:0003674,GO:0003676,GO:0003723,GO:0005488,GO:0005575,GO:0005622,GO:0005623,GO:0005634,GO:0005654,GO:0005681,GO:0005737,GO:0005829,GO:0006139,GO:0006376,GO:0006396,GO:0006397,GO:0006725,GO:0006807,GO:0008150,GO:0008152,GO:0008380,GO:0009987,GO:0010467,GO:0016043,GO:0016070,GO:0016071,GO:0016604,GO:0016607,GO:0022607,GO:0022613,GO:0022618,GO:…	-	ko:K12827	ko03040,map03040	M00352	-	-	ko00000,ko00001,ko00002,ko03041	-	-	-	DUF3449,SF3A3,SF3a60_bindingd,Telomere_Sde2_2
Alglu01G0001910	3983.cassava4.1_003020m	0	1036	KOG0594@1|root,KOG0594@2759|Eukaryota,37NW3@33090|Viridiplantae,3GGAE@35493|Streptophyta,4JKUT@91835|fabids	33090|Viridiplantae	G	plastid-lipid-associated protein 14, chloroplastic	ORG1	GO:0003674,GO:0003824,GO:0004672,GO:0004674,GO:0004693,GO:0005575,GO:0005622,GO:0005623,GO:0005634,GO:0006464,GO:0006468,GO:0006793,GO:0006796,GO:0006807,GO:0007346,GO:0008150,GO:0008152,GO:0009987,GO:0010468,GO:0016301,GO:0016310,GO:0016740,GO:0016772,GO:0016773,GO:0019222,GO:0019538,GO:0036211,GO:0043170,GO:0043226,GO:0043227,GO:0043229,GO:0043231,GO:0043412,GO:0044237,GO:0044238,GO:0044260,GO:…	-	-	-	-	-	-	-	-	-	-	PAP_fibrillin,Pkinase
Alglu01G0001920	981085.XP_010100764.1	4.36e-316	924	28NY6@1|root,2QVIK@2759|Eukaryota,37M3B@33090|Viridiplantae,3G9SQ@35493|Streptophyta,4JG2S@91835|fabids	33090|Viridiplantae	-	-	-	-	-	-	-	-	-	-	-	-	-	-	-
Alglu01G0001930	4096.XP_009768239.1	4.95e-31	124	2D1UG@1|root,2S4WY@2759|Eukaryota,37W0C@33090|Viridiplantae,3GKBG@35493|Streptophyta,44KS1@71274|asterids	33090|Viridiplantae	K	B3 domain-containing protein	-	-	-	-	-	-	-	-	-	-	-	-	DUF313
Alglu01G0001940	3760.EMJ19176	3.78e-176	508	28TI3@1|root,2SHSV@2759|Eukaryota,37YBK@33090|Viridiplantae,3GNNP@35493|Streptophyta,4JRSM@91835|fabids	33090|Viridiplantae	-	-	-	-	-	-	-	-	-	-	-	-	-	-	-
Alglu01G0001950	29760.VIT_16s0098g01700.t01	1.17e-210	591	COG0596@1|root,KOG4178@2759|Eukaryota,37RE7@33090|Viridiplantae,3GGWF@35493|Streptophyta	33090|Viridiplantae	I	hydrolase, alpha beta fold family	-	-	-	-	-	-	-	-	-	-	-	-	Abhydrolase_1
Alglu01G0001970	102107.XP_008234719.1	1.91e-49	158	2CYNW@1|root,2S5DA@2759|Eukaryota,37W9I@33090|Viridiplantae,3GK76@35493|Streptophyta,4JQNN@91835|fabids	33090|Viridiplantae	S	Transcription factor Pcc1	-	-	-	ko:K15902	-	-	-	-	ko00000,ko03016	-	-	-	Pcc1
Alglu01G0001980	3750.XP_008376759.1	7.44e-171	484	2CQ27@1|root,2R3IQ@2759|Eukaryota,37S4C@33090|Viridiplantae,3GFQD@35493|Streptophyta,4JKH4@91835|fabids	33090|Viridiplantae	S	ABIL2-like	-	GO:0000902,GO:0000904,GO:0005575,GO:0005622,GO:0005623,GO:0005856,GO:0007275,GO:0008150,GO:0009653,GO:0009888,GO:0009987,GO:0010026,GO:0010090,GO:0015630,GO:0016043,GO:0022622,GO:0030154,GO:0032501,GO:0032502,GO:0032989,GO:0043226,GO:0043228,GO:0043229,GO:0043232,GO:0044424,GO:0044464,GO:0048364,GO:0048468,GO:0048731,GO:0048856,GO:0048869,GO:0071840,GO:0090558,GO:0090626,GO:0099402	-	-	-	-	-	-	-	-	-	-	-
Alglu01G0001990	3641.EOY23580	8.68e-74	233	28K91@1|root,2QSPQ@2759|Eukaryota,37RG9@33090|Viridiplantae,3GJUN@35493|Streptophyta	33090|Viridiplantae	K	RWP-RK domain	-	GO:0000003,GO:0003006,GO:0003674,GO:0003700,GO:0005575,GO:0005622,GO:0005623,GO:0005634,GO:0006355,GO:0007275,GO:0008150,GO:0009790,GO:0009791,GO:0009793,GO:0009889,GO:0010154,GO:0010468,GO:0010556,GO:0019219,GO:0019222,GO:0022414,GO:0031323,GO:0031326,GO:0032501,GO:0032502,GO:0043226,GO:0043227,GO:0043229,GO:0043231,GO:0044424,GO:0044464,GO:0048316,GO:0048608,GO:0048731,GO:0048856,GO:0050789,GO:…	-	-	-	-	-	-	-	-	-	-	RWP-RK
Alglu01G0002000	102107.XP_008234762.1	6.79e-60	194	2BVG9@1|root,2S288@2759|Eukaryota,37VNV@33090|Viridiplantae,3GJII@35493|Streptophyta,4JQHG@91835|fabids	33090|Viridiplantae	S	At4g00950-like	-	-	-	-	-	-	-	-	-	-	-	-	DUF688
Alglu01G0002010	3641.EOY23576	5.11e-317	894	28KU2@1|root,2QTAA@2759|Eukaryota,37Q6Z@33090|Viridiplantae,3G7YT@35493|Streptophyta	33090|Viridiplantae	-	-	-	-	-	ko:K10352	ko04530,map04530	-	-	-	ko00000,ko00001,ko04147,ko04812	-	-	-	-
Alglu01G0002020	981085.XP_010113229.1	2.58e-81	259	KOG4197@1|root,KOG4197@2759|Eukaryota,37I9M@33090|Viridiplantae,3GBBI@35493|Streptophyta,4JE7F@91835|fabids	33090|Viridiplantae	S	Pentatricopeptide repeat-containing protein	-	GO:0000959,GO:0003674,GO:0003676,GO:0003723,GO:0003824,GO:0004518,GO:0004519,GO:0005488,GO:0005575,GO:0005622,GO:0005623,GO:0005737,GO:0005739,GO:0006139,GO:0006725,GO:0006807,GO:0008150,GO:0008152,GO:0009451,GO:0009987,GO:0016070,GO:0016071,GO:0016556,GO:0016787,GO:0016788,GO:0034641,GO:0043170,GO:0043226,GO:0043227,GO:0043229,GO:0043231,GO:0043412,GO:0044237,GO:0044238,GO:0044424,GO:0044444,GO:…	-	-	-	-	-	-	-	-	-	-	DYW_deaminase,PPR,PPR_2,ThiC_Rad_SAM
Alglu01G0002030	29760.VIT_16s0098g01760.t01	2.29e-219	613	KOG2830@1|root,KOG2830@2759|Eukaryota,37R62@33090|Viridiplantae,3G7E2@35493|Streptophyta	33090|Viridiplantae	T	PP2A regulatory subunit	TAP46	GO:0001101,GO:0001558,GO:0003674,GO:0005488,GO:0005515,GO:0005575,GO:0005622,GO:0005623,GO:0005737,GO:0005829,GO:0006808,GO:0006950,GO:0007154,GO:0007165,GO:0008150,GO:0009266,GO:0009409,GO:0009628,GO:0009719,GO:0009725,GO:0009737,GO:0009966,GO:0009967,GO:0009987,GO:0010029,GO:0010033,GO:0010187,GO:0010646,GO:0010647,GO:0010921,GO:0019208,GO:0019220,GO:0019222,GO:0019888,GO:0019899,GO:0019900,GO:…	-	ko:K17606	ko04136,ko04138,ko04140,map04136,map04138,map04140	-	-	-	ko00000,ko00001,ko01009	-	-	-	TAP42
Alglu01G0002060	3760.EMJ20036	3.71e-91	276	28I5P@1|root,2RYW5@2759|Eukaryota,37TQE@33090|Viridiplantae,3GGK5@35493|Streptophyta,4JPCX@91835|fabids	33090|Viridiplantae	S	VAMP-like protein	-	GO:0000149,GO:0003674,GO:0005484,GO:0005488,GO:0005515,GO:0005575,GO:0005622,GO:0005623,GO:0005737,GO:0006810,GO:0006887,GO:0006906,GO:0006996,GO:0008150,GO:0009987,GO:0016020,GO:0016043,GO:0016050,GO:0016192,GO:0031201,GO:0032940,GO:0032991,GO:0044424,GO:0044425,GO:0044444,GO:0044464,GO:0046903,GO:0048284,GO:0051179,GO:0051234,GO:0061024,GO:0061025,GO:0071840,GO:0090174,GO:0098796	-	-	-	-	-	-	-	-	-	-	-
Alglu01G0002070	102107.XP_008234756.1	0	998	COG0297@1|root,2QTWM@2759|Eukaryota,37I4W@33090|Viridiplantae,3G9GH@35493|Streptophyta,4JFPP@91835|fabids	33090|Viridiplantae	G	Belongs to the glycosyltransferase 1 family. Bacterial plant glycogen synthase subfamily	SSIA	GO:0000271,GO:0003674,GO:0003824,GO:0005575,GO:0005622,GO:0005623,GO:0005737,GO:0005975,GO:0005976,GO:0005982,GO:0006073,GO:0008150,GO:0008152,GO:0009011,GO:0009058,GO:0009059,GO:0009250,GO:0009501,GO:0009507,GO:0009532,GO:0009536,GO:0009570,GO:0009987,GO:0010021,GO:0016051,GO:0016740,GO:0016757,GO:0016758,GO:0019252,GO:0033692,GO:0034637,GO:0034645,GO:0043170,GO:0043226,GO:0043227,GO:0043229,GO:…	2.4.1.21	ko:K00703	ko00500,ko01100,ko01110,ko02026,map00500,map01100,map01110,map02026	M00565	R02421	RC00005	ko00000,ko00001,ko00002,ko01000,ko01003	-	GT5	-	Glyco_transf_5,Glycos_transf_1
Alglu01G0002080	71139.XP_010049014.1	3.31e-146	433	28I9P@1|root,2QQK3@2759|Eukaryota,37QG4@33090|Viridiplantae,3GG0B@35493|Streptophyta	33090|Viridiplantae	S	IQ-domain	-	-	-	-	-	-	-	-	-	-	-	-	DUF4005,IQ
Alglu01G0002090	29760.VIT_16s0098g01810.t01	0	1868	28IFB@1|root,2QQS5@2759|Eukaryota,37IXM@33090|Viridiplantae,3GEE7@35493|Streptophyta	33090|Viridiplantae	S	gamma-irradiation and mitomycin c induced	-	GO:0000724,GO:0000725,GO:0006139,GO:0006259,GO:0006281,GO:0006302,GO:0006310,GO:0006725,GO:0006807,GO:0006950,GO:0006974,GO:0008150,GO:0008152,GO:0009987,GO:0033554,GO:0034641,GO:0043170,GO:0044237,GO:0044238,GO:0044260,GO:0046483,GO:0050896,GO:0051716,GO:0071704,GO:0090304,GO:1901360	-	-	-	-	-	-	-	-	-	-	HATPase_c_3
Alglu01G0002100	102107.XP_008234883.1	6.2e-99	324	28IFB@1|root,2QQS5@2759|Eukaryota,37IXM@33090|Viridiplantae,3GEE7@35493|Streptophyta,4JFFG@91835|fabids	33090|Viridiplantae	S	gamma-irradiation and mitomycin c induced	-	-	-	-	-	-	-	-	-	-	-	-	HATPase_c_3
Alglu01G0002110	981085.XP_010109258.1	4.53e-115	364	28IFB@1|root,2QS96@2759|Eukaryota,37Q4Z@33090|Viridiplantae,3G9B1@35493|Streptophyta,4JJP4@91835|fabids	33090|Viridiplantae	S	Protein DEFECTIVE IN MERISTEM SILENCING	-	GO:0000419,GO:0000428,GO:0003674,GO:0005488,GO:0005515,GO:0005575,GO:0005622,GO:0005623,GO:0005634,GO:0006139,GO:0006259,GO:0006304,GO:0006305,GO:0006306,GO:0006355,GO:0006725,GO:0006807,GO:0008150,GO:0008152,GO:0009889,GO:0009892,GO:0009987,GO:0010468,GO:0010556,GO:0010605,GO:0010629,GO:0010964,GO:0016070,GO:0016458,GO:0019219,GO:0019222,GO:0030880,GO:0031047,GO:0031323,GO:0031326,GO:0031935,GO:…	-	-	-	-	-	-	-	-	-	-	-
Alglu01G0002120	981085.XP_010109259.1	4.21e-77	231	2AJS2@1|root,2RZ7T@2759|Eukaryota,37UEJ@33090|Viridiplantae,3GIVC@35493|Streptophyta,4JPV7@91835|fabids	33090|Viridiplantae	-	-	-	-	-	-	-	-	-	-	-	-	-	-	-
Alglu01G0002130	3760.EMJ21777	0	1110	KOG1356@1|root,KOG1356@2759|Eukaryota,37MN3@33090|Viridiplantae,3G8KE@35493|Streptophyta,4JS5I@91835|fabids	33090|Viridiplantae	K	A domain family that is part of the cupin metalloenzyme superfamily.	-	-	-	ko:K15601	ko04714,map04714	-	-	-	ko00000,ko00001,ko01000,ko03036	-	-	-	JmjC,WRC,zf-4CXXC_R1
Alglu01G0002140	3750.XP_008380808.1	0	877	COG1219@1|root,KOG0745@2759|Eukaryota,37R1Q@33090|Viridiplantae,3GEQR@35493|Streptophyta,4JF3N@91835|fabids	33090|Viridiplantae	O	ATP-dependent Clp protease ATP-binding subunit clpX-like	-	GO:0000166,GO:0003674,GO:0003824,GO:0004176,GO:0005488,GO:0005524,GO:0005575,GO:0005622,GO:0005623,GO:0005737,GO:0005739,GO:0006508,GO:0006807,GO:0008144,GO:0008150,GO:0008152,GO:0008233,GO:0009056,GO:0009057,GO:0016462,GO:0016787,GO:0016817,GO:0016818,GO:0016887,GO:0017076,GO:0017111,GO:0019538,GO:0030163,GO:0030554,GO:0032553,GO:0032555,GO:0032559,GO:0035639,GO:0036094,GO:0042623,GO:0043167,GO:…	-	ko:K03544	ko04112,map04112	-	-	-	ko00000,ko00001,ko03110	-	-	-	AAA_2,ClpB_D2-small
Alglu01G0002150	57918.XP_004307988.1	1.42e-222	616	KOG3002@1|root,KOG3002@2759|Eukaryota,37ITI@33090|Viridiplantae,3GFTI@35493|Streptophyta,4JS2C@91835|fabids	33090|Viridiplantae	O	E3 ubiquitin-protein ligase that mediates ubiquitination and subsequent proteasomal degradation of target proteins. E3 ubiquitin ligases accept ubiquitin from an E2 ubiquitin- conjugating enzyme in the form of a thioester and then directly transfers the ubiquitin to targeted substrates	-	GO:0003674,GO:0003824,GO:0004842,GO:0005575,GO:0005622,GO:0005623,GO:0005737,GO:0005739,GO:0006464,GO:0006807,GO:0008150,GO:0008152,GO:0009987,GO:0016567,GO:0016740,GO:0019538,GO:0019787,GO:0032446,GO:0036211,GO:0043170,GO:0043226,GO:0043227,GO:0043229,GO:0043231,GO:0043412,GO:0044237,GO:0044238,GO:0044260,GO:0044267,GO:0044424,GO:0044444,GO:0044464,GO:0061630,GO:0061659,GO:0070647,GO:0071704,GO:…	2.3.2.27	ko:K04506,ko:K08742	ko04013,ko04115,ko04120,ko04310,map04013,map04115,map04120,map04310	-	-	-	ko00000,ko00001,ko01000,ko04121	-	-	-	Sina
Alglu01G0002160	225117.XP_009352022.1	6.83e-161	484	KOG4197@1|root,KOG4197@2759|Eukaryota,37MCM@33090|Viridiplantae,3GD4X@35493|Streptophyta,4JFM8@91835|fabids	33090|Viridiplantae	S	Pentatricopeptide repeat-containing protein	-	GO:0000003,GO:0000166,GO:0003006,GO:0003674,GO:0003676,GO:0003723,GO:0003824,GO:0004518,GO:0004519,GO:0005488,GO:0005524,GO:0005575,GO:0005622,GO:0005623,GO:0005737,GO:0005739,GO:0006139,GO:0006349,GO:0006725,GO:0006807,GO:0007275,GO:0008144,GO:0008150,GO:0008152,GO:0009451,GO:0009507,GO:0009536,GO:0009790,GO:0009791,GO:0009793,GO:0009888,GO:0009960,GO:0009987,GO:0010154,GO:0010468,GO:0016070,GO:…	-	-	-	-	-	-	-	-	-	-	PPR,PPR_2,PPR_3
Alglu01G0002170	3760.EMJ19598	3.34e-130	372	COG5126@1|root,KOG0034@2759|Eukaryota,37HX8@33090|Viridiplantae,3GB3C@35493|Streptophyta,4JNCP@91835|fabids	33090|Viridiplantae	T	Calcineurin B-like protein	CBL04	GO:0003674,GO:0003824,GO:0004721,GO:0004722,GO:0004723,GO:0005488,GO:0005509,GO:0005513,GO:0005575,GO:0005622,GO:0005623,GO:0005737,GO:0005955,GO:0006464,GO:0006470,GO:0006793,GO:0006796,GO:0006807,GO:0006873,GO:0006875,GO:0006950,GO:0006970,GO:0006971,GO:0008150,GO:0008152,GO:0008287,GO:0009593,GO:0009628,GO:0009651,GO:0009987,GO:0010035,GO:0010038,GO:0016311,GO:0016787,GO:0016788,GO:0016791,GO:…	-	ko:K06268	ko04010,ko04020,ko04022,ko04114,ko04218,ko04310,ko04360,ko04370,ko04380,ko04650,ko04658,ko04659,ko04660,ko04662,ko04720,ko04724,ko04921,ko04922,ko04924,ko05010,ko05014,ko05031,ko05152,ko05166,ko05167,map04010,map04020,map04022,map04114,map04218,map04310,map04360,map04370,map04380,map04650,map04658,map04659,map04660,map04662,map04720,map04724,map04921,map04922,map04924,map05010,map05014,map05031,m…	-	-	-	ko00000,ko00001,ko01009	-	-	-	EF-hand_1,EF-hand_5,EF-hand_7
Alglu01G0002180	225117.XP_009352017.1	0	1360	COG1506@1|root,KOG2281@2759|Eukaryota,37N3A@33090|Viridiplantae,3GGFF@35493|Streptophyta,4JJGP@91835|fabids	33090|Viridiplantae	O	Dipeptidyl peptidase	-	GO:0005575,GO:0005622,GO:0005623,GO:0005737,GO:0005829,GO:0044424,GO:0044444,GO:0044464	3.4.14.5	ko:K01278	ko04974,map04974	-	-	-	ko00000,ko00001,ko01000,ko01002,ko04090,ko04147	-	-	-	DPPIV_N,Peptidase_S9
Alglu01G0002190	3760.EMJ20404	0	918	COG5272@1|root,KOG2381@1|root,KOG0001@2759|Eukaryota,KOG2381@2759|Eukaryota,37RMX@33090|Viridiplantae,3G9F1@35493|Streptophyta,4JKDK@91835|fabids	33090|Viridiplantae	OT	Phosphatidylinositol 4-kinase	-	GO:0001101,GO:0003674,GO:0003824,GO:0005488,GO:0005543,GO:0005575,GO:0005622,GO:0005623,GO:0005634,GO:0005737,GO:0005777,GO:0006793,GO:0006796,GO:0008150,GO:0008152,GO:0008289,GO:0009719,GO:0009725,GO:0009737,GO:0009909,GO:0009987,GO:0010033,GO:0016301,GO:0016310,GO:0016740,GO:0016772,GO:0033993,GO:0035091,GO:0042221,GO:0042579,GO:0043167,GO:0043168,GO:0043226,GO:0043227,GO:0043229,GO:0043231,GO:…	-	ko:K08770	ko03320,map03320	-	-	-	ko00000,ko00001,ko04121	-	-	-	PI3_PI4_kinase,ubiquitin
Alglu01G0002200	3983.cassava4.1_003930m	2.43e-162	477	COG4677@1|root,2QRD0@2759|Eukaryota,37SGW@33090|Viridiplantae,3G75H@35493|Streptophyta,4JDM9@91835|fabids	33090|Viridiplantae	G	pectinesterase pectinesterase inhibitor	-	GO:0003674,GO:0003824,GO:0004857,GO:0005575,GO:0005618,GO:0005623,GO:0005886,GO:0008150,GO:0009505,GO:0010119,GO:0016020,GO:0016787,GO:0016788,GO:0030234,GO:0030312,GO:0030599,GO:0043086,GO:0044092,GO:0044464,GO:0046910,GO:0050789,GO:0050790,GO:0050794,GO:0052689,GO:0065007,GO:0065009,GO:0071944,GO:0098772	3.1.1.11	ko:K01051	ko00040,ko01100,map00040,map01100	M00081	R02362	RC00460,RC00461	ko00000,ko00001,ko00002,ko01000	-	-	-	PMEI,Pectinesterase
Alglu01G0002210	2711.XP_006478058.1	4.62e-118	352	28Q2R@1|root,2QWRG@2759|Eukaryota,37T5F@33090|Viridiplantae,3GG73@35493|Streptophyta	33090|Viridiplantae	G	GDSL esterase lipase At4g10955-like	-	-	-	-	-	-	-	-	-	-	-	-	Lipase_3
Alglu01G0002230	71139.XP_010035244.1	1.37e-251	702	28MFN@1|root,2QTZ2@2759|Eukaryota,37QR0@33090|Viridiplantae,3GDFZ@35493|Streptophyta	33090|Viridiplantae	S	O-acyltransferase (WSD1-like)	-	GO:0003674,GO:0003824,GO:0004144,GO:0005575,GO:0005622,GO:0005623,GO:0005737,GO:0005783,GO:0005886,GO:0006629,GO:0006638,GO:0006639,GO:0006641,GO:0008150,GO:0008152,GO:0008374,GO:0008610,GO:0009058,GO:0009987,GO:0010025,GO:0010166,GO:0012505,GO:0016020,GO:0016411,GO:0016740,GO:0016746,GO:0016747,GO:0019432,GO:0043226,GO:0043227,GO:0043229,GO:0043231,GO:0044237,GO:0044238,GO:0044249,GO:0044255,GO:…	2.3.1.20,2.3.1.75	ko:K15406	ko00073,map00073	-	R01999,R09474	RC00004,RC00041	ko00000,ko00001,ko01000	-	-	-	DUF1298,WES_acyltransf
Alglu01G0002240	3641.EOY23532	3.94e-128	374	KOG2265@1|root,KOG2265@2759|Eukaryota,37HR8@33090|Viridiplantae,3G7ND@35493|Streptophyta	33090|Viridiplantae	T	Nuclear movement family protein	-	GO:0000003,GO:0003002,GO:0003006,GO:0003674,GO:0005488,GO:0005515,GO:0005575,GO:0005622,GO:0005623,GO:0005737,GO:0005829,GO:0006457,GO:0006950,GO:0007275,GO:0007389,GO:0008150,GO:0009266,GO:0009408,GO:0009555,GO:0009628,GO:0009653,GO:0009719,GO:0009725,GO:0009735,GO:0009790,GO:0009791,GO:0009880,GO:0009888,GO:0009908,GO:0009965,GO:0009987,GO:0010016,GO:0010033,GO:0010229,GO:0010286,GO:0010450,GO:…	-	-	-	-	-	-	-	-	-	-	CS
Alglu01G0002250	3988.XP_002513547.1	3.41e-75	234	28JGV@1|root,2QRVZ@2759|Eukaryota,37SPJ@33090|Viridiplantae,3GDJY@35493|Streptophyta,4JSIY@91835|fabids	33090|Viridiplantae	K	Zinc finger protein CONSTANS-like	-	GO:0003674,GO:0003700,GO:0005575,GO:0005622,GO:0005623,GO:0005634,GO:0006355,GO:0008150,GO:0009314,GO:0009416,GO:0009628,GO:0009889,GO:0009909,GO:0010468,GO:0010556,GO:0019219,GO:0019222,GO:0031323,GO:0031326,GO:0043226,GO:0043227,GO:0043229,GO:0043231,GO:0044424,GO:0044464,GO:0048580,GO:0048831,GO:0050789,GO:0050793,GO:0050794,GO:0050896,GO:0051171,GO:0051239,GO:0051252,GO:0060255,GO:0065007,GO:…	-	-	-	-	-	-	-	-	-	-	CCT
Alglu01G0002260	3641.EOY23531	4.41e-145	415	28JGV@1|root,2QRVZ@2759|Eukaryota,37SPJ@33090|Viridiplantae,3GDJY@35493|Streptophyta	33090|Viridiplantae	K	CCT motif family protein	-	GO:0003674,GO:0003700,GO:0005575,GO:0005622,GO:0005623,GO:0005634,GO:0006355,GO:0008150,GO:0009314,GO:0009416,GO:0009628,GO:0009889,GO:0009909,GO:0010468,GO:0010556,GO:0019219,GO:0019222,GO:0031323,GO:0031326,GO:0043226,GO:0043227,GO:0043229,GO:0043231,GO:0044424,GO:0044464,GO:0048580,GO:0048831,GO:0050789,GO:0050793,GO:0050794,GO:0050896,GO:0051171,GO:0051239,GO:0051252,GO:0060255,GO:0065007,GO:…	-	-	-	-	-	-	-	-	-	-	CCT
Alglu01G0002270	102107.XP_008234739.1	0	1806	COG2940@1|root,KOG1080@2759|Eukaryota,37JIW@33090|Viridiplantae,3GDVZ@35493|Streptophyta,4JHMS@91835|fabids	33090|Viridiplantae	BK	Belongs to the class V-like SAM-binding methyltransferase superfamily. Histone-lysine methyltransferase family. TRX MLL subfamily	-	GO:0005575,GO:0005911,GO:0008150,GO:0009292,GO:0009294,GO:0009506,GO:0009893,GO:0009987,GO:0010604,GO:0010638,GO:0019222,GO:0030054,GO:0031056,GO:0031058,GO:0031060,GO:0031062,GO:0031323,GO:0031325,GO:0031399,GO:0031401,GO:0032268,GO:0032270,GO:0033043,GO:0033044,GO:0044764,GO:0048518,GO:0048522,GO:0050789,GO:0050794,GO:0051128,GO:0051130,GO:0051171,GO:0051173,GO:0051246,GO:0051247,GO:0051569,GO:…	-	ko:K11380	-	-	-	-	ko00000,ko03036	-	-	-	PHD,PHD_2,PWWP,SET,zf-HC5HC2H_2
Alglu01G0002290	102107.XP_008234714.1	6.33e-169	498	COG0457@1|root,KOG1840@2759|Eukaryota,37HTM@33090|Viridiplantae,3GEYQ@35493|Streptophyta,4JMVE@91835|fabids	33090|Viridiplantae	Z	Tetratricopeptide repeat	-	-	-	-	-	-	-	-	-	-	-	-	TPR_10,TPR_12,TPR_7,TPR_8
Alglu01G0002300	3641.EOY19117	3.73e-108	318	COG0359@1|root,KOG4607@2759|Eukaryota,37T4Q@33090|Viridiplantae,3GATB@35493|Streptophyta	33090|Viridiplantae	J	ribosomal protein L9	-	-	-	ko:K02939	ko03010,map03010	M00178	-	-	br01610,ko00000,ko00001,ko00002,ko03011	-	-	-	Ribosomal_L9_C,Ribosomal_L9_N
Alglu01G0002310	3847.GLYMA04G41270.1	0	931	KOG2190@1|root,KOG2190@2759|Eukaryota,37QCJ@33090|Viridiplantae,3G7QU@35493|Streptophyta,4JF7P@91835|fabids	33090|Viridiplantae	A	KH domain-containing protein	-	GO:0001101,GO:0002831,GO:0003674,GO:0003676,GO:0003723,GO:0005488,GO:0005575,GO:0005622,GO:0005623,GO:0005634,GO:0005654,GO:0006139,GO:0006396,GO:0006725,GO:0006807,GO:0006950,GO:0006970,GO:0007154,GO:0007165,GO:0008150,GO:0008152,GO:0009266,GO:0009408,GO:0009628,GO:0009719,GO:0009725,GO:0009753,GO:0009755,GO:0009867,GO:0009892,GO:0009987,GO:0010033,GO:0010286,GO:0010445,GO:0010467,GO:0010468,GO:…	-	ko:K21444	-	-	-	-	ko00000,ko03019	-	-	-	KH_1
Alglu01G0002320	981085.XP_010109243.1	1.89e-84	252	2AWKK@1|root,2RZZ1@2759|Eukaryota,37USQ@33090|Viridiplantae,3GIN8@35493|Streptophyta,4JPCF@91835|fabids	33090|Viridiplantae	-	-	-	GO:0000229,GO:0000427,GO:0000428,GO:0005575,GO:0005622,GO:0005623,GO:0005694,GO:0005737,GO:0006139,GO:0006351,GO:0006725,GO:0006807,GO:0006996,GO:0008150,GO:0008152,GO:0009058,GO:0009059,GO:0009295,GO:0009314,GO:0009416,GO:0009507,GO:0009508,GO:0009532,GO:0009536,GO:0009628,GO:0009657,GO:0009658,GO:0009668,GO:0009987,GO:0010027,GO:0010467,GO:0016043,GO:0016070,GO:0018130,GO:0019438,GO:0030880,GO:…	-	-	-	-	-	-	-	-	-	-	-
Alglu01G0002330	4098.XP_009629427.1	2.82e-10	62.4	COG2801@1|root,KOG0017@2759|Eukaryota,37Z60@33090|Viridiplantae,3GNCY@35493|Streptophyta	33090|Viridiplantae	L	Retroviral aspartyl protease	-	-	-	-	-	-	-	-	-	-	-	-	RVP_2,RVT_1
Alglu01G0002340	102107.XP_008234708.1	6.32e-213	595	COG0631@1|root,KOG0698@2759|Eukaryota,37SMU@33090|Viridiplantae,3GG1F@35493|Streptophyta,4JIFD@91835|fabids	33090|Viridiplantae	T	Protein phosphatase 2C 57-like	-	GO:0003674,GO:0003824,GO:0005575,GO:0005622,GO:0005623,GO:0005634,GO:0005730,GO:0005737,GO:0006091,GO:0006793,GO:0006796,GO:0008150,GO:0008152,GO:0009507,GO:0009532,GO:0009536,GO:0009570,GO:0009579,GO:0009767,GO:0009987,GO:0010109,GO:0015979,GO:0016311,GO:0016787,GO:0016788,GO:0016791,GO:0019222,GO:0019684,GO:0022900,GO:0031323,GO:0031974,GO:0031981,GO:0042578,GO:0043226,GO:0043227,GO:0043228,GO:…	3.1.3.16	ko:K04457,ko:K14803	ko04010,map04010	-	-	-	ko00000,ko00001,ko01000,ko01009,ko03009	-	-	-	PP2C
Alglu01G0002350	102107.XP_008234706.1	8.9e-16	72.4	2E5BM@1|root,2SC5F@2759|Eukaryota,37XP0@33090|Viridiplantae,3GMMT@35493|Streptophyta,4JRA8@91835|fabids	33090|Viridiplantae	-	-	-	-	-	-	-	-	-	-	-	-	-	-	-
Alglu01G0002360	29760.VIT_16s0098g01630.t01	0	1582	COG5215@1|root,KOG1241@2759|Eukaryota,37NK3@33090|Viridiplantae,3G7CI@35493|Streptophyta	33090|Viridiplantae	UY	importin subunit	-	GO:0000060,GO:0000070,GO:0000226,GO:0000278,GO:0000280,GO:0000819,GO:0003674,GO:0005048,GO:0005215,GO:0005488,GO:0005515,GO:0005575,GO:0005622,GO:0005623,GO:0005634,GO:0005635,GO:0005643,GO:0005654,GO:0005737,GO:0005783,GO:0005829,GO:0006606,GO:0006607,GO:0006610,GO:0006810,GO:0006886,GO:0006913,GO:0006928,GO:0006996,GO:0007010,GO:0007017,GO:0007018,GO:0007049,GO:0007051,GO:0007052,GO:0007059,GO:…	-	ko:K14293	ko03013,map03013	-	-	-	ko00000,ko00001,ko03009,ko03036	1.I.1	-	-	HEAT,HEAT_EZ,IBN_N
Alglu01G0002370	3760.EMJ22334	7.01e-137	400	KOG4223@1|root,KOG4223@2759|Eukaryota,37K5Q@33090|Viridiplantae,3GD7W@35493|Streptophyta,4JDE3@91835|fabids	33090|Viridiplantae	TU	calcium ion binding	-	-	-	ko:K19934	-	-	-	-	ko00000,ko04131	-	-	-	EF-hand_5,EF-hand_7,EF-hand_8
Alglu01G0002380	102107.XP_008239207.1	0	1191	COG0443@1|root,KOG0100@2759|Eukaryota,37ISV@33090|Viridiplantae,3GGBZ@35493|Streptophyta,4JMSB@91835|fabids	33090|Viridiplantae	O	Belongs to the heat shock protein 70 family	-	GO:0005575,GO:0005622,GO:0005623,GO:0005737,GO:0005783,GO:0005788,GO:0012505,GO:0031974,GO:0043226,GO:0043227,GO:0043229,GO:0043231,GO:0043233,GO:0044422,GO:0044424,GO:0044432,GO:0044444,GO:0044446,GO:0044464,GO:0070013	-	ko:K09490	ko03060,ko04141,ko04918,ko05020,map03060,map04141,map04918,map05020	-	-	-	ko00000,ko00001,ko03110,ko04131,ko04147	1.A.33	-	-	HSP70
Alglu01G0002390	3750.XP_008376761.1	1.93e-142	414	COG4281@1|root,KOG0817@2759|Eukaryota,37HHD@33090|Viridiplantae,3G7IU@35493|Streptophyta,4JDC1@91835|fabids	33090|Viridiplantae	I	acyl-CoA-binding domain-containing protein	-	GO:0000003,GO:0000062,GO:0000166,GO:0001101,GO:0001666,GO:0003006,GO:0003674,GO:0005488,GO:0005543,GO:0005575,GO:0005618,GO:0005622,GO:0005623,GO:0005737,GO:0005777,GO:0005778,GO:0005783,GO:0005789,GO:0005886,GO:0006629,GO:0006810,GO:0006869,GO:0006950,GO:0007275,GO:0008150,GO:0008152,GO:0008289,GO:0009266,GO:0009409,GO:0009505,GO:0009514,GO:0009628,GO:0009719,GO:0009725,GO:0009737,GO:0009791,GO:…	-	-	-	-	-	-	-	-	-	-	ACBP,Ank_2,Ank_4,Ank_5
Alglu01G0002400	3641.EOY23608	1.09e-257	717	2CMGN@1|root,2QQAD@2759|Eukaryota,37P45@33090|Viridiplantae,3GXDB@35493|Streptophyta	33090|Viridiplantae	G	Belongs to the glycosyl hydrolase 17 family	-	-	-	-	-	-	-	-	-	-	-	-	Glyco_hydro_17,X8
Alglu01G0002430	71139.XP_010035289.1	1.78e-84	258	28M7V@1|root,2QTR1@2759|Eukaryota,37HSS@33090|Viridiplantae,3GEPD@35493|Streptophyta	33090|Viridiplantae	S	thylakoid lumenal 17.4 kDa protein	-	-	-	-	-	-	-	-	-	-	-	-	Pentapeptide
Alglu01G0002440	29760.VIT_16s0098g01520.t01	0	939	KOG0283@1|root,KOG0283@2759|Eukaryota,37MY6@33090|Viridiplantae,3G9IH@35493|Streptophyta	33090|Viridiplantae	S	WD repeat-containing protein	-	-	-	ko:K20241	-	-	-	-	ko00000,ko04131	-	-	-	WD40
Alglu01G0002450	981085.XP_010109231.1	2.73e-200	561	COG2940@1|root,KOG1083@2759|Eukaryota,37KEG@33090|Viridiplantae,3G8XB@35493|Streptophyta,4JN05@91835|fabids	33090|Viridiplantae	K	Histone-lysine n-methyltransferase	-	GO:0000003,GO:0003006,GO:0003674,GO:0003824,GO:0005575,GO:0005622,GO:0005623,GO:0005634,GO:0006275,GO:0006325,GO:0006464,GO:0006479,GO:0006807,GO:0006996,GO:0007275,GO:0008150,GO:0008152,GO:0008168,GO:0008170,GO:0008213,GO:0008276,GO:0008757,GO:0009791,GO:0009889,GO:0009900,GO:0009901,GO:0009908,GO:0009987,GO:0010556,GO:0016043,GO:0016278,GO:0016279,GO:0016569,GO:0016570,GO:0016571,GO:0016740,GO:…	-	-	-	-	-	-	-	-	-	-	PHD,SET
Alglu01G0002460	102107.XP_008234697.1	2.3e-277	769	KOG2207@1|root,KOG2207@2759|Eukaryota,37KF7@33090|Viridiplantae,3GDZX@35493|Streptophyta,4JDPI@91835|fabids	33090|Viridiplantae	L	Exonuclease mut-7 homolog	-	-	-	ko:K09122	-	-	-	-	ko00000	-	-	-	DNA_pol_A_exo1,Mut7-C
Alglu01G0002470	29760.VIT_16s0098g01420.t01	1.02e-113	335	29J0X@1|root,2RS8X@2759|Eukaryota,37JJZ@33090|Viridiplantae,3GHGD@35493|Streptophyta	33090|Viridiplantae	K	dof zinc finger protein	-	-	-	-	-	-	-	-	-	-	-	-	zf-Dof
Alglu01G0002480	29760.VIT_16s0098g01410.t01	0	1040	KOG4197@1|root,KOG4197@2759|Eukaryota,37P24@33090|Viridiplantae,3GGVS@35493|Streptophyta	33090|Viridiplantae	M	Pentatricopeptide repeat-containing protein	-	-	-	-	-	-	-	-	-	-	-	-	PPR,PPR_2
Alglu01G0002490	29760.VIT_16s0098g01400.t01	3.54e-171	483	28KD6@1|root,2QSTZ@2759|Eukaryota,37HJE@33090|Viridiplantae,3G78G@35493|Streptophyta	33090|Viridiplantae	S	Cell division control protein 14, SIN component	-	-	-	-	-	-	-	-	-	-	-	-	CDC14
Alglu01G0002500	102107.XP_008234695.1	1.41e-64	197	KOG3399@1|root,KOG3399@2759|Eukaryota,37URI@33090|Viridiplantae,3GIR4@35493|Streptophyta,4JPFR@91835|fabids	33090|Viridiplantae	S	Belongs to the yippee family	-	-	-	-	-	-	-	-	-	-	-	-	Yippee-Mis18
Alglu01G0002510	102107.XP_008239901.1	1.22e-52	167	KOG3399@1|root,KOG3399@2759|Eukaryota,37VAT@33090|Viridiplantae,3GJYJ@35493|Streptophyta,4JQT9@91835|fabids	33090|Viridiplantae	S	Belongs to the yippee family	-	-	-	-	-	-	-	-	-	-	-	-	Yippee-Mis18
Alglu01G0002520	71139.XP_010048814.1	0	1229	KOG2262@1|root,KOG2262@2759|Eukaryota,37P63@33090|Viridiplantae,3G9WE@35493|Streptophyta	33090|Viridiplantae	T	oligopeptide transporter	-	GO:0000003,GO:0003006,GO:0003674,GO:0005215,GO:0005575,GO:0005623,GO:0005886,GO:0005887,GO:0006810,GO:0006857,GO:0007275,GO:0007276,GO:0008150,GO:0009555,GO:0009987,GO:0015833,GO:0016020,GO:0016021,GO:0019953,GO:0022412,GO:0022414,GO:0022857,GO:0030154,GO:0031224,GO:0031226,GO:0032501,GO:0032502,GO:0032504,GO:0035672,GO:0035673,GO:0042886,GO:0042887,GO:0044425,GO:0044459,GO:0044464,GO:0044703,GO:…	-	-	-	-	-	-	-	-	-	-	OPT
Alglu01G0002530	102107.XP_008234691.1	0	1187	KOG0167@1|root,KOG0167@2759|Eukaryota,37Q9E@33090|Viridiplantae,3GCCX@35493|Streptophyta,4JMZ9@91835|fabids	33090|Viridiplantae	S	RING-type E3 ubiquitin transferase	-	GO:0005575,GO:0005623,GO:0005886,GO:0016020,GO:0044464,GO:0071944	-	-	-	-	-	-	-	-	-	-	Arm,U-box
Alglu01G0002560	29760.VIT_16s0098g01310.t01	0	2533	KOG1797@1|root,KOG1797@2759|Eukaryota,37PD8@33090|Viridiplantae,3GAMW@35493|Streptophyta	33090|Viridiplantae	S	Secretory pathway protein Sec39	-	GO:0006508,GO:0006624,GO:0006807,GO:0008150,GO:0008152,GO:0009987,GO:0010467,GO:0016485,GO:0019538,GO:0043170,GO:0044237,GO:0044238,GO:0044260,GO:0044267,GO:0051604,GO:0071704,GO:1901564	-	ko:K20473	-	-	-	-	ko00000,ko04131	-	-	-	Sec39
Alglu01G0002570	3847.GLYMA06G13750.1	1.09e-79	240	2AJMR@1|root,2RZ7F@2759|Eukaryota,37UTA@33090|Viridiplantae,3GJ09@35493|Streptophyta,4JPEX@91835|fabids	33090|Viridiplantae	S	F-box-like	-	-	-	-	-	-	-	-	-	-	-	-	F-box-like
Alglu01G0002580	3988.XP_002515682.1	7.16e-286	786	KOG4332@1|root,KOG4332@2759|Eukaryota,37Q4F@33090|Viridiplantae,3G7MZ@35493|Streptophyta,4JERZ@91835|fabids	33090|Viridiplantae	G	Major facilitator superfamily domain-containing protein	-	-	-	-	-	-	-	-	-	-	-	-	MFS_5
Alglu01G0002590	2711.XP_006491959.1	1.54e-122	354	COG2801@1|root,KOG0017@2759|Eukaryota,37I5J@33090|Viridiplantae,3GBDN@35493|Streptophyta	33090|Viridiplantae	L	Rhodanese-like domain-containing protein 14	-	GO:0005575,GO:0005622,GO:0005623,GO:0005737,GO:0009507,GO:0009526,GO:0009534,GO:0009535,GO:0009536,GO:0009579,GO:0009941,GO:0016020,GO:0031967,GO:0031975,GO:0031976,GO:0031984,GO:0034357,GO:0042651,GO:0043226,GO:0043227,GO:0043229,GO:0043231,GO:0044422,GO:0044424,GO:0044434,GO:0044435,GO:0044436,GO:0044444,GO:0044446,GO:0044464,GO:0055035	-	-	-	-	-	-	-	-	-	-	Rhodanese
Alglu01G0002600	102107.XP_008234686.1	3.57e-206	571	KOG3063@1|root,KOG3063@2759|Eukaryota,37IEG@33090|Viridiplantae,3GEV8@35493|Streptophyta,4JJDH@91835|fabids	33090|Viridiplantae	U	Vacuolar protein sorting-associated protein	-	GO:0003674,GO:0005215,GO:0005575,GO:0005622,GO:0005623,GO:0005737,GO:0005768,GO:0005770,GO:0005771,GO:0006810,GO:0006886,GO:0008104,GO:0008150,GO:0008565,GO:0012505,GO:0015031,GO:0015833,GO:0016020,GO:0016192,GO:0016197,GO:0016482,GO:0030904,GO:0031410,GO:0031982,GO:0032991,GO:0033036,GO:0034613,GO:0042147,GO:0042886,GO:0043226,GO:0043227,GO:0043229,GO:0043231,GO:0044424,GO:0044425,GO:0044444,GO:…	-	ko:K08900,ko:K18466	ko04144,map04144	-	-	-	ko00000,ko00001,ko03029,ko04131	-	-	-	Vps26
Alglu01G0002610	102107.XP_008234685.1	1.34e-242	679	COG0465@1|root,KOG0743@2759|Eukaryota,37QEJ@33090|Viridiplantae,3GF2B@35493|Streptophyta,4JNE6@91835|fabids	33090|Viridiplantae	O	mitochondrial chaperone	-	GO:0003674,GO:0003824,GO:0005575,GO:0005622,GO:0005623,GO:0005737,GO:0005739,GO:0005740,GO:0005743,GO:0006996,GO:0007005,GO:0008150,GO:0009987,GO:0016020,GO:0016043,GO:0016462,GO:0016787,GO:0016817,GO:0016818,GO:0016887,GO:0017004,GO:0017062,GO:0017111,GO:0019866,GO:0022607,GO:0031090,GO:0031966,GO:0031967,GO:0031975,GO:0033108,GO:0034551,GO:0034622,GO:0042623,GO:0043226,GO:0043227,GO:0043229,GO:…	-	ko:K08900	-	-	-	-	ko00000,ko03029	-	-	-	AAA,AAA_assoc
Alglu01G0002620	3659.XP_004160382.1	9.19e-252	694	COG0464@1|root,KOG0737@2759|Eukaryota,37PE7@33090|Viridiplantae,3GA5M@35493|Streptophyta,4JEXH@91835|fabids	33090|Viridiplantae	O	Belongs to the AAA ATPase family	-	GO:0005575,GO:0005622,GO:0005623,GO:0005634,GO:0043226,GO:0043227,GO:0043229,GO:0043231,GO:0044424,GO:0044464	-	ko:K08900	-	-	-	-	ko00000,ko03029	-	-	-	AAA
Alglu01G0002630	3694.POPTR_0012s03180.1	0	1145	COG1297@1|root,2QQ2H@2759|Eukaryota,37N6R@33090|Viridiplantae,3G7ZD@35493|Streptophyta,4JK26@91835|fabids	33090|Viridiplantae	S	Metal-nicotianamine transporter	YSL9	GO:0000003,GO:0003006,GO:0003674,GO:0005215,GO:0005575,GO:0005623,GO:0005886,GO:0006810,GO:0007275,GO:0008150,GO:0009605,GO:0009607,GO:0009624,GO:0009791,GO:0010035,GO:0010038,GO:0010039,GO:0010043,GO:0010154,GO:0015603,GO:0015688,GO:0016020,GO:0022414,GO:0022857,GO:0032501,GO:0032502,GO:0042221,GO:0043207,GO:0044464,GO:0048316,GO:0048608,GO:0048731,GO:0048856,GO:0050896,GO:0051179,GO:0051234,GO:…	-	-	-	-	-	-	-	-	-	-	OPT
Alglu01G0002640	981085.XP_010090895.1	8.81e-86	253	COG5274@1|root,KOG0537@2759|Eukaryota,37U5B@33090|Viridiplantae,3GJ4Y@35493|Streptophyta,4JPJP@91835|fabids	33090|Viridiplantae	C	Cytochrome b5	-	GO:0005575,GO:0005622,GO:0005623,GO:0005737,GO:0005773,GO:0005774,GO:0005783,GO:0005789,GO:0005886,GO:0009507,GO:0009526,GO:0009527,GO:0009534,GO:0009535,GO:0009536,GO:0009579,GO:0009707,GO:0009941,GO:0010319,GO:0012505,GO:0016020,GO:0019867,GO:0031090,GO:0031967,GO:0031968,GO:0031969,GO:0031975,GO:0031976,GO:0031984,GO:0034357,GO:0042170,GO:0042175,GO:0042651,GO:0043226,GO:0043227,GO:0043229,GO:…	-	-	-	-	-	-	-	-	-	-	Cyt-b5
Alglu01G0002650	3641.EOY23667	1.5e-281	791	COG5210@1|root,KOG2197@2759|Eukaryota,37J3Y@33090|Viridiplantae,3GBEV@35493|Streptophyta	33090|Viridiplantae	T	GTPase-activating protein	-	GO:0003674,GO:0005096,GO:0005488,GO:0005515,GO:0005575,GO:0005622,GO:0005623,GO:0006810,GO:0006886,GO:0008047,GO:0008104,GO:0008150,GO:0012505,GO:0015031,GO:0015833,GO:0017016,GO:0017137,GO:0019899,GO:0030234,GO:0030695,GO:0031267,GO:0031338,GO:0032879,GO:0033036,GO:0033043,GO:0034613,GO:0042886,GO:0043085,GO:0043087,GO:0043547,GO:0044093,GO:0044464,GO:0045184,GO:0046907,GO:0050789,GO:0050790,GO:…	-	ko:K20168	ko04137,map04137	-	-	-	ko00000,ko00001,ko04131	-	-	-	RabGAP-TBC
Alglu01G0002660	29730.Gorai.008G266100.1	3.95e-154	441	COG0363@1|root,KOG3147@2759|Eukaryota,37JE7@33090|Viridiplantae,3GFR3@35493|Streptophyta	33090|Viridiplantae	G	6-phosphogluconolactonase	-	GO:0002229,GO:0002239,GO:0003674,GO:0003824,GO:0005575,GO:0005622,GO:0005623,GO:0005737,GO:0005773,GO:0005774,GO:0005777,GO:0005829,GO:0006081,GO:0006082,GO:0006098,GO:0006139,GO:0006725,GO:0006732,GO:0006733,GO:0006739,GO:0006753,GO:0006793,GO:0006796,GO:0006807,GO:0006950,GO:0006952,GO:0008150,GO:0008152,GO:0009051,GO:0009117,GO:0009507,GO:0009532,GO:0009536,GO:0009570,GO:0009605,GO:0009607,GO:…	3.1.1.31	ko:K01057	ko00030,ko01100,ko01110,ko01120,ko01130,ko01200,map00030,map01100,map01110,map01120,map01130,map01200	M00004,M00006,M00008	R02035	RC00537	ko00000,ko00001,ko00002,ko01000	-	-	-	Glucosamine_iso
Alglu01G0002670	3750.XP_008376790.1	9.03e-229	636	COG0667@1|root,KOG1575@2759|Eukaryota,37PX2@33090|Viridiplantae,3GGB7@35493|Streptophyta,4JH2Q@91835|fabids	33090|Viridiplantae	C	Aldo/keto reductase family	-	GO:0000166,GO:0003674,GO:0003824,GO:0004033,GO:0005488,GO:0005575,GO:0005622,GO:0005623,GO:0005737,GO:0006081,GO:0006725,GO:0006732,GO:0006766,GO:0006767,GO:0006793,GO:0006796,GO:0006807,GO:0008150,GO:0008152,GO:0009058,GO:0009108,GO:0009110,GO:0009443,GO:0009507,GO:0009526,GO:0009532,GO:0009534,GO:0009535,GO:0009536,GO:0009570,GO:0009579,GO:0009941,GO:0009987,GO:0010287,GO:0016020,GO:0016491,GO:…	1.1.1.65	ko:K05275	ko00750,ko01100,ko01120,map00750,map01100,map01120	-	R01708	RC00116	ko00000,ko00001,ko01000	-	-	-	Aldo_ket_red
Alglu01G0002680	3983.cassava4.1_017739m	7.3e-82	245	2AFWG@1|root,2RYYJ@2759|Eukaryota,37U6F@33090|Viridiplantae,3GJ8D@35493|Streptophyta,4JPMD@91835|fabids	33090|Viridiplantae	T	phospholipase	-	GO:0003674,GO:0003824,GO:0004620,GO:0004623,GO:0005488,GO:0005509,GO:0005575,GO:0005622,GO:0005623,GO:0005737,GO:0005773,GO:0005794,GO:0008289,GO:0012505,GO:0016298,GO:0016787,GO:0016788,GO:0043167,GO:0043169,GO:0043226,GO:0043227,GO:0043229,GO:0043231,GO:0044424,GO:0044444,GO:0044464,GO:0046872,GO:0052689	3.1.1.4	ko:K01047	ko00564,ko00565,ko00590,ko00591,ko00592,ko01100,ko01110,ko04014,ko04270,ko04972,ko04975,map00564,map00565,map00590,map00591,map00592,map01100,map01110,map04014,map04270,map04972,map04975	-	R01315,R01317,R02053,R07064,R07379,R07387,R07859	RC00037,RC00094	ko00000,ko00001,ko01000,ko03036	-	-	-	-
Alglu01G0002690	161934.XP_010666163.1	2.09e-48	167	KOG0483@1|root,KOG0483@2759|Eukaryota,37Q04@33090|Viridiplantae,3GH74@35493|Streptophyta	33090|Viridiplantae	K	homeobox-leucine zipper protein	-	-	-	ko:K09338	-	-	-	-	ko00000,ko03000	-	-	-	HALZ,Homeobox
Alglu01G0002700	225117.XP_009361349.1	3.45e-95	291	28PG9@1|root,2R9CB@2759|Eukaryota,37PK3@33090|Viridiplantae,3GEEA@35493|Streptophyta,4JMU7@91835|fabids	33090|Viridiplantae	-	-	-	-	-	-	-	-	-	-	-	-	-	-	-
Alglu01G0002710	102107.XP_008234672.1	2.39e-49	161	2B65R@1|root,2S2B3@2759|Eukaryota,37VCT@33090|Viridiplantae,3GK9J@35493|Streptophyta,4JQEV@91835|fabids	33090|Viridiplantae	S	Auxin-induced protein	-	-	-	ko:K14488	ko04075,map04075	-	-	-	ko00000,ko00001	-	-	-	Auxin_inducible
Alglu01G0002720	102107.XP_008234671.1	2.26e-297	823	KOG0032@1|root,KOG0032@2759|Eukaryota,37JQ3@33090|Viridiplantae,3GCPF@35493|Streptophyta,4JN2X@91835|fabids	33090|Viridiplantae	T	CDPK-related kinase	-	GO:0001101,GO:0003674,GO:0003824,GO:0004672,GO:0004674,GO:0004683,GO:0005488,GO:0005515,GO:0005516,GO:0005575,GO:0005622,GO:0005623,GO:0005634,GO:0005737,GO:0005886,GO:0005911,GO:0006464,GO:0006468,GO:0006793,GO:0006796,GO:0006807,GO:0007154,GO:0007165,GO:0008150,GO:0008152,GO:0009506,GO:0009719,GO:0009725,GO:0009737,GO:0009738,GO:0009755,GO:0009931,GO:0009987,GO:0010033,GO:0010857,GO:0016020,GO:…	-	ko:K00924	-	-	-	-	ko00000,ko01000	-	-	-	Pkinase
Alglu01G0002730	3760.EMJ21802	0	1048	28I4X@1|root,2QQFA@2759|Eukaryota,37NH8@33090|Viridiplantae,3GE7T@35493|Streptophyta,4JGP3@91835|fabids	33090|Viridiplantae	S	isoform X1	-	-	-	-	-	-	-	-	-	-	-	-	-
Alglu01G0002740	29760.VIT_16s0098g01110.t01	4.18e-55	180	KOG3227@1|root,KOG3227@2759|Eukaryota,380AT@33090|Viridiplantae,3GQ8G@35493|Streptophyta	33090|Viridiplantae	K	SSXT protein (N-terminal region)	-	-	-	-	-	-	-	-	-	-	-	-	SSXT
Alglu01G0002750	85681.XP_006441215.1	1.83e-20	84.7	2E1F3@1|root,2S8SB@2759|Eukaryota,37WU4@33090|Viridiplantae,3GM1P@35493|Streptophyta	33090|Viridiplantae	-	-	-	-	-	-	-	-	-	-	-	-	-	-	-
Alglu01G0002760	3641.EOY23683	1.62e-142	432	2CNEV@1|root,2QVS1@2759|Eukaryota,37PY2@33090|Viridiplantae,3GCD6@35493|Streptophyta	33090|Viridiplantae	K	growth-regulating factor	-	GO:0005575,GO:0005622,GO:0005623,GO:0005634,GO:0007275,GO:0008150,GO:0009314,GO:0009416,GO:0009628,GO:0009639,GO:0010114,GO:0010218,GO:0032501,GO:0032502,GO:0043226,GO:0043227,GO:0043229,GO:0043231,GO:0044424,GO:0044464,GO:0048366,GO:0048367,GO:0048731,GO:0048827,GO:0048856,GO:0050896,GO:0080167,GO:0099402	-	-	-	-	-	-	-	-	-	-	QLQ,WRC
Alglu01G0002770	3641.EOY23685	5.24e-195	561	2CN3H@1|root,2QTQ9@2759|Eukaryota,37TIW@33090|Viridiplantae,3GHPV@35493|Streptophyta	33090|Viridiplantae	S	IQ-domain	-	-	-	-	-	-	-	-	-	-	-	-	DUF4005,IQ
Alglu01G0002780	3694.POPTR_0012s02920.1	3.48e-52	171	2D2MM@1|root,2S4YK@2759|Eukaryota,37WIX@33090|Viridiplantae,3GK46@35493|Streptophyta,4JR3Y@91835|fabids	33090|Viridiplantae	S	Domain of unknown function (DUF4228)	-	-	-	-	-	-	-	-	-	-	-	-	DUF4228
Alglu01G0002790	72658.Bostr.15697s0370.1.p	6.39e-12	68.6	COG0277@1|root,2QVY1@2759|Eukaryota,37SFV@33090|Viridiplantae,3GCR3@35493|Streptophyta,3HYZJ@3699|Brassicales	33090|Viridiplantae	C	Reticuline oxidase-like protein	-	-	-	-	-	-	-	-	-	-	-	-	BBE,FAD_binding_4
Alglu01G0002800	57918.XP_004306619.1	3.97e-74	233	KOG0149@1|root,KOG0149@2759|Eukaryota,37KEQ@33090|Viridiplantae,3GCAG@35493|Streptophyta,4JE7U@91835|fabids	33090|Viridiplantae	A	RNA-binding protein	-	GO:0000075,GO:0000077,GO:0000278,GO:0003674,GO:0003676,GO:0003723,GO:0003729,GO:0003730,GO:0005488,GO:0005575,GO:0005622,GO:0005623,GO:0005634,GO:0005737,GO:0005829,GO:0006950,GO:0006974,GO:0006977,GO:0006978,GO:0007049,GO:0007050,GO:0007093,GO:0007154,GO:0007165,GO:0007346,GO:0008150,GO:0008285,GO:0009892,GO:0009893,GO:0009894,GO:0009895,GO:0009987,GO:0010468,GO:0010564,GO:0010604,GO:0010605,GO:…	-	ko:K12891	ko03040,ko05168,map03040,map05168	-	-	-	ko00000,ko00001,ko03041	-	-	-	RRM_1
Alglu01G0002810	102107.XP_008234654.1	2.23e-185	526	KOG0118@1|root,KOG0118@2759|Eukaryota,37R12@33090|Viridiplantae,3GAYQ@35493|Streptophyta,4JGNT@91835|fabids	33090|Viridiplantae	A	Polyadenylate-binding protein-interacting protein	CID13	GO:0003674,GO:0003676,GO:0003723,GO:0003729,GO:0005488,GO:0005575,GO:0005622,GO:0005623,GO:0005634,GO:0005654,GO:0016604,GO:0016607,GO:0031974,GO:0031981,GO:0043226,GO:0043227,GO:0043229,GO:0043231,GO:0043233,GO:0044422,GO:0044424,GO:0044428,GO:0044446,GO:0044451,GO:0044464,GO:0070013,GO:0097159,GO:1901363	-	-	-	-	-	-	-	-	-	-	PAM2,RRM_1
Alglu01G0002820	2711.XP_006493191.1	0	1109	28U0I@1|root,2R0R4@2759|Eukaryota,37MMN@33090|Viridiplantae,3G7M0@35493|Streptophyta	33090|Viridiplantae	S	Transducin WD40 repeat-like superfamily protein	-	-	-	-	-	-	-	-	-	-	-	-	TFIIIC_delta,WD40,zf-TFIIIC
Alglu01G0002830	2711.XP_006485527.1	5.67e-82	254	COG0100@1|root,2RZ9G@2759|Eukaryota,37TR3@33090|Viridiplantae,3GIE5@35493|Streptophyta	33090|Viridiplantae	J	Ribosomal protein S11	-	GO:0000028,GO:0000313,GO:0000314,GO:0000462,GO:0000741,GO:0003674,GO:0003676,GO:0003723,GO:0003729,GO:0003735,GO:0005198,GO:0005488,GO:0005575,GO:0005622,GO:0005623,GO:0005737,GO:0005739,GO:0005759,GO:0005761,GO:0005763,GO:0005840,GO:0006139,GO:0006364,GO:0006396,GO:0006412,GO:0006518,GO:0006725,GO:0006807,GO:0006996,GO:0006997,GO:0007275,GO:0008150,GO:0008152,GO:0009058,GO:0009059,GO:0009553,GO:…	-	ko:K02948	ko03010,map03010	M00178,M00179	-	-	br01610,ko00000,ko00001,ko00002,ko03011	-	-	-	Ribosomal_S11
Alglu01G0002840	102107.XP_008234649.1	9.32e-28	104	COG2058@1|root,KOG1762@2759|Eukaryota,37V61@33090|Viridiplantae,3GJB1@35493|Streptophyta,4JU4B@91835|fabids	33090|Viridiplantae	J	Belongs to the eukaryotic ribosomal protein P1 P2 family	RPP1	GO:0001932,GO:0001934,GO:0002181,GO:0003674,GO:0003735,GO:0005198,GO:0005488,GO:0005575,GO:0005622,GO:0005623,GO:0005634,GO:0005737,GO:0005829,GO:0005840,GO:0005844,GO:0005886,GO:0006412,GO:0006518,GO:0006807,GO:0008047,GO:0008150,GO:0008152,GO:0009058,GO:0009059,GO:0009893,GO:0009987,GO:0010467,GO:0010562,GO:0010604,GO:0015934,GO:0016020,GO:0019207,GO:0019209,GO:0019220,GO:0019222,GO:0019538,GO:…	-	ko:K02942	ko03010,map03010	M00177	-	-	br01610,ko00000,ko00001,ko00002,ko03011	-	-	-	Ribosomal_60s
Alglu01G0002850	3641.EOY23699	1.22e-14	68.9	2E4Z7@1|root,2SBTX@2759|Eukaryota,37XQ9@33090|Viridiplantae,3GMJZ@35493|Streptophyta	33090|Viridiplantae	-	-	-	-	-	-	-	-	-	-	-	-	-	-	-
Alglu01G0002860	981085.XP_010099429.1	2.15e-195	551	KOG2761@1|root,KOG2761@2759|Eukaryota,37RQY@33090|Viridiplantae,3GHIV@35493|Streptophyta	33090|Viridiplantae	I	START domain	-	-	-	-	-	-	-	-	-	-	-	-	START
Alglu01G0002870	102107.XP_008234646.1	2.25e-56	194	2ASH3@1|root,2RZPQ@2759|Eukaryota,37V3Z@33090|Viridiplantae,3GJ1Y@35493|Streptophyta,4JQKS@91835|fabids	33090|Viridiplantae	-	-	-	-	-	-	-	-	-	-	-	-	-	-	-
Alglu01G0002890	29730.Gorai.012G000900.1	0	1020	COG1404@1|root,2QSF0@2759|Eukaryota,37Q0U@33090|Viridiplantae,3GEDZ@35493|Streptophyta	33090|Viridiplantae	O	subtilisin-like protease	-	-	-	-	-	-	-	-	-	-	-	-	Inhibitor_I9,Peptidase_S8
Alglu01G0002900	225117.XP_009361284.1	2.81e-131	382	COG1544@1|root,2QQ0F@2759|Eukaryota,37P9W@33090|Viridiplantae,3GH6N@35493|Streptophyta,4JEP9@91835|fabids	33090|Viridiplantae	J	Ribosome-binding factor PSRP1	PSRP-1	-	-	-	-	-	-	-	-	-	-	-	Ribosom_S30AE_C,Ribosomal_S30AE
Alglu01G0002910	981085.XP_010099422.1	1.88e-253	723	COG5641@1|root,KOG1601@2759|Eukaryota,37R8H@33090|Viridiplantae,3G75E@35493|Streptophyta,4JK8I@91835|fabids	33090|Viridiplantae	K	Two-component response regulator-like	-	-	-	ko:K12130	ko04712,map04712	-	-	-	ko00000,ko00001	-	-	-	CCT,Response_reg
Alglu01G0002920	981085.XP_010099421.1	5.31e-126	361	28N60@1|root,2QTGM@2759|Eukaryota,37STK@33090|Viridiplantae,3GD2N@35493|Streptophyta,4JJ4F@91835|fabids	33090|Viridiplantae	S	Late embryogenesis abundant protein	-	GO:0005575,GO:0005623,GO:0005886,GO:0005911,GO:0006950,GO:0006952,GO:0008150,GO:0009506,GO:0016020,GO:0030054,GO:0031224,GO:0031225,GO:0031226,GO:0044425,GO:0044459,GO:0044464,GO:0046658,GO:0050896,GO:0055044,GO:0071944	-	-	-	-	-	-	-	-	-	-	LEA_2
Alglu01G0002930	102107.XP_008234639.1	1.66e-112	333	28NA4@1|root,2QUVJ@2759|Eukaryota,37QBK@33090|Viridiplantae,3G9QP@35493|Streptophyta,4JFPI@91835|fabids	33090|Viridiplantae	-	-	-	-	-	-	-	-	-	-	-	-	-	-	NUDIX
Alglu01G0002940	225117.XP_009361346.1	5.25e-43	147	KOG0800@1|root,KOG0800@2759|Eukaryota,37WDF@33090|Viridiplantae,3GKWD@35493|Streptophyta	33090|Viridiplantae	O	Ring finger domain	-	-	-	ko:K16281	-	-	-	-	ko00000,ko04121	-	-	-	zf-RING_2
Alglu01G0002950	102107.XP_008234636.1	2.54e-201	562	KOG0290@1|root,KOG0290@2759|Eukaryota,37R9Q@33090|Viridiplantae,3GHNN@35493|Streptophyta,4JMBJ@91835|fabids	33090|Viridiplantae	S	Protein TRANSPARENT TESTA GLABRA	TTG1	GO:0001708,GO:0003674,GO:0003676,GO:0003677,GO:0005488,GO:0005575,GO:0005622,GO:0005623,GO:0005634,GO:0005737,GO:0008150,GO:0008544,GO:0009719,GO:0009723,GO:0009725,GO:0009733,GO:0009888,GO:0009913,GO:0009957,GO:0009987,GO:0010026,GO:0010033,GO:0030154,GO:0030855,GO:0032502,GO:0032879,GO:0032880,GO:0042221,GO:0043226,GO:0043227,GO:0043229,GO:0043231,GO:0044424,GO:0044464,GO:0045165,GO:0048856,GO:…	-	ko:K11805	-	-	-	-	ko00000,ko04121	-	-	-	WD40
Alglu01G0002960	29730.Gorai.004G125500.1	3.43e-204	569	COG3491@1|root,KOG0143@2759|Eukaryota,37MCR@33090|Viridiplantae,3G9A4@35493|Streptophyta	33090|Viridiplantae	Q	Belongs to the iron ascorbate-dependent oxidoreductase family	-	GO:0001101,GO:0002229,GO:0002239,GO:0003674,GO:0003824,GO:0004497,GO:0006082,GO:0006725,GO:0006950,GO:0006952,GO:0007275,GO:0007568,GO:0008150,GO:0008152,GO:0009056,GO:0009058,GO:0009605,GO:0009607,GO:0009617,GO:0009620,GO:0009696,GO:0009719,GO:0009725,GO:0009751,GO:0009812,GO:0009813,GO:0009987,GO:0010033,GO:0010150,GO:0010817,GO:0014070,GO:0016054,GO:0016491,GO:0016705,GO:0016706,GO:0016709,GO:…	-	-	-	-	-	-	-	-	-	-	2OG-FeII_Oxy,DIOX_N
Alglu01G0002970	29760.VIT_16s0098g00850.t01	0	1110	KOG3178@1|root,KOG3178@2759|Eukaryota,37PBP@33090|Viridiplantae,3GGBD@35493|Streptophyta	33090|Viridiplantae	S	Belongs to the class I-like SAM-binding methyltransferase superfamily. Cation-independent O- methyltransferase family	OMT1	GO:0000302,GO:0001101,GO:0003674,GO:0003824,GO:0005575,GO:0005622,GO:0005623,GO:0005634,GO:0005737,GO:0005886,GO:0005911,GO:0006725,GO:0006807,GO:0006950,GO:0006979,GO:0008150,GO:0008152,GO:0008168,GO:0008171,GO:0008757,GO:0009058,GO:0009506,GO:0009611,GO:0009636,GO:0009698,GO:0009699,GO:0009719,GO:0009723,GO:0009725,GO:0009751,GO:0009808,GO:0009809,GO:0009812,GO:0009813,GO:0009987,GO:0010033,GO:…	2.1.1.169,2.1.1.232,2.1.1.68	ko:K13066,ko:K22439,ko:K22440	ko00940,ko01100,ko01110,map00940,map01100,map01110	M00039	R02379,R03366,R06574,R06575,R06576,R06577	RC00003,RC00392	ko00000,ko00001,ko00002,ko01000	-	-	-	Dimerisation,Methyltransf_2
Alglu01G0002980	85681.XP_006441265.1	6.27e-66	206	2BQ8T@1|root,2S1TM@2759|Eukaryota,37V8M@33090|Viridiplantae,3GJTA@35493|Streptophyta	33090|Viridiplantae	-	-	-	-	-	-	-	-	-	-	-	-	-	-	-
Alglu01G0002990	102107.XP_008234633.1	1.94e-62	197	2BQ8T@1|root,2S1TM@2759|Eukaryota,37V8M@33090|Viridiplantae,3GJTA@35493|Streptophyta,4JQGT@91835|fabids	33090|Viridiplantae	-	-	-	-	-	-	-	-	-	-	-	-	-	-	-
Alglu01G0003000	225117.XP_009351908.1	1.3e-71	224	COG1308@1|root,KOG2239@2759|Eukaryota,37SCK@33090|Viridiplantae,3G8ZV@35493|Streptophyta,4JK1A@91835|fabids	33090|Viridiplantae	K	Nascent polypeptide-associated complex subunit alpha-like protein	-	GO:0005575,GO:0005622,GO:0005623,GO:0005737,GO:0005829,GO:0044424,GO:0044444,GO:0044464	-	ko:K03626	-	-	-	-	ko00000	-	-	-	NAC
Alglu01G0003010	2711.XP_006485309.1	9.94e-13	74.7	2CNJJ@1|root,2QWS8@2759|Eukaryota,37QX4@33090|Viridiplantae,3GFFI@35493|Streptophyta	33090|Viridiplantae	K	(NAC) domain-containing protein	-	GO:0000003,GO:0000976,GO:0001067,GO:0002237,GO:0003006,GO:0003674,GO:0003676,GO:0003677,GO:0003690,GO:0003700,GO:0005488,GO:0005575,GO:0005622,GO:0005623,GO:0005634,GO:0005730,GO:0005737,GO:0006139,GO:0006325,GO:0006351,GO:0006355,GO:0006396,GO:0006464,GO:0006482,GO:0006725,GO:0006807,GO:0006996,GO:0007275,GO:0008150,GO:0008152,GO:0008214,GO:0009058,GO:0009059,GO:0009314,GO:0009416,GO:0009555,GO:…	-	-	-	-	-	-	-	-	-	-	NAM
Alglu01G0003030	102107.XP_008234632.1	1.4e-49	164	COG1308@1|root,KOG2239@2759|Eukaryota,37SCK@33090|Viridiplantae,3G8ZV@35493|Streptophyta,4JK1A@91835|fabids	33090|Viridiplantae	K	Nascent polypeptide-associated complex subunit alpha-like protein	-	GO:0005575,GO:0005622,GO:0005623,GO:0005737,GO:0005829,GO:0044424,GO:0044444,GO:0044464	-	ko:K03626	-	-	-	-	ko00000	-	-	-	NAC
Alglu01G0003040	29760.VIT_16s0098g00820.t01	1.76e-174	506	2C0PQ@1|root,2QPX7@2759|Eukaryota,37M7X@33090|Viridiplantae,3G8GE@35493|Streptophyta	33090|Viridiplantae	Q	Belongs to the peroxidase family. Classical plant (class III) peroxidase subfamily	-	-	1.11.1.7	ko:K00430	ko00940,ko01100,ko01110,map00940,map01100,map01110	-	R00602,R02596,R03919,R04007,R07443	RC00034	ko00000,ko00001,ko01000	-	-	-	peroxidase
Alglu01G0003050	29760.VIT_16s0098g00810.t01	3.31e-215	659	2BYYD@1|root,2RM6I@2759|Eukaryota,37HMT@33090|Viridiplantae,3GCB2@35493|Streptophyta	33090|Viridiplantae	-	-	-	-	-	-	-	-	-	-	-	-	-	-	-
Alglu01G0003070	3750.XP_008381529.1	3.69e-59	186	KOG1603@1|root,KOG1603@2759|Eukaryota,37VUM@33090|Viridiplantae,3GJX9@35493|Streptophyta,4JU6Z@91835|fabids	33090|Viridiplantae	P	Heavy-metal-associated domain	-	-	-	-	-	-	-	-	-	-	-	-	HMA
Alglu01G0003080	3988.XP_002521309.1	2.61e-225	640	COG1473@1|root,2QQEM@2759|Eukaryota,37JVC@33090|Viridiplantae,3GA2I@35493|Streptophyta,4JMVB@91835|fabids	33090|Viridiplantae	S	Iaa-amino acid hydrolase	-	GO:0003674,GO:0003824,GO:0008150,GO:0008152,GO:0009850,GO:0009987,GO:0010178,GO:0010817,GO:0016787,GO:0016810,GO:0042445,GO:0044237,GO:0065007,GO:0065008	-	ko:K14664	-	-	-	-	ko00000,ko01000,ko01002	-	-	-	M20_dimer,Peptidase_M20
Alglu01G0003090	225117.XP_009351898.1	5.01e-44	174	28JV7@1|root,2QS98@2759|Eukaryota,37SHJ@33090|Viridiplantae,3GXBH@35493|Streptophyta,4JRKP@91835|fabids	33090|Viridiplantae	G	NAC domain-containing protein	-	GO:0001067,GO:0002230,GO:0002237,GO:0002376,GO:0002682,GO:0002697,GO:0002831,GO:0003674,GO:0003676,GO:0003677,GO:0003700,GO:0003712,GO:0003713,GO:0005488,GO:0005515,GO:0005575,GO:0005622,GO:0005623,GO:0005634,GO:0005737,GO:0005886,GO:0006355,GO:0006950,GO:0006952,GO:0006955,GO:0008150,GO:0009266,GO:0009314,GO:0009409,GO:0009416,GO:0009605,GO:0009607,GO:0009615,GO:0009617,GO:0009628,GO:0009642,GO:…	-	-	-	-	-	-	-	-	-	-	NAM
Alglu01G0003100	3880.AES72664	7.53e-61	207	28JV7@1|root,2QS98@2759|Eukaryota,37SHJ@33090|Viridiplantae,3GXBH@35493|Streptophyta,4JRKP@91835|fabids	33090|Viridiplantae	G	NAC domain-containing protein	-	GO:0001067,GO:0002230,GO:0002237,GO:0002376,GO:0002682,GO:0002697,GO:0002831,GO:0003674,GO:0003676,GO:0003677,GO:0003700,GO:0003712,GO:0003713,GO:0005488,GO:0005515,GO:0005575,GO:0005622,GO:0005623,GO:0005634,GO:0005737,GO:0005886,GO:0006355,GO:0006950,GO:0006952,GO:0006955,GO:0008150,GO:0009266,GO:0009314,GO:0009409,GO:0009416,GO:0009605,GO:0009607,GO:0009615,GO:0009617,GO:0009628,GO:0009642,GO:…	-	-	-	-	-	-	-	-	-	-	NAM
Alglu01G0003110	3880.AES72662	7.24e-51	188	28JV7@1|root,2QS98@2759|Eukaryota,37SHJ@33090|Viridiplantae,3GXBH@35493|Streptophyta,4JRKP@91835|fabids	33090|Viridiplantae	G	NAC domain-containing protein	-	GO:0001067,GO:0002230,GO:0002237,GO:0002376,GO:0002682,GO:0002697,GO:0002831,GO:0003674,GO:0003676,GO:0003677,GO:0003700,GO:0003712,GO:0003713,GO:0005488,GO:0005515,GO:0005575,GO:0005622,GO:0005623,GO:0005634,GO:0005737,GO:0005886,GO:0006355,GO:0006950,GO:0006952,GO:0006955,GO:0008150,GO:0009266,GO:0009314,GO:0009409,GO:0009416,GO:0009605,GO:0009607,GO:0009615,GO:0009617,GO:0009628,GO:0009642,GO:…	-	-	-	-	-	-	-	-	-	-	NAM
Alglu01G0003120	981085.XP_010103069.1	2.59e-57	207	28JV7@1|root,2QS98@2759|Eukaryota,37SHJ@33090|Viridiplantae,3GXBH@35493|Streptophyta,4JRKP@91835|fabids	33090|Viridiplantae	G	NAC domain-containing protein	-	GO:0001067,GO:0002230,GO:0002237,GO:0002376,GO:0002682,GO:0002697,GO:0002831,GO:0003674,GO:0003676,GO:0003677,GO:0003700,GO:0003712,GO:0003713,GO:0005488,GO:0005515,GO:0005575,GO:0005622,GO:0005623,GO:0005634,GO:0005737,GO:0005886,GO:0006355,GO:0006950,GO:0006952,GO:0006955,GO:0008150,GO:0009266,GO:0009314,GO:0009409,GO:0009416,GO:0009605,GO:0009607,GO:0009615,GO:0009617,GO:0009628,GO:0009642,GO:…	-	-	-	-	-	-	-	-	-	-	NAM
Alglu01G0003130	981085.XP_010104300.1	3e-16	79.7	2CN87@1|root,2QUFW@2759|Eukaryota,37KN1@33090|Viridiplantae,3GBQW@35493|Streptophyta,4JT97@91835|fabids	33090|Viridiplantae	K	bHLH-MYC and R2R3-MYB transcription factors N-terminal	MYC2	GO:0001101,GO:0003674,GO:0003676,GO:0003677,GO:0003700,GO:0005488,GO:0005509,GO:0005515,GO:0005575,GO:0005622,GO:0005623,GO:0005634,GO:0006355,GO:0006357,GO:0006950,GO:0006952,GO:0006970,GO:0006972,GO:0006979,GO:0008134,GO:0008150,GO:0008152,GO:0009058,GO:0009269,GO:0009414,GO:0009415,GO:0009611,GO:0009628,GO:0009651,GO:0009718,GO:0009719,GO:0009725,GO:0009737,GO:0009753,GO:0009812,GO:0009813,GO:…	-	ko:K13422	ko04016,ko04075,map04016,map04075	-	-	-	ko00000,ko00001,ko03000	-	-	-	HLH,bHLH-MYC_N
Alglu01G0003140	981085.XP_010103069.1	1.78e-60	215	28JV7@1|root,2QS98@2759|Eukaryota,37SHJ@33090|Viridiplantae,3GXBH@35493|Streptophyta,4JRKP@91835|fabids	33090|Viridiplantae	G	NAC domain-containing protein	-	GO:0001067,GO:0002230,GO:0002237,GO:0002376,GO:0002682,GO:0002697,GO:0002831,GO:0003674,GO:0003676,GO:0003677,GO:0003700,GO:0003712,GO:0003713,GO:0005488,GO:0005515,GO:0005575,GO:0005622,GO:0005623,GO:0005634,GO:0005737,GO:0005886,GO:0006355,GO:0006950,GO:0006952,GO:0006955,GO:0008150,GO:0009266,GO:0009314,GO:0009409,GO:0009416,GO:0009605,GO:0009607,GO:0009615,GO:0009617,GO:0009628,GO:0009642,GO:…	-	-	-	-	-	-	-	-	-	-	NAM
Alglu01G0003160	3750.XP_008376843.1	4.35e-49	184	28JV7@1|root,2QS98@2759|Eukaryota,37SHJ@33090|Viridiplantae,3GXBH@35493|Streptophyta,4JRKP@91835|fabids	33090|Viridiplantae	G	NAC domain-containing protein	-	GO:0001067,GO:0002230,GO:0002237,GO:0002376,GO:0002682,GO:0002697,GO:0002831,GO:0003674,GO:0003676,GO:0003677,GO:0003700,GO:0003712,GO:0003713,GO:0005488,GO:0005515,GO:0005575,GO:0005622,GO:0005623,GO:0005634,GO:0005737,GO:0005886,GO:0006355,GO:0006950,GO:0006952,GO:0006955,GO:0008150,GO:0009266,GO:0009314,GO:0009409,GO:0009416,GO:0009605,GO:0009607,GO:0009615,GO:0009617,GO:0009628,GO:0009642,GO:…	-	-	-	-	-	-	-	-	-	-	NAM
Alglu01G0003180	102107.XP_008234624.1	2.15e-141	428	28JV7@1|root,2QS98@2759|Eukaryota,37SHJ@33090|Viridiplantae,3GXBH@35493|Streptophyta,4JRKP@91835|fabids	33090|Viridiplantae	G	NAC domain-containing protein	-	GO:0001067,GO:0002230,GO:0002237,GO:0002376,GO:0002682,GO:0002697,GO:0002831,GO:0003674,GO:0003676,GO:0003677,GO:0003700,GO:0003712,GO:0003713,GO:0005488,GO:0005515,GO:0005575,GO:0005622,GO:0005623,GO:0005634,GO:0005737,GO:0005886,GO:0006355,GO:0006950,GO:0006952,GO:0006955,GO:0008150,GO:0009266,GO:0009314,GO:0009409,GO:0009416,GO:0009605,GO:0009607,GO:0009615,GO:0009617,GO:0009628,GO:0009642,GO:…	-	-	-	-	-	-	-	-	-	-	NAM
Alglu01G0003190	102107.XP_008234623.1	9.39e-290	795	COG5239@1|root,KOG2338@2759|Eukaryota,37IN7@33090|Viridiplantae,3GF1E@35493|Streptophyta,4JFKQ@91835|fabids	33090|Viridiplantae	K	calcium-binding protein	-	-	-	-	-	-	-	-	-	-	-	-	EF-hand_8,Exo_endo_phos
Alglu01G0003200	102107.XP_008234869.1	9.39e-49	157	29KH0@1|root,2S54X@2759|Eukaryota,37WMB@33090|Viridiplantae,3GZFZ@35493|Streptophyta,4JV25@91835|fabids	33090|Viridiplantae	S	Transcriptional repressor, ovate	-	-	-	-	-	-	-	-	-	-	-	-	Ovate
Alglu01G0003210	3641.EOY23738	1.12e-159	459	28N0B@1|root,2QSBZ@2759|Eukaryota,37SBB@33090|Viridiplantae,3GE9P@35493|Streptophyta	33090|Viridiplantae	S	Auxin-induced protein 5NG4	-	GO:0005575,GO:0005622,GO:0005623,GO:0005737,GO:0005886,GO:0005887,GO:0005938,GO:0007154,GO:0007165,GO:0008150,GO:0009719,GO:0009725,GO:0009733,GO:0009734,GO:0009755,GO:0009987,GO:0010033,GO:0016020,GO:0016021,GO:0023052,GO:0031224,GO:0031226,GO:0032870,GO:0042221,GO:0044424,GO:0044425,GO:0044444,GO:0044459,GO:0044464,GO:0050789,GO:0050794,GO:0050896,GO:0051716,GO:0065007,GO:0070887,GO:0071310,GO:…	-	-	-	-	-	-	-	-	-	-	EamA
Alglu01G0003220	102107.XP_008234622.1	7.49e-123	352	COG0097@1|root,KOG3255@2759|Eukaryota,37IY1@33090|Viridiplantae,3GBVA@35493|Streptophyta,4JS9A@91835|fabids	33090|Viridiplantae	J	60S ribosomal Protein	-	GO:0002181,GO:0003002,GO:0003674,GO:0003676,GO:0003723,GO:0003735,GO:0005198,GO:0005488,GO:0005575,GO:0005622,GO:0005623,GO:0005634,GO:0005730,GO:0005737,GO:0005773,GO:0005774,GO:0005829,GO:0005840,GO:0005844,GO:0005886,GO:0005911,GO:0006412,GO:0006518,GO:0006807,GO:0007275,GO:0007389,GO:0008150,GO:0008152,GO:0009058,GO:0009059,GO:0009506,GO:0009507,GO:0009526,GO:0009536,GO:0009941,GO:0009955,GO:…	-	ko:K02940	ko03010,map03010	M00177	-	-	br01610,ko00000,ko00001,ko00002,ko03011	-	-	-	Ribosomal_L6
Alglu01G0003230	3641.EOY23740	0	963	COG0515@1|root,2QVKP@2759|Eukaryota,37J7Z@33090|Viridiplantae,3G9N0@35493|Streptophyta	33090|Viridiplantae	T	L-type lectin-domain containing receptor kinase	-	GO:0002229,GO:0002239,GO:0005575,GO:0005623,GO:0005886,GO:0006950,GO:0006952,GO:0008150,GO:0009605,GO:0009607,GO:0016020,GO:0043207,GO:0044464,GO:0050896,GO:0051704,GO:0051707,GO:0071944,GO:0098542	2.7.11.1	ko:K04733	ko04010,ko04064,ko04620,ko04621,ko04624,ko04722,ko05133,ko05140,ko05142,ko05145,ko05152,ko05162,ko05164,map04010,map04064,map04620,map04621,map04624,map04722,map05133,map05140,map05142,map05145,map05152,map05162,map05164	M00686	-	-	ko00000,ko00001,ko00002,ko01000,ko01001	-	-	-	Lectin_legB,Pkinase_Tyr
Alglu01G0003240	3649.evm.model.supercontig_3.176	4.45e-180	516	COG0330@1|root,KOG2620@2759|Eukaryota,37HFS@33090|Viridiplantae,3GF0M@35493|Streptophyta,3HT6S@3699|Brassicales	33090|Viridiplantae	C	Band 7 family protein	-	GO:0006996,GO:0007005,GO:0007006,GO:0008150,GO:0009987,GO:0016043,GO:0061024,GO:0071840	-	-	-	-	-	-	-	-	-	-	Band_7,Band_7_C
Alglu01G0003250	4536.ONIVA01G39630.1	5.52e-32	117	2CHNH@1|root,2S3PN@2759|Eukaryota,37W0E@33090|Viridiplantae,3GKE9@35493|Streptophyta,3M0BP@4447|Liliopsida,3IIPF@38820|Poales	33090|Viridiplantae	S	Kazal type serine protease inhibitors	-	-	-	-	-	-	-	-	-	-	-	-	-
Alglu01G0003260	4432.XP_010241608.1	1.07e-69	216	KOG1088@1|root,KOG1088@2759|Eukaryota,37UP1@33090|Viridiplantae,3GISY@35493|Streptophyta	33090|Viridiplantae	S	TRM112-like protein	TRM112	GO:0000154,GO:0001510,GO:0005575,GO:0005622,GO:0005623,GO:0005737,GO:0005829,GO:0006139,GO:0006364,GO:0006396,GO:0006399,GO:0006400,GO:0006464,GO:0006479,GO:0006725,GO:0006807,GO:0008033,GO:0008150,GO:0008152,GO:0008213,GO:0009451,GO:0009987,GO:0010467,GO:0016070,GO:0016072,GO:0018364,GO:0019538,GO:0022613,GO:0030488,GO:0031167,GO:0032259,GO:0032501,GO:0032502,GO:0034470,GO:0034641,GO:0034660,GO:…	-	ko:K15448	-	-	-	-	ko00000,ko03012,ko03016	-	-	-	Trm112p
Alglu01G0003270	981085.XP_010093261.1	8.21e-274	756	KOG3098@1|root,KOG3098@2759|Eukaryota,37R04@33090|Viridiplantae,3G9J6@35493|Streptophyta,4JHBT@91835|fabids	33090|Viridiplantae	S	UNC93-like protein	-	-	-	-	-	-	-	-	-	-	-	-	MFS_1,UNC-93
Alglu01G0003280	29760.VIT_16s0098g00680.t01	0	1007	COG1193@1|root,2QT8G@2759|Eukaryota,37PPR@33090|Viridiplantae,3G7WB@35493|Streptophyta	33090|Viridiplantae	L	DNA mismatch repair protein	-	-	-	-	-	-	-	-	-	-	-	-	MutS_V
Alglu01G0003290	981085.XP_010086934.1	2.36e-114	334	28JQN@1|root,2QS3Z@2759|Eukaryota,37K92@33090|Viridiplantae,3G9HQ@35493|Streptophyta,4JMVY@91835|fabids	33090|Viridiplantae	S	Protein of unknown function, DUF599	-	-	-	-	-	-	-	-	-	-	-	-	DUF599
Alglu01G0003310	3641.EOY05231	4.15e-98	286	COG1369@1|root,KOG4639@2759|Eukaryota,37U47@33090|Viridiplantae,3GI0R@35493|Streptophyta	33090|Viridiplantae	J	ribonuclease P MRP protein subunit POP5	-	GO:0005575,GO:0005622,GO:0005623,GO:0005737,GO:0005773,GO:0006464,GO:0006807,GO:0008150,GO:0008152,GO:0009249,GO:0009987,GO:0010467,GO:0018065,GO:0018193,GO:0018205,GO:0019538,GO:0036211,GO:0043170,GO:0043226,GO:0043227,GO:0043229,GO:0043231,GO:0043412,GO:0044237,GO:0044238,GO:0044260,GO:0044267,GO:0044424,GO:0044444,GO:0044464,GO:0051604,GO:0071704,GO:1901564	3.1.26.5	ko:K03537	ko03008,ko03013,map03008,map03013	-	-	-	ko00000,ko00001,ko01000,ko03009,ko03016,ko03029	-	-	-	RNase_P_Rpp14
Alglu01G0003340	29760.VIT_16s0098g00660.t01	1.3e-93	277	29T2Y@1|root,2RXFE@2759|Eukaryota,37TXD@33090|Viridiplantae,3GIAT@35493|Streptophyta	33090|Viridiplantae	-	-	-	-	-	-	-	-	-	-	-	-	-	-	-
Alglu01G0003330	981085.XP_010086932.1	5.59e-156	444	28JIJ@1|root,2QRXP@2759|Eukaryota,37MHG@33090|Viridiplantae,3GDIB@35493|Streptophyta,4JNND@91835|fabids	33090|Viridiplantae	T	Thaumatin-like protein	-	-	-	-	-	-	-	-	-	-	-	-	Thaumatin
Alglu01G0003350	29760.VIT_16s0098g00630.t01	3.08e-137	408	28MC6@1|root,2QTVM@2759|Eukaryota,37MCB@33090|Viridiplantae,3GCGZ@35493|Streptophyta	33090|Viridiplantae	S	DNA-binding protein	-	GO:0000902,GO:0000904,GO:0001558,GO:0003674,GO:0003676,GO:0003677,GO:0003690,GO:0005488,GO:0005575,GO:0005622,GO:0005623,GO:0005634,GO:0006139,GO:0006259,GO:0006260,GO:0006261,GO:0006725,GO:0006807,GO:0006996,GO:0007049,GO:0007275,GO:0008150,GO:0008152,GO:0008544,GO:0009058,GO:0009059,GO:0009330,GO:0009653,GO:0009888,GO:0009913,GO:0009987,GO:0010026,GO:0010090,GO:0016043,GO:0022402,GO:0022622,GO:…	-	-	-	-	-	-	-	-	-	-	-
Alglu01G0003360	3750.XP_008381679.1	2.08e-142	407	2CHPI@1|root,2QPIB@2759|Eukaryota,37RJU@33090|Viridiplantae,3G87M@35493|Streptophyta,4JF5Q@91835|fabids	33090|Viridiplantae	U	Mitochondrial import inner membrane translocase subunit	-	GO:0003674,GO:0005488,GO:0005515,GO:0005575,GO:0005622,GO:0005623,GO:0005737,GO:0005739,GO:0005773,GO:0005774,GO:0005886,GO:0006403,GO:0006605,GO:0006810,GO:0006839,GO:0006886,GO:0006996,GO:0007005,GO:0008104,GO:0008150,GO:0009507,GO:0009526,GO:0009528,GO:0009536,GO:0009706,GO:0009941,GO:0009987,GO:0015031,GO:0015833,GO:0015931,GO:0016020,GO:0016031,GO:0016043,GO:0019866,GO:0031090,GO:0031967,GO:…	-	-	-	-	-	-	-	-	-	-	SAM_1,Tim17
Alglu01G0003370	981085.XP_010106558.1	1.13e-80	244	COG1095@1|root,KOG3298@2759|Eukaryota,37U1H@33090|Viridiplantae,3GIEF@35493|Streptophyta,4JSGP@91835|fabids	33090|Viridiplantae	K	DNA-directed RNA polymerase II subunit	-	GO:0000291,GO:0000428,GO:0000932,GO:0000956,GO:0003674,GO:0003676,GO:0003677,GO:0003697,GO:0003723,GO:0003727,GO:0005488,GO:0005515,GO:0005575,GO:0005622,GO:0005623,GO:0005634,GO:0005654,GO:0005665,GO:0005737,GO:0006139,GO:0006351,GO:0006352,GO:0006366,GO:0006367,GO:0006401,GO:0006402,GO:0006417,GO:0006446,GO:0006725,GO:0006807,GO:0008150,GO:0008152,GO:0009056,GO:0009057,GO:0009058,GO:0009059,GO:…	-	-	-	-	-	-	-	-	-	-	S1,SHS2_Rpb7-N
Alglu01G0003380	981085.XP_010113125.1	2.3e-18	80.9	2E0MS@1|root,2S81W@2759|Eukaryota,37WZ2@33090|Viridiplantae,3GM1Z@35493|Streptophyta,4JR3K@91835|fabids	33090|Viridiplantae	S	cellular response to sulfur starvation	-	-	-	-	-	-	-	-	-	-	-	-	-
Alglu01G0003390	3988.XP_002515663.1	9.73e-251	707	KOG4573@1|root,KOG4573@2759|Eukaryota,37RVM@33090|Viridiplantae,3G7QK@35493|Streptophyta,4JIT0@91835|fabids	33090|Viridiplantae	U	Autophagy-related protein	-	GO:0005575,GO:0005622,GO:0005623,GO:0005737,GO:0005773,GO:0005776,GO:0006914,GO:0008150,GO:0008152,GO:0009056,GO:0009987,GO:0043226,GO:0043227,GO:0043229,GO:0043231,GO:0044237,GO:0044248,GO:0044424,GO:0044444,GO:0044464,GO:0061919	-	ko:K08331	ko04136,ko04138,ko04140,ko04211,map04136,map04138,map04140,map04211	-	-	-	ko00000,ko00001,ko03029,ko04131	-	-	-	ATG13
Alglu01G0003400	3827.XP_004489081.1	2.03e-164	514	COG2801@1|root,KOG0017@2759|Eukaryota,37RRH@33090|Viridiplantae,3G8MV@35493|Streptophyta,4JM10@91835|fabids	33090|Viridiplantae	H	transposition, RNA-mediated	-	-	-	-	-	-	-	-	-	-	-	-	RVP_2,RVT_1,Retrotrans_gag,rve
Alglu01G0003410	2711.XP_006484691.1	1.38e-76	238	COG0084@1|root,KOG3020@2759|Eukaryota,37HFB@33090|Viridiplantae,3GBJI@35493|Streptophyta	33090|Viridiplantae	L	Deoxyribonuclease	-	-	-	ko:K03424	-	-	-	-	ko00000,ko01000	-	-	-	TatD_DNase
Alglu01G0003420	3641.EOY10295	0	1474	COG1112@1|root,KOG1803@2759|Eukaryota,37JRW@33090|Viridiplantae,3G7YD@35493|Streptophyta	33090|Viridiplantae	L	DNA-binding protein	-	GO:0000049,GO:0000166,GO:0003674,GO:0003676,GO:0003678,GO:0003723,GO:0003724,GO:0003824,GO:0004003,GO:0004004,GO:0004386,GO:0005488,GO:0005515,GO:0005524,GO:0005575,GO:0005622,GO:0005623,GO:0005634,GO:0005737,GO:0006996,GO:0008026,GO:0008094,GO:0008144,GO:0008150,GO:0008186,GO:0009987,GO:0016043,GO:0016462,GO:0016787,GO:0016817,GO:0016818,GO:0016887,GO:0017076,GO:0017111,GO:0030554,GO:0032392,GO:…	3.6.4.12,3.6.4.13	ko:K19036	-	-	-	-	ko00000,ko01000,ko03009,ko03012	-	-	-	AAA_11,AAA_12
Alglu01G0003430	29730.Gorai.013G111500.1	2.49e-06	49.7	2D65V@1|root,2T0VE@2759|Eukaryota,382VC@33090|Viridiplantae,3GRSC@35493|Streptophyta	33090|Viridiplantae	-	-	-	-	-	-	-	-	-	-	-	-	-	-	-
Alglu01G0003440	85681.XP_006437409.1	1.54e-62	198	COG0271@1|root,KOG2313@2759|Eukaryota,37VK6@33090|Viridiplantae,3GJBT@35493|Streptophyta	33090|Viridiplantae	T	Belongs to the BolA IbaG family	-	GO:0005575,GO:0005622,GO:0005623,GO:0005737,GO:0005739,GO:0009507,GO:0009536,GO:0043226,GO:0043227,GO:0043229,GO:0043231,GO:0044424,GO:0044444,GO:0044464	-	ko:K22066	-	-	-	-	ko00000,ko03029	-	-	-	BolA
Alglu01G0003450	102107.XP_008232530.1	4.74e-247	688	28N77@1|root,2QUSI@2759|Eukaryota,37SZF@33090|Viridiplantae,3GCN3@35493|Streptophyta,4JKZI@91835|fabids	33090|Viridiplantae	S	Benzyl alcohol	-	-	2.3.1.195,2.3.1.196,2.3.1.232	ko:K18858,ko:K19861	ko00592,ko01110,map00592,map01110	-	R09631	RC00004,RC00041	ko00000,ko00001,ko01000	-	-	-	Transferase
Alglu01G0003460	102107.XP_008232530.1	2.47e-247	708	28N77@1|root,2QUSI@2759|Eukaryota,37SZF@33090|Viridiplantae,3GCN3@35493|Streptophyta,4JKZI@91835|fabids	33090|Viridiplantae	S	Benzyl alcohol	-	-	2.3.1.195,2.3.1.196,2.3.1.232	ko:K18858,ko:K19861	ko00592,ko01110,map00592,map01110	-	R09631	RC00004,RC00041	ko00000,ko00001,ko01000	-	-	-	Transferase
Alglu01G0003470	102107.XP_008232530.1	1.45e-276	763	28N77@1|root,2QUSI@2759|Eukaryota,37SZF@33090|Viridiplantae,3GCN3@35493|Streptophyta,4JKZI@91835|fabids	33090|Viridiplantae	S	Benzyl alcohol	-	-	2.3.1.195,2.3.1.196,2.3.1.232	ko:K18858,ko:K19861	ko00592,ko01110,map00592,map01110	-	R09631	RC00004,RC00041	ko00000,ko00001,ko01000	-	-	-	Transferase
Alglu01G0003480	3641.EOY10273	0	1417	KOG0667@1|root,KOG0667@2759|Eukaryota,37I7J@33090|Viridiplantae,3GA26@35493|Streptophyta	33090|Viridiplantae	T	serine threonine-protein kinase	-	GO:0003674,GO:0003824,GO:0004672,GO:0005575,GO:0005622,GO:0005623,GO:0005737,GO:0005829,GO:0006464,GO:0006468,GO:0006793,GO:0006796,GO:0006807,GO:0006935,GO:0006950,GO:0006970,GO:0006972,GO:0006979,GO:0007154,GO:0007165,GO:0008150,GO:0008152,GO:0009267,GO:0009605,GO:0009628,GO:0009892,GO:0009893,GO:0009987,GO:0009991,GO:0010033,GO:0010468,GO:0010604,GO:0010605,GO:0010628,GO:0010629,GO:0014070,GO:…	2.7.12.1	ko:K18670	-	-	-	-	ko00000,ko01000,ko01001	-	-	-	Pkinase
Alglu01G0003490	981085.XP_010090499.1	2.04e-51	171	2DBY2@1|root,2S5IW@2759|Eukaryota,37W1R@33090|Viridiplantae,3GJ42@35493|Streptophyta,4JPFP@91835|fabids	33090|Viridiplantae	S	Domain of unknown function (DUF4598)	-	-	-	-	-	-	-	-	-	-	-	-	DUF4598
Alglu01G0003500	3656.XP_008462814.1	0	1112	KOG2184@1|root,KOG2184@2759|Eukaryota,37QZT@33090|Viridiplantae,3GGJ3@35493|Streptophyta,4JI22@91835|fabids	33090|Viridiplantae	A	tuftelin-interacting protein	-	GO:0000228,GO:0000375,GO:0000377,GO:0000390,GO:0000398,GO:0000781,GO:0000784,GO:0003674,GO:0005488,GO:0005575,GO:0005576,GO:0005622,GO:0005623,GO:0005634,GO:0005654,GO:0005681,GO:0005684,GO:0005694,GO:0005730,GO:0005737,GO:0006139,GO:0006396,GO:0006397,GO:0006725,GO:0006807,GO:0008150,GO:0008152,GO:0008380,GO:0009987,GO:0010467,GO:0016043,GO:0016070,GO:0016071,GO:0016604,GO:0016607,GO:0022411,GO:…	-	ko:K13103	-	-	-	-	ko00000,ko03041	-	-	-	G-patch,GCFC,TIP_N
Alglu01G0003510	3641.EOY10264	4.87e-210	590	28M3I@1|root,2QTKC@2759|Eukaryota,37R4J@33090|Viridiplantae,3G9RS@35493|Streptophyta	33090|Viridiplantae	S	Maltose excess protein	MEX1	GO:0000023,GO:0000272,GO:0003674,GO:0005215,GO:0005363,GO:0005575,GO:0005622,GO:0005623,GO:0005737,GO:0005975,GO:0005976,GO:0005982,GO:0005983,GO:0005984,GO:0006073,GO:0006810,GO:0008150,GO:0008152,GO:0008643,GO:0009056,GO:0009057,GO:0009251,GO:0009311,GO:0009507,GO:0009526,GO:0009528,GO:0009536,GO:0009605,GO:0009607,GO:0009624,GO:0009706,GO:0009941,GO:0009987,GO:0015144,GO:0015154,GO:0015157,GO:…	-	-	-	-	-	-	-	-	-	-	-
Alglu01G0003520	225117.XP_009367846.1	4.23e-14	78.2	COG0515@1|root,2QQ1P@2759|Eukaryota,37P4S@33090|Viridiplantae,3GDRJ@35493|Streptophyta,4JIJG@91835|fabids	33090|Viridiplantae	T	U-box domain-containing protein	-	-	-	-	-	-	-	-	-	-	-	-	Pkinase,Pkinase_Tyr,U-box
Alglu01G0003530	2711.XP_006484704.1	2.98e-79	288	KOG4197@1|root,KOG4197@2759|Eukaryota,37M7K@33090|Viridiplantae,3GCH1@35493|Streptophyta	33090|Viridiplantae	S	Pentatricopeptide repeat-containing protein	-	GO:0003674,GO:0003676,GO:0003723,GO:0003824,GO:0004518,GO:0004519,GO:0005488,GO:0005575,GO:0005622,GO:0005623,GO:0006139,GO:0006725,GO:0006807,GO:0008150,GO:0008152,GO:0009451,GO:0009987,GO:0016070,GO:0016787,GO:0016788,GO:0034641,GO:0043170,GO:0043226,GO:0043227,GO:0043229,GO:0043231,GO:0043412,GO:0044237,GO:0044238,GO:0044424,GO:0044464,GO:0046483,GO:0071704,GO:0090304,GO:0090305,GO:0097159,GO:…	-	ko:K17710	-	-	-	-	ko00000,ko03016,ko03029	-	-	-	PPR,PPR_1,PPR_2,PPR_3
Alglu01G0003540	102107.XP_008234511.1	5.02e-287	793	COG0098@1|root,KOG2646@2759|Eukaryota,37RB7@33090|Viridiplantae,3GDGZ@35493|Streptophyta,4JHHF@91835|fabids	33090|Viridiplantae	J	Belongs to the universal ribosomal protein uS5 family	-	-	-	ko:K02988	ko03010,map03010	M00178,M00179	-	-	br01610,ko00000,ko00001,ko00002,ko03011	-	-	-	Ribosomal_S5,Ribosomal_S5_C
Alglu01G0003550	3988.XP_002524032.1	4.63e-236	659	2BXCW@1|root,2QSTI@2759|Eukaryota,37IK0@33090|Viridiplantae,3G98I@35493|Streptophyta,4JK4Z@91835|fabids	33090|Viridiplantae	S	Folate-Biopterin Transporter	-	-	-	-	-	-	-	-	-	-	-	-	BT1
Alglu01G0003560	3694.POPTR_0019s05980.1	1.14e-52	169	2E5FT@1|root,2SC9I@2759|Eukaryota,37W29@33090|Viridiplantae,3GJJR@35493|Streptophyta,4JQHP@91835|fabids	33090|Viridiplantae	S	DNA polymerase delta subunit	-	GO:0000228,GO:0000731,GO:0003674,GO:0003824,GO:0003887,GO:0005575,GO:0005622,GO:0005623,GO:0005634,GO:0005657,GO:0005694,GO:0006139,GO:0006259,GO:0006260,GO:0006261,GO:0006281,GO:0006725,GO:0006807,GO:0006950,GO:0006974,GO:0008150,GO:0008152,GO:0009058,GO:0009059,GO:0009987,GO:0016740,GO:0016772,GO:0016779,GO:0018130,GO:0019438,GO:0030894,GO:0031974,GO:0031981,GO:0032991,GO:0032993,GO:0033554,GO:…	-	ko:K03505	ko00230,ko00240,ko01100,ko03030,ko03410,ko03420,ko03430,ko03440,ko05166,map00230,map00240,map01100,map03030,map03410,map03420,map03430,map03440,map05166	M00262	R00375,R00376,R00377,R00378	RC02795	ko00000,ko00001,ko00002,ko03032,ko03400	-	-	-	DNA_pol_delta_4
Alglu01G0003570	3988.XP_002529321.1	5.23e-41	151	COG1215@1|root,2QQE5@2759|Eukaryota,37N0P@33090|Viridiplantae,3GD2P@35493|Streptophyta,4JDS2@91835|fabids	33090|Viridiplantae	G	Belongs to the glycosyltransferase 2 family	-	GO:0000271,GO:0000278,GO:0000281,GO:0000910,GO:0003674,GO:0003824,GO:0005575,GO:0005622,GO:0005623,GO:0005737,GO:0005794,GO:0005886,GO:0005975,GO:0005976,GO:0006073,GO:0007049,GO:0008150,GO:0008152,GO:0009058,GO:0009059,GO:0009250,GO:0009832,GO:0009833,GO:0009987,GO:0012505,GO:0016020,GO:0016051,GO:0016740,GO:0016757,GO:0016758,GO:0016759,GO:0022402,GO:0030243,GO:0030244,GO:0033692,GO:0034637,GO:…	-	-	-	-	-	-	-	-	-	-	Cellulose_synt
Alglu01G0003590	29760.VIT_16s0039g00920.t01	3.87e-164	482	COG2124@1|root,KOG0156@2759|Eukaryota,37KBR@33090|Viridiplantae,3GC1Y@35493|Streptophyta	33090|Viridiplantae	Q	cytochrome P450	-	GO:0003674,GO:0003824,GO:0004497,GO:0005575,GO:0008150,GO:0008152,GO:0009058,GO:0016020,GO:0016491,GO:0016705,GO:0016709,GO:0019748,GO:0044550,GO:0055114	1.14.14.1,1.14.14.19,1.14.14.32	ko:K00512,ko:K07408,ko:K07409,ko:K07418	ko00140,ko00232,ko00380,ko00590,ko00591,ko00830,ko00980,ko00982,ko01100,ko01110,ko04212,ko04726,ko04750,ko04913,ko04917,ko04927,ko04934,ko05204,map00140,map00232,map00380,map00590,map00591,map00830,map00980,map00982,map01100,map01110,map04212,map04726,map04750,map04913,map04917,map04927,map04934,map05204	M00109,M00110	R02211,R02354,R02355,R03089,R03408,R03629,R03783,R04852,R04853,R07000,R07001,R07021,R07022,R07042,R07043,R07044,R07045,R07046,R07048,R07050,R07051,R07052,R07055,R07056,R07079,R07080,R07081,R07085,R07087,R07098,R07099,R07939,R07943,R07945,R08293,R08294,R08390,R08392,R08517,R08518,R09405,R09407,R09408,R09418,R09423,R09442	RC00046,RC00334,RC00607,RC00660,RC00661,RC00704,RC00723,RC00724,RC00923,RC01184,RC01222,RC01349,RC01444,RC01445,RC01710,RC01711,RC01723,RC01725,RC01727,RC01732,RC01733,RC01797,RC01827,RC02017,RC02524,RC02526,RC02531	ko00000,ko00001,ko00002,ko00199,ko01000	-	-	-	p450
Alglu01G0003600	85681.XP_006437395.1	2.9e-149	444	COG2124@1|root,KOG0156@2759|Eukaryota,37KBR@33090|Viridiplantae,3GC1Y@35493|Streptophyta	33090|Viridiplantae	Q	cytochrome P450	-	GO:0003674,GO:0003824,GO:0004497,GO:0005575,GO:0008150,GO:0008152,GO:0009058,GO:0016020,GO:0016491,GO:0016705,GO:0016709,GO:0019748,GO:0044550,GO:0055114	1.14.14.1,1.14.14.19,1.14.14.32	ko:K00512,ko:K07408,ko:K07418	ko00140,ko00380,ko00590,ko00591,ko00830,ko00980,ko01100,ko04212,ko04726,ko04750,ko04913,ko04917,ko04927,ko04934,ko05204,map00140,map00380,map00590,map00591,map00830,map00980,map01100,map04212,map04726,map04750,map04913,map04917,map04927,map04934,map05204	M00109,M00110	R02211,R02354,R02355,R03089,R03408,R03629,R03783,R04852,R04853,R07000,R07001,R07021,R07022,R07042,R07043,R07044,R07045,R07046,R07048,R07050,R07051,R07052,R07055,R07056,R07079,R07080,R07081,R07085,R07087,R07098,R07099,R08390,R08392,R08517,R08518,R09418,R09423,R09442	RC00046,RC00607,RC00660,RC00661,RC00704,RC00723,RC00724,RC00923,RC01184,RC01222,RC01444,RC01445,RC01710,RC01711,RC01723,RC01725,RC01727,RC01732,RC01733,RC02531	ko00000,ko00001,ko00002,ko00199,ko01000	-	-	-	p450
Alglu01G0003610	102107.XP_008234223.1	6.58e-258	720	COG2124@1|root,KOG0156@2759|Eukaryota,37KBR@33090|Viridiplantae,3GC1Y@35493|Streptophyta,4JJTI@91835|fabids	33090|Viridiplantae	Q	Cytochrome p450	-	-	1.14.14.1,1.14.14.19,1.14.14.32	ko:K00512,ko:K07408	ko00140,ko00380,ko00830,ko00980,ko01100,ko04913,ko04917,ko04927,ko04934,ko05204,map00140,map00380,map00830,map00980,map01100,map04913,map04917,map04927,map04934,map05204	M00109,M00110	R02211,R02354,R02355,R03089,R03408,R03629,R03783,R04852,R04853,R07000,R07001,R07021,R07022,R07079,R07080,R07081,R07085,R07087,R07098,R07099,R08390,R08392,R08517,R08518,R09418,R09423,R09442	RC00046,RC00607,RC00660,RC00661,RC00704,RC00723,RC00724,RC00923,RC01222,RC01444,RC01445,RC01727,RC01732,RC01733,RC02531	ko00000,ko00001,ko00002,ko00199,ko01000	-	-	-	p450
Alglu01G0003620	42345.XP_008779530.1	3.01e-50	182	COG2801@1|root,KOG0017@2759|Eukaryota,37M1D@33090|Viridiplantae,3GCV5@35493|Streptophyta	33090|Viridiplantae	O	DNA RNA polymerases superfamily protein	-	-	-	-	-	-	-	-	-	-	-	-	Chromo,RVT_1,Retrotrans_gag,rve,zf-H2C2
Alglu01G0003630	4530.OS11T0681300-00	1.48e-216	635	28KI3@1|root,2QSZE@2759|Eukaryota,37IX1@33090|Viridiplantae,3GF82@35493|Streptophyta,3KPDH@4447|Liliopsida,3I6EY@38820|Poales	33090|Viridiplantae	S	plant mutator transposase zinc finger	-	-	-	ko:K17604	-	-	-	-	ko00000,ko01009	-	-	-	FAR1,MULE,SWIM
Alglu01G0003640	42345.XP_008779615.1	6.14e-29	124	COG2801@1|root,KOG0017@2759|Eukaryota,37M1D@33090|Viridiplantae,3GCV5@35493|Streptophyta	33090|Viridiplantae	O	DNA RNA polymerases superfamily protein	-	-	-	-	-	-	-	-	-	-	-	-	RVT_1,Retrotrans_gag,rve,zf-CCHC,zf-H2C2
Alglu01G0003650	102107.XP_008234459.1	2.13e-139	409	COG2124@1|root,KOG0156@2759|Eukaryota,37KBR@33090|Viridiplantae,3GC1Y@35493|Streptophyta,4JJTI@91835|fabids	33090|Viridiplantae	Q	Cytochrome p450	-	-	1.14.14.1,1.14.14.19,1.14.14.32	ko:K00512,ko:K07408	ko00140,ko00380,ko00830,ko00980,ko01100,ko04913,ko04917,ko04927,ko04934,ko05204,map00140,map00380,map00830,map00980,map01100,map04913,map04917,map04927,map04934,map05204	M00109,M00110	R02211,R02354,R02355,R03089,R03408,R03629,R03783,R04852,R04853,R07000,R07001,R07021,R07022,R07079,R07080,R07081,R07085,R07087,R07098,R07099,R08390,R08392,R08517,R08518,R09418,R09423,R09442	RC00046,RC00607,RC00660,RC00661,RC00704,RC00723,RC00724,RC00923,RC01222,RC01444,RC01445,RC01727,RC01732,RC01733,RC02531	ko00000,ko00001,ko00002,ko00199,ko01000	-	-	-	p450
Alglu01G0003660	2711.XP_006484709.1	1.82e-162	475	COG2124@1|root,KOG0156@2759|Eukaryota,37KBR@33090|Viridiplantae,3GC1Y@35493|Streptophyta	33090|Viridiplantae	Q	cytochrome P450	-	GO:0003674,GO:0003824,GO:0004497,GO:0005575,GO:0008150,GO:0008152,GO:0009058,GO:0016020,GO:0016491,GO:0016705,GO:0016709,GO:0019748,GO:0044550,GO:0055114	1.14.14.1,1.14.14.19,1.14.14.32	ko:K00512,ko:K07408,ko:K07418	ko00140,ko00380,ko00590,ko00591,ko00830,ko00980,ko01100,ko04212,ko04726,ko04750,ko04913,ko04917,ko04927,ko04934,ko05204,map00140,map00380,map00590,map00591,map00830,map00980,map01100,map04212,map04726,map04750,map04913,map04917,map04927,map04934,map05204	M00109,M00110	R02211,R02354,R02355,R03089,R03408,R03629,R03783,R04852,R04853,R07000,R07001,R07021,R07022,R07042,R07043,R07044,R07045,R07046,R07048,R07050,R07051,R07052,R07055,R07056,R07079,R07080,R07081,R07085,R07087,R07098,R07099,R08390,R08392,R08517,R08518,R09418,R09423,R09442	RC00046,RC00607,RC00660,RC00661,RC00704,RC00723,RC00724,RC00923,RC01184,RC01222,RC01444,RC01445,RC01710,RC01711,RC01723,RC01725,RC01727,RC01732,RC01733,RC02531	ko00000,ko00001,ko00002,ko00199,ko01000	-	-	-	p450
Alglu01G0003670	4530.OS10T0516000-00	4.73e-20	94	291RK@1|root,2R8MN@2759|Eukaryota,386C6@33090|Viridiplantae,3GU99@35493|Streptophyta,3M8KZ@4447|Liliopsida	33090|Viridiplantae	-	-	-	-	-	-	-	-	-	-	-	-	-	-	-
Alglu01G0003680	3641.EOY10222	6.23e-39	139	28MIT@1|root,2QU2E@2759|Eukaryota,37NAV@33090|Viridiplantae,3GHG9@35493|Streptophyta	33090|Viridiplantae	S	YqaJ-like viral recombinase domain	-	-	-	-	-	-	-	-	-	-	-	-	YqaJ
Alglu01G0003690	15368.BRADI4G04484.1	0	1008	COG2801@1|root,KOG0017@2759|Eukaryota,37V5Q@33090|Viridiplantae,3GFFK@35493|Streptophyta,3M7B5@4447|Liliopsida,3IKJW@38820|Poales	33090|Viridiplantae	L	transposition, RNA-mediated	-	-	-	-	-	-	-	-	-	-	-	-	DUF4219,RVT_2,Retrotran_gag_2,Retrotran_gag_3,gag_pre-integrs,rve,zf-CCHC
Alglu01G0003700	3760.EMJ20203	2.23e-252	707	COG2124@1|root,KOG0156@2759|Eukaryota,37KBR@33090|Viridiplantae,3GC1Y@35493|Streptophyta,4JJTI@91835|fabids	33090|Viridiplantae	Q	Cytochrome p450	-	-	1.14.14.1,1.14.14.19,1.14.14.32	ko:K00512,ko:K07408	ko00140,ko00380,ko00830,ko00980,ko01100,ko04913,ko04917,ko04927,ko04934,ko05204,map00140,map00380,map00830,map00980,map01100,map04913,map04917,map04927,map04934,map05204	M00109,M00110	R02211,R02354,R02355,R03089,R03408,R03629,R03783,R04852,R04853,R07000,R07001,R07021,R07022,R07079,R07080,R07081,R07085,R07087,R07098,R07099,R08390,R08392,R08517,R08518,R09418,R09423,R09442	RC00046,RC00607,RC00660,RC00661,RC00704,RC00723,RC00724,RC00923,RC01222,RC01444,RC01445,RC01727,RC01732,RC01733,RC02531	ko00000,ko00001,ko00002,ko00199,ko01000	-	-	-	p450
Alglu01G0003710	102107.XP_008227741.1	7.06e-34	128	28MIT@1|root,2QU2E@2759|Eukaryota,37NAV@33090|Viridiplantae,3GHG9@35493|Streptophyta,4JJ79@91835|fabids	33090|Viridiplantae	S	YqaJ-like viral recombinase domain	-	-	-	-	-	-	-	-	-	-	-	-	YqaJ
Alglu01G0003720	3760.EMJ20203	1.01e-246	692	COG2124@1|root,KOG0156@2759|Eukaryota,37KBR@33090|Viridiplantae,3GC1Y@35493|Streptophyta,4JJTI@91835|fabids	33090|Viridiplantae	Q	Cytochrome p450	-	-	1.14.14.1,1.14.14.19,1.14.14.32	ko:K00512,ko:K07408	ko00140,ko00380,ko00830,ko00980,ko01100,ko04913,ko04917,ko04927,ko04934,ko05204,map00140,map00380,map00830,map00980,map01100,map04913,map04917,map04927,map04934,map05204	M00109,M00110	R02211,R02354,R02355,R03089,R03408,R03629,R03783,R04852,R04853,R07000,R07001,R07021,R07022,R07079,R07080,R07081,R07085,R07087,R07098,R07099,R08390,R08392,R08517,R08518,R09418,R09423,R09442	RC00046,RC00607,RC00660,RC00661,RC00704,RC00723,RC00724,RC00923,RC01222,RC01444,RC01445,RC01727,RC01732,RC01733,RC02531	ko00000,ko00001,ko00002,ko00199,ko01000	-	-	-	p450
Alglu01G0003730	3641.EOY10222	6.23e-39	139	28MIT@1|root,2QU2E@2759|Eukaryota,37NAV@33090|Viridiplantae,3GHG9@35493|Streptophyta	33090|Viridiplantae	S	YqaJ-like viral recombinase domain	-	-	-	-	-	-	-	-	-	-	-	-	YqaJ
Alglu01G0003740	3760.EMJ20203	2.36e-254	712	COG2124@1|root,KOG0156@2759|Eukaryota,37KBR@33090|Viridiplantae,3GC1Y@35493|Streptophyta,4JJTI@91835|fabids	33090|Viridiplantae	Q	Cytochrome p450	-	-	1.14.14.1,1.14.14.19,1.14.14.32	ko:K00512,ko:K07408	ko00140,ko00380,ko00830,ko00980,ko01100,ko04913,ko04917,ko04927,ko04934,ko05204,map00140,map00380,map00830,map00980,map01100,map04913,map04917,map04927,map04934,map05204	M00109,M00110	R02211,R02354,R02355,R03089,R03408,R03629,R03783,R04852,R04853,R07000,R07001,R07021,R07022,R07079,R07080,R07081,R07085,R07087,R07098,R07099,R08390,R08392,R08517,R08518,R09418,R09423,R09442	RC00046,RC00607,RC00660,RC00661,RC00704,RC00723,RC00724,RC00923,RC01222,RC01444,RC01445,RC01727,RC01732,RC01733,RC02531	ko00000,ko00001,ko00002,ko00199,ko01000	-	-	-	p450
Alglu01G0003750	3641.EOY10222	1.82e-166	475	28MIT@1|root,2QU2E@2759|Eukaryota,37NAV@33090|Viridiplantae,3GHG9@35493|Streptophyta	33090|Viridiplantae	S	YqaJ-like viral recombinase domain	-	-	-	-	-	-	-	-	-	-	-	-	YqaJ
Alglu01G0003760	71139.XP_010066152.1	1.32e-29	117	COG0740@1|root,KOG0840@2759|Eukaryota,37K7P@33090|Viridiplantae,3G7RF@35493|Streptophyta	33090|Viridiplantae	O	ATP-dependent Clp protease proteolytic subunit	-	-	3.4.21.92	ko:K01358	ko04112,ko04212,map04112,map04212	-	-	-	ko00000,ko00001,ko01000,ko01002	-	-	-	CLP_protease
Alglu01G0003770	29760.VIT_16s0039g01020.t01	2.15e-150	436	28WEV@1|root,2R36Y@2759|Eukaryota,37SAK@33090|Viridiplantae,3GC55@35493|Streptophyta	33090|Viridiplantae	S	Conserved region of unknown function on GLTSCR protein	-	-	-	-	-	-	-	-	-	-	-	-	GLTSCR1
Alglu01G0003780	57918.XP_004307831.1	7.49e-196	548	28IV7@1|root,2QR6W@2759|Eukaryota,37KSY@33090|Viridiplantae,3G7JJ@35493|Streptophyta,4JMX7@91835|fabids	33090|Viridiplantae	S	isoform X1	-	-	-	-	-	-	-	-	-	-	-	-	NUMOD3
Alglu01G0003790	3827.XP_004498827.1	3.88e-184	520	COG0500@1|root,KOG1269@2759|Eukaryota,37S40@33090|Viridiplantae,3GDM0@35493|Streptophyta,4JJGW@91835|fabids	33090|Viridiplantae	I	Belongs to the class I-like SAM-binding methyltransferase superfamily. gTMT family	G-TMT	GO:0003674,GO:0003824,GO:0005575,GO:0005622,GO:0005623,GO:0005737,GO:0006766,GO:0006775,GO:0008150,GO:0008152,GO:0008168,GO:0008171,GO:0009058,GO:0009110,GO:0009507,GO:0009536,GO:0009987,GO:0010189,GO:0016740,GO:0016741,GO:0018130,GO:0032259,GO:0042360,GO:0042362,GO:0043226,GO:0043227,GO:0043229,GO:0043231,GO:0044237,GO:0044249,GO:0044281,GO:0044283,GO:0044424,GO:0044444,GO:0044464,GO:0046483,GO:…	2.1.1.95	ko:K05928	ko00130,ko01100,ko01110,map00130,map01100,map01110	M00112	R07236,R07504,R10491,R10492	RC00003,RC01662	ko00000,ko00001,ko00002,ko01000	-	-	-	Methyltransf_11
Alglu01G0003800	3827.XP_004498827.1	1.85e-182	513	COG0500@1|root,KOG1269@2759|Eukaryota,37S40@33090|Viridiplantae,3GDM0@35493|Streptophyta,4JJGW@91835|fabids	33090|Viridiplantae	I	Belongs to the class I-like SAM-binding methyltransferase superfamily. gTMT family	G-TMT	GO:0003674,GO:0003824,GO:0005575,GO:0005622,GO:0005623,GO:0005737,GO:0006766,GO:0006775,GO:0008150,GO:0008152,GO:0008168,GO:0008171,GO:0009058,GO:0009110,GO:0009507,GO:0009536,GO:0009987,GO:0010189,GO:0016740,GO:0016741,GO:0018130,GO:0032259,GO:0042360,GO:0042362,GO:0043226,GO:0043227,GO:0043229,GO:0043231,GO:0044237,GO:0044249,GO:0044281,GO:0044283,GO:0044424,GO:0044444,GO:0044464,GO:0046483,GO:…	2.1.1.95	ko:K05928	ko00130,ko01100,ko01110,map00130,map01100,map01110	M00112	R07236,R07504,R10491,R10492	RC00003,RC01662	ko00000,ko00001,ko00002,ko01000	-	-	-	Methyltransf_11
Alglu01G0003810	3847.GLYMA01G44480.2	1.15e-172	483	2CM75@1|root,2QPHU@2759|Eukaryota,37NYC@33090|Viridiplantae,3G7BP@35493|Streptophyta,4JKBA@91835|fabids	33090|Viridiplantae	-	-	-	GO:0000003,GO:0000902,GO:0000904,GO:0003006,GO:0005575,GO:0005622,GO:0005623,GO:0005737,GO:0005829,GO:0008150,GO:0009653,GO:0009826,GO:0009846,GO:0009856,GO:0009860,GO:0009932,GO:0009987,GO:0016043,GO:0016049,GO:0022414,GO:0030154,GO:0032501,GO:0032502,GO:0032989,GO:0040007,GO:0044424,GO:0044444,GO:0044464,GO:0044706,GO:0048468,GO:0048588,GO:0048589,GO:0048856,GO:0048868,GO:0048869,GO:0051704,GO:…	-	-	-	-	-	-	-	-	-	-	-
Alglu01G0003820	2711.XP_006484685.1	0	938	KOG2538@1|root,KOG2538@2759|Eukaryota,37QNH@33090|Viridiplantae,3GBWW@35493|Streptophyta	33090|Viridiplantae	L	Origin Recognition Complex subunit	ORC3	GO:0000228,GO:0000781,GO:0000784,GO:0000808,GO:0003674,GO:0003676,GO:0003677,GO:0003688,GO:0003690,GO:0005488,GO:0005575,GO:0005622,GO:0005623,GO:0005634,GO:0005654,GO:0005656,GO:0005664,GO:0005694,GO:0006139,GO:0006259,GO:0006260,GO:0006261,GO:0006267,GO:0006270,GO:0006725,GO:0006807,GO:0007049,GO:0007275,GO:0008150,GO:0008152,GO:0009058,GO:0009059,GO:0009743,GO:0009744,GO:0009791,GO:0009987,GO:…	-	ko:K02605	ko04110,ko04111,ko04113,map04110,map04111,map04113	M00284	-	-	ko00000,ko00001,ko00002,ko03032,ko03036	-	-	-	ORC3_N
Alglu01G0003830	29760.VIT_16s0039g01450.t01	2.2e-171	485	2CMWW@1|root,2QSFK@2759|Eukaryota,37I77@33090|Viridiplantae,3GA5I@35493|Streptophyta	33090|Viridiplantae	K	growth-regulating factor	-	-	-	-	-	-	-	-	-	-	-	-	QLQ,WRC
Alglu01G0003840	4432.XP_010278836.1	2.93e-117	347	KOG2417@1|root,KOG2417@2759|Eukaryota,37IKZ@33090|Viridiplantae,3GEQJ@35493|Streptophyta	33090|Viridiplantae	T	GPCR-type G protein	-	GO:0000003,GO:0000166,GO:0001101,GO:0001882,GO:0001883,GO:0003006,GO:0003674,GO:0005488,GO:0005515,GO:0005525,GO:0005575,GO:0005622,GO:0005623,GO:0005737,GO:0005783,GO:0005789,GO:0005886,GO:0006950,GO:0007275,GO:0008150,GO:0008289,GO:0009266,GO:0009409,GO:0009628,GO:0009719,GO:0009725,GO:0009737,GO:0009791,GO:0009987,GO:0010033,GO:0010228,GO:0010427,GO:0012505,GO:0016020,GO:0017076,GO:0019001,GO:…	-	ko:K22193	-	-	-	-	ko00000,ko02000	1.A.38	-	-	ABA_GPCR,GPHR_N
Alglu01G0003850	102107.XP_008234523.1	2.15e-164	471	KOG2417@1|root,KOG2417@2759|Eukaryota,37IKZ@33090|Viridiplantae,3GEQJ@35493|Streptophyta,4JM5C@91835|fabids	33090|Viridiplantae	T	GPCR-type G protein	-	GO:0000003,GO:0000166,GO:0001101,GO:0001882,GO:0001883,GO:0003006,GO:0003674,GO:0005488,GO:0005515,GO:0005525,GO:0005575,GO:0005622,GO:0005623,GO:0005737,GO:0005783,GO:0005789,GO:0005886,GO:0006950,GO:0007275,GO:0008150,GO:0008289,GO:0009266,GO:0009409,GO:0009628,GO:0009719,GO:0009725,GO:0009737,GO:0009791,GO:0009987,GO:0010033,GO:0010228,GO:0010427,GO:0012505,GO:0016020,GO:0017076,GO:0019001,GO:…	-	ko:K22193	-	-	-	-	ko00000,ko02000	1.A.38	-	-	ABA_GPCR,GPHR_N
Alglu01G0003860	29760.VIT_16s0039g01470.t01	1.08e-193	548	KOG1072@1|root,KOG1072@2759|Eukaryota,37JFG@33090|Viridiplantae,3GA4U@35493|Streptophyta	33090|Viridiplantae	S	F-box Kelch-repeat protein	-	GO:0000151,GO:0003674,GO:0005488,GO:0005515,GO:0005575,GO:0005622,GO:0005623,GO:0005634,GO:0005737,GO:0006508,GO:0006511,GO:0006807,GO:0008150,GO:0008152,GO:0009056,GO:0009057,GO:0009987,GO:0010498,GO:0019005,GO:0019222,GO:0019538,GO:0019899,GO:0019941,GO:0030162,GO:0030163,GO:0031461,GO:0031625,GO:0032991,GO:0043161,GO:0043170,GO:0043226,GO:0043227,GO:0043229,GO:0043231,GO:0043632,GO:0044237,GO:…	-	-	-	-	-	-	-	-	-	-	Kelch_1
Alglu01G0003870	102107.XP_008234524.1	0	1280	28ISI@1|root,2QR3S@2759|Eukaryota,37S8R@33090|Viridiplantae,3GETI@35493|Streptophyta,4JMUY@91835|fabids	33090|Viridiplantae	S	RING FYVE PHD zinc finger superfamily protein	-	-	-	-	-	-	-	-	-	-	-	-	PHD
Alglu01G0003880	57918.XP_004307842.1	2.49e-71	219	29UHG@1|root,2RXIP@2759|Eukaryota,37U8J@33090|Viridiplantae,3GIF7@35493|Streptophyta,4JPMC@91835|fabids	33090|Viridiplantae	-	-	-	-	-	-	-	-	-	-	-	-	-	-	-
Alglu01G0003890	3694.POPTR_0018s13950.1	7.11e-209	584	COG1062@1|root,KOG0022@2759|Eukaryota,37INK@33090|Viridiplantae,3GDAJ@35493|Streptophyta,4JK4N@91835|fabids	33090|Viridiplantae	Q	Alcohol dehydrogenase-like	-	-	1.1.1.1,1.1.1.284	ko:K00121	ko00010,ko00071,ko00350,ko00625,ko00626,ko00680,ko00830,ko00980,ko00982,ko01100,ko01110,ko01120,ko01130,ko01200,ko01220,ko05204,map00010,map00071,map00350,map00625,map00626,map00680,map00830,map00980,map00982,map01100,map01110,map01120,map01130,map01200,map01220,map05204	-	R00623,R00754,R02124,R04880,R05233,R05234,R06917,R06927,R06983,R07105,R08281,R08306,R08310	RC00050,RC00087,RC00088,RC00099,RC00116,RC00649,RC01715,RC01734,RC02273	ko00000,ko00001,ko01000	-	-	-	ADH_N,ADH_zinc_N
Alglu01G0003900	3694.POPTR_0018s13950.1	3.93e-207	580	COG1062@1|root,KOG0022@2759|Eukaryota,37INK@33090|Viridiplantae,3GDAJ@35493|Streptophyta,4JK4N@91835|fabids	33090|Viridiplantae	Q	Alcohol dehydrogenase-like	-	-	1.1.1.1,1.1.1.284	ko:K00121	ko00010,ko00071,ko00350,ko00625,ko00626,ko00680,ko00830,ko00980,ko00982,ko01100,ko01110,ko01120,ko01130,ko01200,ko01220,ko05204,map00010,map00071,map00350,map00625,map00626,map00680,map00830,map00980,map00982,map01100,map01110,map01120,map01130,map01200,map01220,map05204	-	R00623,R00754,R02124,R04880,R05233,R05234,R06917,R06927,R06983,R07105,R08281,R08306,R08310	RC00050,RC00087,RC00088,RC00099,RC00116,RC00649,RC01715,RC01734,RC02273	ko00000,ko00001,ko01000	-	-	-	ADH_N,ADH_zinc_N
Alglu01G0003910	85681.XP_006437436.1	2.43e-60	191	COG0484@1|root,KOG0714@2759|Eukaryota,37VK4@33090|Viridiplantae,3GJRV@35493|Streptophyta	33090|Viridiplantae	O	DNAJ heat shock N-terminal domain-containing protein	-	-	-	-	-	-	-	-	-	-	-	-	DnaJ
Alglu01G0003920	3885.XP_007131500.1	5.4e-81	246	COG2105@1|root,KOG4450@2759|Eukaryota,37UU8@33090|Viridiplantae,3GHWR@35493|Streptophyta,4JPVC@91835|fabids	33090|Viridiplantae	S	Gamma-glutamyl cyclotransferase, AIG2-like	-	GO:0008150,GO:0009628,GO:0050896,GO:0080167	-	ko:K19761	-	-	-	-	ko00000,ko01000	-	-	-	GGACT
Alglu01G0003930	29760.VIT_15s0048g02350.t01	1.37e-178	503	COG0330@1|root,KOG3090@2759|Eukaryota,37MNX@33090|Viridiplantae,3GBKQ@35493|Streptophyta	33090|Viridiplantae	O	Prohibitin-1, mitochondrial-like	15	GO:0005575,GO:0005618,GO:0005622,GO:0005623,GO:0005737,GO:0005739,GO:0005740,GO:0005743,GO:0005746,GO:0005747,GO:0005773,GO:0005774,GO:0005911,GO:0009506,GO:0009507,GO:0009536,GO:0016020,GO:0019866,GO:0030054,GO:0030312,GO:0030964,GO:0031090,GO:0031966,GO:0031967,GO:0031975,GO:0032991,GO:0043226,GO:0043227,GO:0043229,GO:0043231,GO:0044422,GO:0044424,GO:0044425,GO:0044429,GO:0044437,GO:0044444,GO:…	-	ko:K17081	-	-	-	-	ko00000,ko03029,ko04147	-	-	-	Band_7
Alglu01G0003940	29730.Gorai.003G056500.1	6.28e-134	382	28IMI@1|root,2QQYG@2759|Eukaryota,37NF1@33090|Viridiplantae,3GDN4@35493|Streptophyta	33090|Viridiplantae	S	PLATZ transcription factor family protein	-	-	-	-	-	-	-	-	-	-	-	-	PLATZ
Alglu01G0003950	3760.EMJ20213	4.31e-228	643	COG0524@1|root,KOG2854@2759|Eukaryota,37Q4K@33090|Viridiplantae,3GEVQ@35493|Streptophyta,4JIM4@91835|fabids	33090|Viridiplantae	G	Belongs to the carbohydrate kinase PfkB family	-	-	-	-	-	-	-	-	-	-	-	-	PfkB
Alglu01G0003970	3827.XP_004510254.1	2.13e-06	48.1	2CYZY@1|root,2S7H9@2759|Eukaryota,37WQM@33090|Viridiplantae,3GKRS@35493|Streptophyta,4JQX6@91835|fabids	33090|Viridiplantae	T	Belongs to the DEFL family	-	-	-	-	-	-	-	-	-	-	-	-	Gamma-thionin
Alglu01G0003990	4096.XP_009796864.1	3.6e-08	53.1	2BVTN@1|root,2R85C@2759|Eukaryota,389XQ@33090|Viridiplantae,3GWHT@35493|Streptophyta,44UJD@71274|asterids	33090|Viridiplantae	S	Defensin-like protein 1	-	-	-	-	-	-	-	-	-	-	-	-	Gamma-thionin
Alglu01G0004000	981085.XP_010087456.1	1.39e-295	810	COG5231@1|root,KOG2759@2759|Eukaryota,37KG5@33090|Viridiplantae,3GAXP@35493|Streptophyta,4JES8@91835|fabids	33090|Viridiplantae	C	V-type proton ATPase subunit	-	GO:0000221,GO:0000325,GO:0003674,GO:0003824,GO:0005215,GO:0005575,GO:0005622,GO:0005623,GO:0005737,GO:0005773,GO:0005774,GO:0005794,GO:0005886,GO:0006810,GO:0006811,GO:0006812,GO:0006873,GO:0006885,GO:0007035,GO:0008150,GO:0008324,GO:0009507,GO:0009536,GO:0009987,GO:0012505,GO:0015075,GO:0015077,GO:0015078,GO:0015318,GO:0015399,GO:0015405,GO:0015672,GO:0016020,GO:0016462,GO:0016469,GO:0016471,GO:…	-	ko:K02144	ko00190,ko01100,ko04142,ko04145,ko04150,ko04721,ko05110,ko05120,ko05152,ko05323,map00190,map01100,map04142,map04145,map04150,map04721,map05110,map05120,map05152,map05323	M00160	-	-	ko00000,ko00001,ko00002	3.A.2.2	-	-	V-ATPase_H_C,V-ATPase_H_N
Alglu01G0004010	225117.XP_009361141.1	3.17e-22	92.8	2CVHD@1|root,2S4GH@2759|Eukaryota,37W5R@33090|Viridiplantae,3GK5B@35493|Streptophyta,4JUIN@91835|fabids	33090|Viridiplantae	-	-	-	-	-	-	-	-	-	-	-	-	-	-	-
Alglu01G0004020	102107.XP_008234542.1	2.08e-296	844	28JY2@1|root,2QSCE@2759|Eukaryota,37NTH@33090|Viridiplantae,3GCA9@35493|Streptophyta,4JI0Y@91835|fabids	33090|Viridiplantae	S	WEB family protein At5g16730, chloroplastic-like	-	GO:0000003,GO:0000228,GO:0000280,GO:0000793,GO:0000794,GO:0000795,GO:0005575,GO:0005622,GO:0005623,GO:0005634,GO:0005694,GO:0005737,GO:0005783,GO:0005856,GO:0005875,GO:0006139,GO:0006259,GO:0006310,GO:0006725,GO:0006807,GO:0006996,GO:0007049,GO:0007127,GO:0007131,GO:0008150,GO:0008152,GO:0009987,GO:0012505,GO:0015630,GO:0016043,GO:0022402,GO:0022414,GO:0031974,GO:0031981,GO:0032991,GO:0034641,GO:…	-	-	-	-	-	-	-	-	-	-	WEMBL
Alglu01G0004030	3760.EMJ19544	6.82e-139	399	28IJA@1|root,2QQW6@2759|Eukaryota,37NG5@33090|Viridiplantae,3GEEZ@35493|Streptophyta,4JH9B@91835|fabids	33090|Viridiplantae	S	Nuclease-related domain	-	-	-	-	-	-	-	-	-	-	-	-	NERD
Alglu01G0004040	4432.XP_010240887.1	5.58e-150	429	COG0451@1|root,KOG1502@2759|Eukaryota,37KA3@33090|Viridiplantae,3GDKR@35493|Streptophyta	33090|Viridiplantae	V	Cinnamoyl-CoA reductase	-	GO:0003674,GO:0003824,GO:0005575,GO:0005622,GO:0005623,GO:0005737,GO:0005783,GO:0005789,GO:0008150,GO:0008152,GO:0009058,GO:0009718,GO:0009812,GO:0009813,GO:0012505,GO:0016020,GO:0016491,GO:0016614,GO:0016616,GO:0019898,GO:0031090,GO:0031312,GO:0031984,GO:0042175,GO:0042406,GO:0042440,GO:0043226,GO:0043227,GO:0043229,GO:0043231,GO:0044422,GO:0044424,GO:0044425,GO:0044432,GO:0044444,GO:0044446,GO:…	1.2.1.44	ko:K09753	ko00940,ko01100,ko01110,map00940,map01100,map01110	M00039	R01615,R01941,R02193,R02220,R02506,R06569	RC00004,RC00566	ko00000,ko00001,ko00002,ko01000	-	-	-	3Beta_HSD,Epimerase,NAD_binding_10
Alglu01G0004050	29760.VIT_16s0039g01680.t01	1.21e-198	573	28IPQ@1|root,2QR0T@2759|Eukaryota,37PZR@33090|Viridiplantae,3GDBK@35493|Streptophyta	33090|Viridiplantae	S	Phosphoenolpyruvate carboxykinase	-	-	-	-	-	-	-	-	-	-	-	-	PEPCK_ATP
Alglu01G0004060	3649.evm.model.supercontig_43.121	3.89e-200	570	KOG0319@1|root,KOG0319@2759|Eukaryota,37PNA@33090|Viridiplantae,3GH8X@35493|Streptophyta,3HS17@3699|Brassicales	33090|Viridiplantae	A	Transducin beta-like protein 3	-	GO:0000462,GO:0003674,GO:0003676,GO:0003723,GO:0005488,GO:0005575,GO:0005622,GO:0005623,GO:0005634,GO:0005654,GO:0005730,GO:0006139,GO:0006364,GO:0006396,GO:0006725,GO:0006807,GO:0008150,GO:0008152,GO:0009987,GO:0010467,GO:0016070,GO:0016072,GO:0022613,GO:0030490,GO:0030515,GO:0030684,GO:0030686,GO:0031974,GO:0031981,GO:0032040,GO:0032991,GO:0034388,GO:0034470,GO:0034641,GO:0034660,GO:0042254,GO:…	-	ko:K14555	ko03008,map03008	-	-	-	ko00000,ko00001,ko03009	-	-	-	Utp13,WD40
Alglu01G0004080	102107.XP_008238214.1	3.53e-114	342	28IF7@1|root,2QQS1@2759|Eukaryota,37R0T@33090|Viridiplantae,3GAPJ@35493|Streptophyta,4JIN6@91835|fabids	33090|Viridiplantae	F	Kinase that can phosphorylate various inositol polyphosphate such as Ins(3,4,5,6)P4 or Ins(1,3,4)P3	-	GO:0000003,GO:0000166,GO:0000825,GO:0003006,GO:0003674,GO:0003824,GO:0005488,GO:0005524,GO:0006066,GO:0006793,GO:0006796,GO:0007275,GO:0008144,GO:0008150,GO:0008152,GO:0009058,GO:0009791,GO:0009987,GO:0010154,GO:0010264,GO:0016301,GO:0016310,GO:0016311,GO:0016740,GO:0016772,GO:0016773,GO:0016787,GO:0016788,GO:0016791,GO:0017076,GO:0017144,GO:0019637,GO:0019751,GO:0022414,GO:0030554,GO:0032501,GO:…	2.7.1.134,2.7.1.159	ko:K00913	ko00562,ko01100,ko04070,map00562,map01100,map04070	M00132	R03428,R03429,R03479	RC00002,RC00078	ko00000,ko00001,ko00002,ko01000	-	-	-	Ins134_P3_kin
Alglu01G0004090	29730.Gorai.007G313100.1	0	950	COG0515@1|root,KOG1187@2759|Eukaryota,37ZI5@33090|Viridiplantae,3GNSD@35493|Streptophyta	33090|Viridiplantae	G	Brassinosteroid insensitive 1-associated receptor kinase 1	-	-	-	-	-	-	-	-	-	-	-	-	B_lectin,Pkinase
Alglu01G0004100	3641.EOY10110	1.85e-142	415	COG5147@1|root,KOG0048@2759|Eukaryota,37HY2@33090|Viridiplantae,3GD2G@35493|Streptophyta	33090|Viridiplantae	K	transcription factor	-	-	-	ko:K09422	-	-	-	-	ko00000,ko03000	-	-	-	Myb_DNA-binding
Alglu01G0004110	29730.Gorai.003G054400.1	3.38e-70	216	29YBJ@1|root,2S1E8@2759|Eukaryota,37VBT@33090|Viridiplantae,3GJJN@35493|Streptophyta	33090|Viridiplantae	S	S-norcoclaurine	-	-	-	-	-	-	-	-	-	-	-	-	Bet_v_1
Alglu01G0004130	85681.XP_006428643.1	9.54e-58	192	29YBJ@1|root,2S1E8@2759|Eukaryota,37VBT@33090|Viridiplantae,3GJJN@35493|Streptophyta	33090|Viridiplantae	S	S-norcoclaurine	-	-	-	-	-	-	-	-	-	-	-	-	Bet_v_1
Alglu01G0004140	2711.XP_006478961.1	8.19e-120	348	KOG3215@1|root,KOG3215@2759|Eukaryota,37S7Z@33090|Viridiplantae,3GC5X@35493|Streptophyta	33090|Viridiplantae	S	Tho complex subunit	-	GO:0000346,GO:0000347,GO:0000445,GO:0000781,GO:0005575,GO:0005622,GO:0005623,GO:0005634,GO:0005694,GO:0006403,GO:0006405,GO:0006406,GO:0006611,GO:0006810,GO:0006886,GO:0006913,GO:0008104,GO:0008150,GO:0008152,GO:0010467,GO:0015031,GO:0015833,GO:0015931,GO:0031503,GO:0032991,GO:0033036,GO:0034613,GO:0042886,GO:0043170,GO:0043226,GO:0043227,GO:0043228,GO:0043229,GO:0043231,GO:0043232,GO:0044422,GO:…	-	ko:K13176	ko03013,map03013	M00405,M00406	-	-	ko00000,ko00001,ko00002,ko03019,ko03041	-	-	-	THOC7
Alglu01G0004150	71139.XP_010034938.1	2.21e-125	368	29DDR@1|root,2RKHQ@2759|Eukaryota,37RS6@33090|Viridiplantae,3GGU4@35493|Streptophyta	33090|Viridiplantae	S	Phosphate-induced protein 1 conserved region	-	-	-	-	-	-	-	-	-	-	-	-	Phi_1
Alglu01G0004170	3702.ATCG01040.1	1.5e-26	108	COG0755@1|root,2QU0T@2759|Eukaryota,37NBU@33090|Viridiplantae,3GH1G@35493|Streptophyta	33090|Viridiplantae	O	Cytochrome c biogenesis protein CcsA	ccsA	GO:0005575,GO:0005622,GO:0005623,GO:0005737,GO:0006810,GO:0008150,GO:0008152,GO:0009536,GO:0015886,GO:0043226,GO:0043227,GO:0043229,GO:0043231,GO:0044424,GO:0044444,GO:0044464,GO:0051179,GO:0051181,GO:0051234,GO:0055114,GO:0071702,GO:0071705,GO:1901678	-	-	-	-	-	-	-	-	-	-	Cytochrom_C_asm
Alglu01G0004160	29760.VIT_16s0039g01820.t01	7.29e-168	478	28J07@1|root,2QRC4@2759|Eukaryota,37KYJ@33090|Viridiplantae,3GDIJ@35493|Streptophyta	33090|Viridiplantae	-	-	-	-	-	-	-	-	-	-	-	-	-	-	Pkinase
Alglu01G0004180	102107.XP_008234554.1	1.16e-140	404	COG0456@1|root,KOG3138@2759|Eukaryota,37I6C@33090|Viridiplantae,3GCSD@35493|Streptophyta,4JD6Q@91835|fabids	33090|Viridiplantae	S	Histone acetyltransferase	-	GO:0000003,GO:0003674,GO:0003824,GO:0004402,GO:0004596,GO:0006323,GO:0006325,GO:0006333,GO:0006334,GO:0006464,GO:0006473,GO:0006474,GO:0006475,GO:0006807,GO:0006996,GO:0007049,GO:0007059,GO:0008080,GO:0008150,GO:0008152,GO:0009987,GO:0010467,GO:0016043,GO:0016407,GO:0016410,GO:0016569,GO:0016570,GO:0016573,GO:0016740,GO:0016746,GO:0016747,GO:0017196,GO:0018193,GO:0018205,GO:0018206,GO:0018393,GO:…	2.3.1.259	ko:K21121	-	-	-	-	ko00000,ko01000,ko03036	-	-	-	Acetyltransf_1
Alglu01G0004190	2711.XP_006478517.1	1.37e-29	105	2E1FN@1|root,2S8ST@2759|Eukaryota,37WUQ@33090|Viridiplantae,3GKUA@35493|Streptophyta	33090|Viridiplantae	-	-	-	GO:0000003,GO:0000151,GO:0000152,GO:0003006,GO:0005575,GO:0005622,GO:0005623,GO:0005634,GO:0005680,GO:0006139,GO:0006351,GO:0006366,GO:0006725,GO:0006807,GO:0007275,GO:0008150,GO:0008152,GO:0009058,GO:0009059,GO:0009555,GO:0009791,GO:0009987,GO:0010152,GO:0010229,GO:0010467,GO:0016070,GO:0018130,GO:0019438,GO:0021700,GO:0022414,GO:0031461,GO:0032501,GO:0032502,GO:0032774,GO:0032991,GO:0034641,GO:…	-	ko:K12456	ko04110,ko04114,ko04120,ko04914,map04110,map04114,map04120,map04914	M00389	-	-	ko00000,ko00001,ko00002,ko03036,ko04121	-	-	-	Apc13p
Alglu01G0004200	102107.XP_008226279.1	8.08e-210	597	COG5169@1|root,KOG0627@2759|Eukaryota,37HIT@33090|Viridiplantae,3G7X5@35493|Streptophyta,4JTT7@91835|fabids	33090|Viridiplantae	K	Heat stress transcription factor	HSF3	GO:0003674,GO:0003676,GO:0003677,GO:0003700,GO:0005488,GO:0005575,GO:0005622,GO:0005623,GO:0005634,GO:0006355,GO:0006950,GO:0008150,GO:0009266,GO:0009408,GO:0009628,GO:0009889,GO:0010468,GO:0010556,GO:0019219,GO:0019222,GO:0031323,GO:0031326,GO:0043226,GO:0043227,GO:0043229,GO:0043231,GO:0044424,GO:0044464,GO:0050789,GO:0050794,GO:0050896,GO:0051171,GO:0051252,GO:0060255,GO:0065007,GO:0080090,GO:…	-	ko:K09414,ko:K09419	ko04212,ko05134,map04212,map05134	-	-	-	ko00000,ko00001,ko03000	-	-	-	HSF_DNA-bind
Alglu01G0004210	225117.XP_009351818.1	2.66e-27	110	COG5325@1|root,KOG0811@2759|Eukaryota,37YAP@33090|Viridiplantae,3GAQK@35493|Streptophyta,4JSFN@91835|fabids	33090|Viridiplantae	U	Syntaxin-like protein	-	GO:0000149,GO:0003674,GO:0005484,GO:0005488,GO:0005515,GO:0005575,GO:0005622,GO:0005623,GO:0005737,GO:0005768,GO:0005770,GO:0005798,GO:0006605,GO:0006623,GO:0006810,GO:0006886,GO:0006892,GO:0006896,GO:0006906,GO:0006996,GO:0007034,GO:0008104,GO:0008150,GO:0009987,GO:0012505,GO:0015031,GO:0015833,GO:0016020,GO:0016021,GO:0016043,GO:0016050,GO:0016192,GO:0022406,GO:0030133,GO:0030135,GO:0030136,GO:…	-	ko:K08488	ko04130,ko04145,map04130,map04145	-	-	-	ko00000,ko00001,ko04131,ko04147	-	-	-	SNARE,Syntaxin,Syntaxin_2
Alglu01G0004220	3641.EOY20840	2.06e-184	519	2C3ZK@1|root,2QR3C@2759|Eukaryota,37SSZ@33090|Viridiplantae,3G9KQ@35493|Streptophyta	33090|Viridiplantae	-	-	-	-	-	-	-	-	-	-	-	-	-	-	-
Alglu01G0004230	29760.VIT_16s0039g01850.t01	5.53e-120	351	COG5325@1|root,KOG0811@2759|Eukaryota,37YAP@33090|Viridiplantae,3GAQK@35493|Streptophyta	33090|Viridiplantae	U	Belongs to the syntaxin family	-	GO:0000149,GO:0003674,GO:0005484,GO:0005488,GO:0005515,GO:0005575,GO:0005622,GO:0005623,GO:0005737,GO:0005768,GO:0005770,GO:0005798,GO:0006605,GO:0006623,GO:0006810,GO:0006886,GO:0006892,GO:0006896,GO:0006906,GO:0006996,GO:0007034,GO:0008104,GO:0008150,GO:0009987,GO:0012505,GO:0015031,GO:0015833,GO:0016020,GO:0016021,GO:0016043,GO:0016050,GO:0016192,GO:0022406,GO:0030133,GO:0030135,GO:0030136,GO:…	-	ko:K08488	ko04130,ko04145,map04130,map04145	-	-	-	ko00000,ko00001,ko04131,ko04147	-	-	-	SNARE,Syntaxin,Syntaxin_2
Alglu01G0004240	3641.EOY10098	2.94e-119	351	28J7W@1|root,2QRKA@2759|Eukaryota,37IMH@33090|Viridiplantae,3GAKQ@35493|Streptophyta	33090|Viridiplantae	A	nucleic acid binding protein	-	GO:0003674,GO:0003676,GO:0003723,GO:0005488,GO:0097159,GO:1901363	-	-	-	-	-	-	-	-	-	-	RRM_1
Alglu01G0004250	3988.XP_002520046.1	8.15e-97	284	COG5126@1|root,KOG0027@2759|Eukaryota,37IM0@33090|Viridiplantae,3G9ZG@35493|Streptophyta,4JKIE@91835|fabids	33090|Viridiplantae	T	calcium-binding protein	-	GO:0000325,GO:0003674,GO:0005488,GO:0005509,GO:0005575,GO:0005622,GO:0005623,GO:0005737,GO:0005773,GO:0008150,GO:0032879,GO:0043167,GO:0043169,GO:0043226,GO:0043227,GO:0043229,GO:0043231,GO:0043269,GO:0044424,GO:0044444,GO:0044464,GO:0046872,GO:0050789,GO:0051049,GO:0065007	-	ko:K13448	ko04626,map04626	-	-	-	ko00000,ko00001	-	-	-	EF-hand_1,EF-hand_5,EF-hand_7
Alglu01G0004270	57918.XP_004300206.1	2.48e-201	591	COG0055@1|root,KOG1246@2759|Eukaryota,37Q2B@33090|Viridiplantae,3GAN5@35493|Streptophyta,4JEMD@91835|fabids	33090|Viridiplantae	K	lysine-specific demethylase	-	GO:0000003,GO:0000785,GO:0000792,GO:0000902,GO:0003006,GO:0003674,GO:0003824,GO:0005575,GO:0005622,GO:0005623,GO:0005634,GO:0005694,GO:0006325,GO:0006464,GO:0006482,GO:0006807,GO:0006996,GO:0007275,GO:0008150,GO:0008152,GO:0008214,GO:0009653,GO:0009719,GO:0009725,GO:0009741,GO:0009791,GO:0009826,GO:0009892,GO:0009893,GO:0009908,GO:0009987,GO:0010016,GO:0010033,GO:0010228,GO:0010468,GO:0010604,GO:…	-	ko:K11446	-	-	-	-	ko00000,ko01000,ko01009,ko03036	-	-	-	JmjC,JmjN,zf-C5HC2
Alglu01G0004280	71139.XP_010066969.1	7.47e-146	416	KOG1573@1|root,KOG1573@2759|Eukaryota,37HHR@33090|Viridiplantae,3G9JW@35493|Streptophyta	33090|Viridiplantae	L	inositol oxygenase	MIOX1	GO:0003674,GO:0003824,GO:0008150,GO:0008152,GO:0016491,GO:0016701,GO:0050113,GO:0055114	1.13.99.1	ko:K00469	ko00053,ko00562,map00053,map00562	-	R01184	RC00465	ko00000,ko00001,ko01000	-	-	-	MIOX
Alglu01G0004300	3988.XP_002520034.1	1.27e-232	646	KOG1087@1|root,KOG1087@2759|Eukaryota,37JBB@33090|Viridiplantae,3GEWG@35493|Streptophyta,4JJAA@91835|fabids	33090|Viridiplantae	U	TOM1-like protein	-	GO:0003674,GO:0005488,GO:0005515,GO:0005575,GO:0005622,GO:0005623,GO:0005737,GO:0005829,GO:0005886,GO:0007088,GO:0007154,GO:0007165,GO:0007346,GO:0008150,GO:0009987,GO:0010564,GO:0010639,GO:0010948,GO:0016020,GO:0019899,GO:0019900,GO:0019901,GO:0023052,GO:0030276,GO:0033043,GO:0044424,GO:0044444,GO:0044464,GO:0045786,GO:0045839,GO:0045930,GO:0048519,GO:0048523,GO:0050789,GO:0050794,GO:0050896,GO:…	-	-	-	-	-	-	-	-	-	-	GAT,VHS
Alglu01G0004310	3988.XP_002520033.1	6.08e-288	795	KOG1021@1|root,KOG1021@2759|Eukaryota,37Q9T@33090|Viridiplantae,3GFN2@35493|Streptophyta,4JKSJ@91835|fabids	33090|Viridiplantae	GMW	Exostosin family	-	GO:0005575,GO:0005622,GO:0005623,GO:0005737,GO:0005794,GO:0012505,GO:0043226,GO:0043227,GO:0043229,GO:0043231,GO:0044424,GO:0044444,GO:0044464	-	-	-	-	-	-	-	-	-	-	Exostosin
Alglu01G0004320	3760.EMJ21788	0	2201	COG1215@1|root,2QU14@2759|Eukaryota,37KTG@33090|Viridiplantae,3G7YN@35493|Streptophyta,4JEP7@91835|fabids	33090|Viridiplantae	G	Belongs to the glycosyltransferase 2 family	CSLD2	GO:0000030,GO:0000139,GO:0003674,GO:0003824,GO:0005575,GO:0005622,GO:0005623,GO:0005737,GO:0005768,GO:0005783,GO:0005794,GO:0005802,GO:0005886,GO:0006950,GO:0007275,GO:0008150,GO:0008152,GO:0009266,GO:0009409,GO:0009628,GO:0009653,GO:0009888,GO:0009987,GO:0010015,GO:0010053,GO:0010054,GO:0012505,GO:0016020,GO:0016021,GO:0016049,GO:0016740,GO:0016757,GO:0016758,GO:0019187,GO:0021700,GO:0022622,GO:…	-	ko:K20924	-	-	-	-	ko00000,ko01000,ko01003,ko02000	4.D.3.1.9	GT2	-	Cellulose_synt,zf-RING_4
Alglu01G0004330	3847.GLYMA17G15980.2	7.61e-62	201	2AWPK@1|root,2RZZA@2759|Eukaryota,37UHM@33090|Viridiplantae,3GJ0E@35493|Streptophyta,4JPV6@91835|fabids	33090|Viridiplantae	S	Four repeated domains in the Fasciclin I family of proteins, present in many other contexts.	-	-	-	-	-	-	-	-	-	-	-	-	Fasciclin
Alglu01G0004340	3641.EOY10077	2.61e-305	867	COG0318@1|root,KOG1176@2759|Eukaryota,37T8X@33090|Viridiplantae,3GG97@35493|Streptophyta	33090|Viridiplantae	I	4-coumarate-coa ligase	4CL3	GO:0003674,GO:0003824,GO:0006725,GO:0007275,GO:0008150,GO:0008152,GO:0009555,GO:0009653,GO:0009698,GO:0009987,GO:0010208,GO:0010584,GO:0010927,GO:0016043,GO:0016207,GO:0016405,GO:0016874,GO:0016877,GO:0016878,GO:0019748,GO:0022607,GO:0030198,GO:0032501,GO:0032502,GO:0032989,GO:0043062,GO:0044085,GO:0044237,GO:0045229,GO:0048229,GO:0048646,GO:0048856,GO:0048869,GO:0071704,GO:0071840,GO:0085029,GO:…	6.2.1.12	ko:K01904	ko00130,ko00360,ko00940,ko01100,ko01110,map00130,map00360,map00940,map01100,map01110	M00039,M00137,M00350	R01616,R01943,R02194,R02221,R02255,R06583	RC00004,RC00131	ko00000,ko00001,ko00002,ko01000	-	-	-	AMP-binding,AMP-binding_C
Alglu01G0004350	102107.XP_008234567.1	9.09e-29	105	KOG3456@1|root,KOG3456@2759|Eukaryota,37VNN@33090|Viridiplantae,3GJGG@35493|Streptophyta,4JQDN@91835|fabids	33090|Viridiplantae	C	NADH dehydrogenase ubiquinone iron-sulfur protein 6	-	GO:0005575,GO:0005622,GO:0005623,GO:0005737,GO:0005739,GO:0005740,GO:0005743,GO:0005746,GO:0005747,GO:0006091,GO:0006119,GO:0006120,GO:0006139,GO:0006163,GO:0006725,GO:0006753,GO:0006793,GO:0006796,GO:0006807,GO:0008150,GO:0008152,GO:0009117,GO:0009123,GO:0009126,GO:0009141,GO:0009144,GO:0009150,GO:0009161,GO:0009167,GO:0009199,GO:0009205,GO:0009259,GO:0009987,GO:0015980,GO:0016020,GO:0016310,GO:…	-	ko:K03939	ko00190,ko01100,ko04714,ko04723,ko04932,ko05010,ko05012,ko05016,map00190,map01100,map04714,map04723,map04932,map05010,map05012,map05016	M00143	-	-	ko00000,ko00001,ko00002	3.D.1.6	-	-	zf-CHCC
Alglu01G0004360	102107.XP_008234570.1	2.42e-225	679	KOG4197@1|root,KOG4197@2759|Eukaryota,37SBU@33090|Viridiplantae,3G95N@35493|Streptophyta,4JDRM@91835|fabids	33090|Viridiplantae	S	Pentatricopeptide repeat-containing protein	-	GO:0003674,GO:0003676,GO:0003723,GO:0003824,GO:0004518,GO:0004519,GO:0005488,GO:0005575,GO:0005622,GO:0005623,GO:0006139,GO:0006725,GO:0006807,GO:0008150,GO:0008152,GO:0009451,GO:0009987,GO:0016070,GO:0016787,GO:0016788,GO:0034641,GO:0043170,GO:0043226,GO:0043227,GO:0043229,GO:0043231,GO:0043412,GO:0044237,GO:0044238,GO:0044424,GO:0044464,GO:0046483,GO:0071704,GO:0090304,GO:0090305,GO:0097159,GO:…	-	-	-	-	-	-	-	-	-	-	PPR,PPR_2,PPR_3
Alglu01G0004370	3760.EMJ21658	3.59e-190	539	COG0124@1|root,KOG2829@1|root,KOG1936@2759|Eukaryota,KOG2829@2759|Eukaryota,37MRF@33090|Viridiplantae,3GES2@35493|Streptophyta,4JMPG@91835|fabids	33090|Viridiplantae	K	Transcription factor-like protein	-	GO:0000082,GO:0000278,GO:0000981,GO:0003674,GO:0003700,GO:0005488,GO:0005515,GO:0005575,GO:0005622,GO:0005623,GO:0005634,GO:0005737,GO:0006139,GO:0006259,GO:0006260,GO:0006261,GO:0006355,GO:0006357,GO:0006725,GO:0006807,GO:0007049,GO:0008150,GO:0008152,GO:0009058,GO:0009059,GO:0009889,GO:0009987,GO:0010468,GO:0010556,GO:0019219,GO:0019222,GO:0022402,GO:0031323,GO:0031326,GO:0034641,GO:0034645,GO:…	-	ko:K04683,ko:K09392	ko04110,ko04350,map04110,map04350	-	-	-	ko00000,ko00001,ko03000	-	-	-	DP,E2F_TDP
Alglu01G0004380	3847.GLYMA20G30800.2	7.37e-35	128	2CHJP@1|root,2S3PF@2759|Eukaryota,37VYB@33090|Viridiplantae,3GK1K@35493|Streptophyta,4JQIS@91835|fabids	33090|Viridiplantae	S	Egg cell-secreted protein	-	GO:0000003,GO:0003006,GO:0005575,GO:0005576,GO:0005622,GO:0005623,GO:0007276,GO:0007281,GO:0007283,GO:0007286,GO:0008150,GO:0009566,GO:0009567,GO:0009987,GO:0019953,GO:0021700,GO:0022412,GO:0022414,GO:0030154,GO:0031982,GO:0032501,GO:0032502,GO:0032504,GO:0032879,GO:0032880,GO:0043226,GO:0043227,GO:0043900,GO:0044464,GO:0044703,GO:0048232,GO:0048240,GO:0048468,GO:0048469,GO:0048515,GO:0048609,GO:…	-	-	-	-	-	-	-	-	-	-	Prolamin_like
Alglu01G0004400	29760.VIT_18s0001g02610.t01	6.02e-213	594	KOG3178@1|root,KOG3178@2759|Eukaryota,37KI2@33090|Viridiplantae,3GFVY@35493|Streptophyta	33090|Viridiplantae	S	Belongs to the class I-like SAM-binding methyltransferase superfamily. Cation-independent O- methyltransferase family	-	-	2.1.1.129,2.1.1.68	ko:K13066,ko:K21549	ko00940,ko01100,ko01110,map00940,map01100,map01110	M00039	R02379,R03366,R06574,R06575,R06576,R06577	RC00003,RC00392	ko00000,ko00001,ko00002,ko01000	-	-	-	Dimerisation,Methyltransf_2
Alglu01G0004410	29760.VIT_18s0001g02610.t01	7.4e-207	579	KOG3178@1|root,KOG3178@2759|Eukaryota,37KI2@33090|Viridiplantae,3GFVY@35493|Streptophyta	33090|Viridiplantae	S	Belongs to the class I-like SAM-binding methyltransferase superfamily. Cation-independent O- methyltransferase family	-	-	2.1.1.129,2.1.1.68	ko:K13066,ko:K21549	ko00940,ko01100,ko01110,map00940,map01100,map01110	M00039	R02379,R03366,R06574,R06575,R06576,R06577	RC00003,RC00392	ko00000,ko00001,ko00002,ko01000	-	-	-	Dimerisation,Methyltransf_2
Alglu01G0004420	85681.XP_006434208.1	3.87e-216	598	KOG2997@1|root,KOG2997@2759|Eukaryota,37QP2@33090|Viridiplantae,3GFHE@35493|Streptophyta	33090|Viridiplantae	S	F-Box protein	-	GO:0005575,GO:0005622,GO:0005623,GO:0005634,GO:0005737,GO:0005739,GO:0006417,GO:0006950,GO:0008150,GO:0009266,GO:0009408,GO:0009409,GO:0009628,GO:0009889,GO:0010468,GO:0010556,GO:0010608,GO:0019222,GO:0031323,GO:0031326,GO:0032268,GO:0034248,GO:0042995,GO:0043226,GO:0043227,GO:0043229,GO:0043231,GO:0044424,GO:0044444,GO:0044464,GO:0050789,GO:0050794,GO:0050896,GO:0051171,GO:0051246,GO:0060255,GO:…	-	ko:K10295	-	-	-	-	ko00000,ko04121	-	-	-	F-box,F-box-like
Alglu01G0004450	981085.XP_010104505.1	9.15e-46	150	2BMNI@1|root,2S1MA@2759|Eukaryota,37VYH@33090|Viridiplantae,3GJMR@35493|Streptophyta,4JQ8P@91835|fabids	33090|Viridiplantae	S	Acetyltransferase At1g77540-like	-	GO:0003674,GO:0003824,GO:0004402,GO:0005575,GO:0005622,GO:0005623,GO:0005737,GO:0005777,GO:0006325,GO:0006464,GO:0006473,GO:0006475,GO:0006807,GO:0006996,GO:0008080,GO:0008150,GO:0008152,GO:0009987,GO:0016043,GO:0016407,GO:0016410,GO:0016569,GO:0016570,GO:0016573,GO:0016740,GO:0016746,GO:0016747,GO:0018193,GO:0018205,GO:0018393,GO:0018394,GO:0019538,GO:0034212,GO:0036211,GO:0042579,GO:0043170,GO:…	-	ko:K06975	-	-	-	-	ko00000	-	-	-	Acetyltransf_CG
Alglu01G0004470	102107.XP_008236829.1	1.09e-92	273	COG0636@1|root,KOG0232@2759|Eukaryota,37J2Q@33090|Viridiplantae,3G8P4@35493|Streptophyta	33090|Viridiplantae	C	Proton-conducting pore forming subunit of the membrane integral V0 complex of vacuolar ATPase. V-ATPase is responsible for acidifying a variety of intracellular compartments in eukaryotic cells	-	GO:0000220,GO:0003674,GO:0003824,GO:0005215,GO:0005575,GO:0005622,GO:0005623,GO:0005737,GO:0005773,GO:0005774,GO:0006810,GO:0006811,GO:0006812,GO:0006873,GO:0006885,GO:0007035,GO:0008150,GO:0008324,GO:0009987,GO:0015075,GO:0015077,GO:0015078,GO:0015318,GO:0015399,GO:0015405,GO:0015672,GO:0016020,GO:0016021,GO:0016462,GO:0016469,GO:0016787,GO:0016817,GO:0016818,GO:0016887,GO:0017111,GO:0019725,GO:…	-	ko:K02155	ko00190,ko01100,ko04142,ko04145,ko04721,ko04966,ko05110,ko05120,ko05152,ko05323,map00190,map01100,map04142,map04145,map04721,map04966,map05110,map05120,map05152,map05323	M00160	-	-	ko00000,ko00001,ko00002	3.A.2.2	-	-	ATP-synt_C
Alglu01G0004480	102107.XP_008219632.1	1.89e-209	582	KOG1987@1|root,KOG1987@2759|Eukaryota,37IB6@33090|Viridiplantae,3GAZC@35493|Streptophyta,4JHD0@91835|fabids	33090|Viridiplantae	D	BTB POZ domain-containing protein	-	GO:0000151,GO:0003674,GO:0005488,GO:0005515,GO:0005575,GO:0005622,GO:0005623,GO:0005737,GO:0006508,GO:0006511,GO:0006807,GO:0008150,GO:0008152,GO:0009056,GO:0009057,GO:0009987,GO:0010498,GO:0019005,GO:0019222,GO:0019538,GO:0019899,GO:0019941,GO:0030162,GO:0030163,GO:0031461,GO:0031463,GO:0031625,GO:0032991,GO:0043161,GO:0043170,GO:0043632,GO:0044237,GO:0044238,GO:0044248,GO:0044257,GO:0044260,GO:…	-	ko:K10523	ko04340,ko04341,map04340,map04341	M00384	-	-	ko00000,ko00001,ko00002,ko04121	-	-	-	BTB
Alglu01G0004490	57918.XP_004287232.1	1.08e-05	52.8	KOG0800@1|root,KOG0800@2759|Eukaryota,37V5C@33090|Viridiplantae,3GHQG@35493|Streptophyta,4JQ0C@91835|fabids	33090|Viridiplantae	O	E3 ubiquitin-protein ligase	-	GO:0001664,GO:0003674,GO:0003824,GO:0004842,GO:0005102,GO:0005109,GO:0005488,GO:0005515,GO:0005575,GO:0005623,GO:0005886,GO:0005887,GO:0006464,GO:0006508,GO:0006511,GO:0006807,GO:0007154,GO:0007165,GO:0007166,GO:0007267,GO:0008150,GO:0008152,GO:0008283,GO:0009056,GO:0009057,GO:0009966,GO:0009968,GO:0009987,GO:0010646,GO:0010648,GO:0016020,GO:0016021,GO:0016055,GO:0016567,GO:0016740,GO:0019538,GO:…	-	-	-	-	-	-	-	-	-	-	zf-RING_2
Alglu01G0004500	3659.XP_004143972.1	1.01e-107	324	COG5045@1|root,COG5147@1|root,KOG0048@2759|Eukaryota,KOG3344@2759|Eukaryota,37IV7@33090|Viridiplantae,3GAKP@35493|Streptophyta,4JVYE@91835|fabids	33090|Viridiplantae	JK	Plectin/S10 domain	-	GO:0000028,GO:0001763,GO:0003674,GO:0003676,GO:0003723,GO:0003729,GO:0003735,GO:0005198,GO:0005488,GO:0005575,GO:0005618,GO:0005622,GO:0005623,GO:0005737,GO:0005829,GO:0005840,GO:0005844,GO:0006996,GO:0007275,GO:0008150,GO:0009507,GO:0009536,GO:0009653,GO:0009888,GO:0009933,GO:0009987,GO:0010014,GO:0010016,GO:0010223,GO:0010252,GO:0010346,GO:0015935,GO:0016043,GO:0022603,GO:0022607,GO:0022613,GO:…	-	ko:K02947,ko:K09422	ko03010,map03010	M00177	-	-	br01610,ko00000,ko00001,ko00002,ko03000,ko03011	-	-	-	S10_plectin
Alglu01G0004510	3694.POPTR_0005s20060.1	0	965	COG4638@1|root,2QS20@2759|Eukaryota,37QNK@33090|Viridiplantae,3G9D1@35493|Streptophyta,4JM54@91835|fabids	33090|Viridiplantae	P	Chlorophyllide a oxygenase	CAO	GO:0003674,GO:0003824,GO:0004497,GO:0005575,GO:0005622,GO:0005623,GO:0005737,GO:0006725,GO:0006778,GO:0006779,GO:0006807,GO:0008150,GO:0008152,GO:0009058,GO:0009507,GO:0009526,GO:0009528,GO:0009534,GO:0009535,GO:0009536,GO:0009579,GO:0009706,GO:0009941,GO:0009987,GO:0010277,GO:0015994,GO:0015995,GO:0016020,GO:0016491,GO:0016701,GO:0016703,GO:0018130,GO:0019438,GO:0019866,GO:0031090,GO:0031967,GO:…	1.14.13.122	ko:K13600	ko00860,ko01100,ko01110,map00860,map01100,map01110	-	R08203,R08204,R10080	RC00116,RC00269,RC00769	ko00000,ko00001,ko01000	-	-	-	PaO,Rieske
Alglu01G0004520	3750.XP_008368080.1	3.23e-65	199	2BH1D@1|root,2S1AP@2759|Eukaryota,37VSI@33090|Viridiplantae,3GJY6@35493|Streptophyta,4JQ1T@91835|fabids	33090|Viridiplantae	S	zinc-ribbon family	-	-	-	-	-	-	-	-	-	-	-	-	zinc_ribbon_15
Alglu01G0004540	981085.XP_010104494.1	5.58e-157	445	KOG4474@1|root,KOG4474@2759|Eukaryota,37JP4@33090|Viridiplantae,3G9PI@35493|Streptophyta,4JJ43@91835|fabids	33090|Viridiplantae	S	TLC domain-containing protein	-	-	6.1.1.7	ko:K01872	ko00970,map00970	M00359,M00360	R03038	RC00055,RC00523	ko00000,ko00001,ko00002,ko01000,ko01007,ko03016	-	-	-	TRAM_LAG1_CLN8
Alglu01G0004550	102107.XP_008219637.1	3.68e-231	666	28I8T@1|root,2QQJ4@2759|Eukaryota,37NW2@33090|Viridiplantae,3GDU2@35493|Streptophyta,4JKJI@91835|fabids	33090|Viridiplantae	S	Filament-like plant protein	-	-	-	-	-	-	-	-	-	-	-	-	FPP
Alglu01G0004560	3988.XP_002513761.1	1.15e-159	451	2CN31@1|root,2QTMT@2759|Eukaryota,37KQP@33090|Viridiplantae,3GBW6@35493|Streptophyta,4JKC2@91835|fabids	33090|Viridiplantae	S	Photosystem II 22 kDa protein	PSBS	GO:0005575,GO:0005622,GO:0005623,GO:0005737,GO:0006810,GO:0008150,GO:0009507,GO:0009534,GO:0009535,GO:0009536,GO:0009579,GO:0016020,GO:0031976,GO:0031984,GO:0034357,GO:0042651,GO:0043226,GO:0043227,GO:0043229,GO:0043231,GO:0044422,GO:0044424,GO:0044434,GO:0044435,GO:0044436,GO:0044444,GO:0044446,GO:0044464,GO:0051179,GO:0051234,GO:0055035,GO:0055085	-	ko:K03542	ko00195,ko01100,map00195,map01100	-	-	-	ko00000,ko00001,ko00194	-	-	-	Chloroa_b-bind
Alglu01G0004570	2711.XP_006472780.1	3.13e-70	216	2AWBH@1|root,2RZYC@2759|Eukaryota,37UP0@33090|Viridiplantae,3GIM8@35493|Streptophyta	33090|Viridiplantae	S	protein At4g08330, chloroplastic-like	-	GO:0005575,GO:0005623,GO:0005886,GO:0016020,GO:0044464,GO:0071944	-	-	-	-	-	-	-	-	-	-	-
Alglu01G0004580	3885.XP_007141040.1	2.01e-54	182	28K72@1|root,2QQ4G@2759|Eukaryota,37TAV@33090|Viridiplantae,3GEFQ@35493|Streptophyta,4JS9I@91835|fabids	33090|Viridiplantae	S	Belongs to the 'GDSL' lipolytic enzyme family	-	GO:0003674,GO:0003824,GO:0005488,GO:0006950,GO:0006952,GO:0008150,GO:0016787,GO:0016788,GO:0019863,GO:0019865,GO:0044877,GO:0050896	-	-	-	-	-	-	-	-	-	-	Lipase_GDSL
Alglu01G0004590	102107.XP_008219730.1	3.14e-185	524	28K72@1|root,2QQ4G@2759|Eukaryota,37TAV@33090|Viridiplantae,3GEFQ@35493|Streptophyta,4JS9I@91835|fabids	33090|Viridiplantae	S	Belongs to the 'GDSL' lipolytic enzyme family	-	GO:0003674,GO:0003824,GO:0005488,GO:0006950,GO:0006952,GO:0008150,GO:0016787,GO:0016788,GO:0019863,GO:0019865,GO:0044877,GO:0050896	-	-	-	-	-	-	-	-	-	-	Lipase_GDSL
Alglu01G0004600	102107.XP_008219729.1	1.5e-214	600	28K72@1|root,2QQ4G@2759|Eukaryota,37TAV@33090|Viridiplantae,3GEFQ@35493|Streptophyta,4JS9I@91835|fabids	33090|Viridiplantae	S	Belongs to the 'GDSL' lipolytic enzyme family	-	GO:0003674,GO:0003824,GO:0005488,GO:0006950,GO:0006952,GO:0008150,GO:0016787,GO:0016788,GO:0019863,GO:0019865,GO:0044877,GO:0050896	-	-	-	-	-	-	-	-	-	-	Lipase_GDSL
Alglu01G0004610	29760.VIT_18s0001g02790.t01	9.86e-87	261	COG2801@1|root,KOG0017@2759|Eukaryota,37U6T@33090|Viridiplantae,3GI2U@35493|Streptophyta	33090|Viridiplantae	L	Protein of unknown function (DUF740)	-	-	-	-	-	-	-	-	-	-	-	-	DUF740
Alglu01G0004620	3760.EMJ28180	0	1180	COG1022@1|root,KOG1180@2759|Eukaryota,37KCQ@33090|Viridiplantae,3G9YS@35493|Streptophyta,4JDWI@91835|fabids	33090|Viridiplantae	I	Long chain acyl-CoA synthetase 9	LACS9	GO:0001676,GO:0003674,GO:0003824,GO:0004467,GO:0005575,GO:0005622,GO:0005623,GO:0005737,GO:0006082,GO:0006629,GO:0006631,GO:0008150,GO:0008152,GO:0009507,GO:0009526,GO:0009536,GO:0009941,GO:0009987,GO:0015645,GO:0016020,GO:0016405,GO:0016874,GO:0016877,GO:0016878,GO:0019752,GO:0031967,GO:0031975,GO:0032787,GO:0043226,GO:0043227,GO:0043229,GO:0043231,GO:0043436,GO:0044237,GO:0044238,GO:0044255,GO:…	6.2.1.3	ko:K01897	ko00061,ko00071,ko01100,ko01212,ko02024,ko03320,ko04146,ko04216,ko04714,ko04920,map00061,map00071,map01100,map01212,map02024,map03320,map04146,map04216,map04714,map04920	M00086	R01280	RC00004,RC00014	ko00000,ko00001,ko00002,ko01000,ko01004,ko04147	4.C.1.1	-	-	AMP-binding
Alglu01G0004640	3760.EMJ23419	2.53e-195	555	COG0457@1|root,KOG0553@2759|Eukaryota,37NAY@33090|Viridiplantae,3G923@35493|Streptophyta,4JHJT@91835|fabids	33090|Viridiplantae	S	Small glutamine-rich tetratricopeptide repeat-containing	-	GO:0003674,GO:0005488,GO:0005515,GO:0006508,GO:0006511,GO:0006807,GO:0006950,GO:0006996,GO:0007029,GO:0008104,GO:0008150,GO:0008152,GO:0009056,GO:0009057,GO:0009892,GO:0009894,GO:0009895,GO:0009987,GO:0010033,GO:0010243,GO:0010256,GO:0010498,GO:0010605,GO:0016043,GO:0019222,GO:0019538,GO:0019941,GO:0030162,GO:0030163,GO:0030433,GO:0031323,GO:0031324,GO:0031329,GO:0031330,GO:0032268,GO:0032269,GO:…	-	ko:K16365	-	-	-	-	ko00000,ko04147,ko04516	-	-	-	SGTA_dimer,TPR_1,TPR_11,TPR_17,TPR_2
Alglu01G0004650	102107.XP_008219648.1	0	1659	KOG1525@1|root,KOG1525@2759|Eukaryota,37KXZ@33090|Viridiplantae,3G940@35493|Streptophyta,4JHF8@91835|fabids	33090|Viridiplantae	D	Sister chromatid cohesion protein PDS5 homolog	-	-	-	ko:K11267	-	-	-	-	ko00000,ko03036	-	-	-	-
Alglu01G0004660	3760.EMJ27880	2.41e-50	162	2C9GW@1|root,2S3YR@2759|Eukaryota,37VYF@33090|Viridiplantae,3GKI3@35493|Streptophyta,4JQJJ@91835|fabids	33090|Viridiplantae	-	-	-	-	-	-	-	-	-	-	-	-	-	-	-
Alglu01G0004670	981085.XP_010095902.1	2.94e-259	726	COG5044@1|root,KOG4405@2759|Eukaryota,37RZC@33090|Viridiplantae,3GDDD@35493|Streptophyta,4JF0E@91835|fabids	33090|Viridiplantae	TU	Rab proteins geranylgeranyltransferase component	-	GO:0003674,GO:0005488,GO:0005515,GO:0005575,GO:0005622,GO:0005623,GO:0005737,GO:0005829,GO:0005968,GO:0008150,GO:0009889,GO:0009893,GO:0010556,GO:0010604,GO:0017016,GO:0017137,GO:0019222,GO:0019899,GO:0031267,GO:0031323,GO:0031325,GO:0031326,GO:0031399,GO:0031401,GO:0032268,GO:0032270,GO:0032991,GO:0044424,GO:0044444,GO:0044464,GO:0048518,GO:0048522,GO:0050789,GO:0050794,GO:0051020,GO:0051171,GO:…	-	ko:K17255	-	-	-	-	ko00000,ko04147	-	-	-	GDI
Alglu01G0004680	3694.POPTR_0005s19960.1	6.93e-220	609	KOG1441@1|root,KOG1441@2759|Eukaryota,37M9G@33090|Viridiplantae,3GBCY@35493|Streptophyta,4JG95@91835|fabids	33090|Viridiplantae	EG	UDP-galactose transporter	-	GO:0003674,GO:0005215,GO:0005338,GO:0005457,GO:0005459,GO:0005460,GO:0005575,GO:0005622,GO:0005623,GO:0005737,GO:0005794,GO:0006810,GO:0006811,GO:0006820,GO:0008150,GO:0008509,GO:0008514,GO:0012505,GO:0015075,GO:0015165,GO:0015711,GO:0015780,GO:0015783,GO:0015786,GO:0015931,GO:0015932,GO:0022857,GO:0034220,GO:0036080,GO:0043226,GO:0043227,GO:0043229,GO:0043231,GO:0044424,GO:0044444,GO:0044464,GO:…	-	ko:K15285	-	-	-	-	ko00000,ko02000	-	-	-	TPT
Alglu01G0004690	29760.VIT_18s0001g03000.t01	1.29e-107	315	2C5FR@1|root,2QQZK@2759|Eukaryota,37KRU@33090|Viridiplantae,3G9AS@35493|Streptophyta	33090|Viridiplantae	S	Universal stress protein	-	-	-	-	-	-	-	-	-	-	-	-	Usp
Alglu01G0004700	225117.XP_009363170.1	0	1066	COG5275@1|root,KOG1968@2759|Eukaryota,37SQM@33090|Viridiplantae,3GBQ0@35493|Streptophyta,4JE4J@91835|fabids	33090|Viridiplantae	L	superfamily. Protein	-	GO:0000018,GO:0001775,GO:0002200,GO:0002204,GO:0002208,GO:0002250,GO:0002252,GO:0002263,GO:0002285,GO:0002312,GO:0002366,GO:0002376,GO:0002377,GO:0002381,GO:0002440,GO:0002443,GO:0002449,GO:0002460,GO:0002520,GO:0002562,GO:0002637,GO:0002639,GO:0002682,GO:0002684,GO:0002694,GO:0002696,GO:0002697,GO:0002699,GO:0002700,GO:0002702,GO:0002703,GO:0002705,GO:0002706,GO:0002708,GO:0002712,GO:0002714,GO:…	-	-	-	-	-	-	-	-	-	-	AAA,Rad17
Alglu01G0004710	981085.XP_010091385.1	1.23e-227	635	28PNQ@1|root,2QWAT@2759|Eukaryota,37Q8E@33090|Viridiplantae,3GAFX@35493|Streptophyta,4JI8U@91835|fabids	33090|Viridiplantae	S	lysM domain-containing GPI-anchored protein	-	GO:0002376,GO:0003674,GO:0005488,GO:0005539,GO:0005575,GO:0005623,GO:0005886,GO:0006955,GO:0008150,GO:0016020,GO:0031224,GO:0031225,GO:0031226,GO:0042834,GO:0044425,GO:0044459,GO:0044464,GO:0046658,GO:0050896,GO:0071944,GO:0097367	-	-	-	-	-	-	-	-	-	-	LysM
Alglu01G0004720	57918.XP_004288546.1	5.96e-145	428	KOG1339@1|root,KOG1339@2759|Eukaryota,37KED@33090|Viridiplantae,3GH7V@35493|Streptophyta,4JGT5@91835|fabids	33090|Viridiplantae	O	Belongs to the peptidase A1 family	-	-	3.4.23.25	ko:K01381	ko04138,map04138	-	-	-	ko00000,ko00001,ko01000,ko01002	-	-	-	TAXi_C,TAXi_N
Alglu01G0004730	102107.XP_008219657.1	2.88e-166	471	COG5242@1|root,KOG2487@2759|Eukaryota,37KH5@33090|Viridiplantae,3G9UK@35493|Streptophyta,4JM90@91835|fabids	33090|Viridiplantae	KL	General transcription factor IIH subunit	TFB4	GO:0000428,GO:0000439,GO:0003674,GO:0003676,GO:0003677,GO:0003684,GO:0003723,GO:0005488,GO:0005575,GO:0005622,GO:0005623,GO:0005634,GO:0005654,GO:0005667,GO:0005675,GO:0006139,GO:0006259,GO:0006281,GO:0006289,GO:0006355,GO:0006357,GO:0006412,GO:0006464,GO:0006468,GO:0006518,GO:0006725,GO:0006793,GO:0006796,GO:0006807,GO:0006950,GO:0006974,GO:0008135,GO:0008150,GO:0008152,GO:0009058,GO:0009059,GO:…	-	ko:K03143	ko03022,ko03420,ko05203,map03022,map03420,map05203	M00290	-	-	ko00000,ko00001,ko00002,ko03021,ko03400	-	-	-	Tfb4
Alglu01G0004740	981085.XP_010089802.1	8e-137	393	28N6I@1|root,2QURT@2759|Eukaryota,37JQQ@33090|Viridiplantae,3G8EB@35493|Streptophyta,4JKTW@91835|fabids	33090|Viridiplantae	-	-	-	-	-	-	-	-	-	-	-	-	-	-	-
Alglu01G0004750	225117.XP_009363178.1	1.13e-164	485	28IHT@1|root,2QQUQ@2759|Eukaryota,37MXC@33090|Viridiplantae,3GDWA@35493|Streptophyta,4JHCA@91835|fabids	33090|Viridiplantae	S	Histone chaperone domain CHZ	-	-	-	-	-	-	-	-	-	-	-	-	CHZ
Alglu01G0004760	3641.EOY16253	2.34e-121	347	COG3703@1|root,KOG3182@2759|Eukaryota,37SVU@33090|Viridiplantae,3GA9U@35493|Streptophyta	33090|Viridiplantae	P	Catalyzes the formation of 5-oxoproline from gamma- glutamyl dipeptides and plays a significant role in glutathione (GSH) homeostasis	-	GO:0003674,GO:0003824,GO:0003839,GO:0005575,GO:0005622,GO:0005623,GO:0005737,GO:0005829,GO:0006518,GO:0006575,GO:0006749,GO:0006751,GO:0006790,GO:0006807,GO:0008150,GO:0008152,GO:0009056,GO:0009987,GO:0016829,GO:0016840,GO:0016842,GO:0034641,GO:0042219,GO:0043171,GO:0043603,GO:0044237,GO:0044248,GO:0044273,GO:0044424,GO:0044444,GO:0044464,GO:0051186,GO:0051187,GO:0071704,GO:1901564,GO:1901565,GO:…	-	ko:K07232	-	-	-	-	ko00000	-	-	-	ChaC
Alglu01G0004770	2711.XP_006472756.1	3.55e-182	517	28N0B@1|root,2QQ3S@2759|Eukaryota,37NGQ@33090|Viridiplantae,3GE4R@35493|Streptophyta	33090|Viridiplantae	S	WAT1-related protein	-	GO:0003333,GO:0003674,GO:0005215,GO:0005342,GO:0005575,GO:0005622,GO:0005623,GO:0005737,GO:0005886,GO:0005887,GO:0005938,GO:0006810,GO:0006811,GO:0006820,GO:0006865,GO:0007154,GO:0007165,GO:0008150,GO:0008509,GO:0008514,GO:0009719,GO:0009725,GO:0009733,GO:0009734,GO:0009755,GO:0009987,GO:0010033,GO:0015075,GO:0015171,GO:0015179,GO:0015318,GO:0015562,GO:0015711,GO:0015807,GO:0015849,GO:0016020,GO:…	-	-	-	-	-	-	-	-	-	-	EamA
Alglu01G0004780	29730.Gorai.010G049000.1	2.93e-83	259	KOG1691@1|root,KOG1691@2759|Eukaryota,37RH6@33090|Viridiplantae,3GE2B@35493|Streptophyta	33090|Viridiplantae	U	Transmembrane emp24 domain-containing protein	-	GO:0005575,GO:0005622,GO:0005623,GO:0005737,GO:0005783,GO:0005789,GO:0005794,GO:0005798,GO:0005801,GO:0012505,GO:0016020,GO:0030134,GO:0030135,GO:0031410,GO:0031982,GO:0031984,GO:0042175,GO:0043226,GO:0043227,GO:0043229,GO:0043231,GO:0044422,GO:0044424,GO:0044425,GO:0044431,GO:0044432,GO:0044444,GO:0044446,GO:0044464,GO:0097708,GO:0098827	-	ko:K20352	-	-	-	-	ko00000,ko02000,ko04131	9.B.188	-	-	EMP24_GP25L
Alglu01G0004790	29760.VIT_18s0001g03230.t01	7.86e-251	696	COG0624@1|root,KOG2275@2759|Eukaryota,37NBA@33090|Viridiplantae,3GBDC@35493|Streptophyta	33090|Viridiplantae	E	Peptidase family M20/M25/M40	-	GO:0003674,GO:0003824,GO:0004046,GO:0005488,GO:0005515,GO:0005575,GO:0005576,GO:0005615,GO:0016787,GO:0016810,GO:0016811,GO:0031982,GO:0042802,GO:0043226,GO:0043227,GO:0043230,GO:0044421,GO:0070062,GO:1903561	3.5.1.14	ko:K01436,ko:K14677	ko00220,ko01100,ko01110,ko01130,ko01210,ko01230,map00220,map01100,map01110,map01130,map01210,map01230	M00028	R00669,R10553	RC00064,RC00300	ko00000,ko00001,ko00002,ko01000,ko01002,ko04147	-	-	-	M20_dimer,Peptidase_M20,Peptidase_M28
Alglu01G0004810	29760.VIT_18s0001g03230.t01	4.34e-37	137	COG0624@1|root,KOG2275@2759|Eukaryota,37NBA@33090|Viridiplantae,3GBDC@35493|Streptophyta	33090|Viridiplantae	E	Peptidase family M20/M25/M40	-	GO:0003674,GO:0003824,GO:0004046,GO:0005488,GO:0005515,GO:0005575,GO:0005576,GO:0005615,GO:0016787,GO:0016810,GO:0016811,GO:0031982,GO:0042802,GO:0043226,GO:0043227,GO:0043230,GO:0044421,GO:0070062,GO:1903561	3.5.1.14	ko:K01436,ko:K14677	ko00220,ko01100,ko01110,ko01130,ko01210,ko01230,map00220,map01100,map01110,map01130,map01210,map01230	M00028	R00669,R10553	RC00064,RC00300	ko00000,ko00001,ko00002,ko01000,ko01002,ko04147	-	-	-	M20_dimer,Peptidase_M20,Peptidase_M28
Alglu01G0004820	3847.GLYMA04G43040.2	4.68e-75	236	28PHQ@1|root,2RMWY@2759|Eukaryota,37SVT@33090|Viridiplantae,3GI2Y@35493|Streptophyta,4JPGD@91835|fabids	33090|Viridiplantae	K	Transcription factor	-	GO:0001067,GO:0001101,GO:0002376,GO:0002682,GO:0003674,GO:0003676,GO:0003677,GO:0003700,GO:0005488,GO:0005575,GO:0005622,GO:0005623,GO:0005634,GO:0006109,GO:0006355,GO:0006950,GO:0006952,GO:0006955,GO:0007154,GO:0007165,GO:0008150,GO:0009266,GO:0009408,GO:0009409,GO:0009605,GO:0009607,GO:0009611,GO:0009628,GO:0009719,GO:0009725,GO:0009751,GO:0009753,GO:0009814,GO:0009861,GO:0009863,GO:0009889,GO:…	-	-	-	-	-	-	-	-	-	-	AP2
Alglu01G0004830	71139.XP_010069362.1	2.44e-142	412	COG3760@1|root,2QT6S@2759|Eukaryota,37J6J@33090|Viridiplantae,3GBFP@35493|Streptophyta	33090|Viridiplantae	S	prolyl-tRNA synthetase associated domain-containing protein	-	-	-	-	-	-	-	-	-	-	-	-	AP2,tRNA_edit
Alglu01G0004840	2711.XP_006472751.1	2.18e-133	391	KOG0800@1|root,KOG0800@2759|Eukaryota,37KMZ@33090|Viridiplantae,3G775@35493|Streptophyta	33090|Viridiplantae	O	E3 ubiquitin-protein ligase RING1-like	-	GO:0000209,GO:0003674,GO:0003824,GO:0004842,GO:0006464,GO:0006508,GO:0006511,GO:0006807,GO:0008150,GO:0008152,GO:0009056,GO:0009057,GO:0009987,GO:0010498,GO:0016567,GO:0016740,GO:0019538,GO:0019787,GO:0019941,GO:0030163,GO:0032446,GO:0036211,GO:0043161,GO:0043170,GO:0043412,GO:0043632,GO:0044237,GO:0044238,GO:0044248,GO:0044257,GO:0044260,GO:0044265,GO:0044267,GO:0051603,GO:0061630,GO:0061659,GO:…	2.3.2.27	ko:K11982	-	-	-	-	ko00000,ko01000,ko04121,ko04131	-	-	-	zf-RING_2,zinc_ribbon_9
Alglu01G0004850	3656.XP_008444134.1	1.03e-43	155	KOG0800@1|root,KOG0800@2759|Eukaryota,37KMZ@33090|Viridiplantae,3G775@35493|Streptophyta,4JNXS@91835|fabids	33090|Viridiplantae	O	E3 ubiquitin-protein ligase RING1-like	-	GO:0000209,GO:0003674,GO:0003824,GO:0004842,GO:0006464,GO:0006508,GO:0006511,GO:0006807,GO:0008150,GO:0008152,GO:0009056,GO:0009057,GO:0009987,GO:0010498,GO:0016567,GO:0016740,GO:0019538,GO:0019787,GO:0019941,GO:0030163,GO:0032446,GO:0036211,GO:0043161,GO:0043170,GO:0043412,GO:0043632,GO:0044237,GO:0044238,GO:0044248,GO:0044257,GO:0044260,GO:0044265,GO:0044267,GO:0051603,GO:0061630,GO:0061659,GO:…	2.3.2.27	ko:K11982	-	-	-	-	ko00000,ko01000,ko04121,ko04131	-	-	-	zf-RING_2,zinc_ribbon_9
Alglu01G0004860	29760.VIT_18s0001g03290.t01	8.57e-118	357	COG4642@1|root,KOG0231@2759|Eukaryota,37K80@33090|Viridiplantae,3G7RX@35493|Streptophyta	33090|Viridiplantae	S	repeat-containing protein	-	-	-	ko:K19755	-	-	-	-	ko00000,ko04812	-	-	-	MORN
Alglu01G0004870	102107.XP_008218677.1	0	877	KOG0252@1|root,KOG0252@2759|Eukaryota,37SM6@33090|Viridiplantae,3GGXX@35493|Streptophyta,4JMRK@91835|fabids	33090|Viridiplantae	P	Inorganic phosphate transporter	-	GO:0003674,GO:0005215,GO:0005575,GO:0005623,GO:0005886,GO:0005887,GO:0006810,GO:0006811,GO:0006820,GO:0008150,GO:0008509,GO:0015075,GO:0015318,GO:0016020,GO:0016021,GO:0022857,GO:0031224,GO:0031226,GO:0034220,GO:0044425,GO:0044459,GO:0044464,GO:0051179,GO:0051234,GO:0055085,GO:0071944,GO:0098656,GO:1901683,GO:1901684	-	ko:K08176	-	-	-	-	ko00000,ko02000	2.A.1.9	-	-	Sugar_tr
Alglu01G0004880	102107.XP_008219754.1	5.54e-278	766	COG0436@1|root,KOG0257@2759|Eukaryota,37HWK@33090|Viridiplantae,3G9MN@35493|Streptophyta,4JKDV@91835|fabids	33090|Viridiplantae	E	Kynurenine--oxoglutarate transaminase	-	GO:0003674,GO:0003824,GO:0005488,GO:0008144,GO:0008483,GO:0010326,GO:0016740,GO:0016769,GO:0019842,GO:0030170,GO:0036094,GO:0043167,GO:0043168,GO:0048037,GO:0050662,GO:0070279,GO:0097159,GO:1901363	-	-	-	-	-	-	-	-	-	-	Aminotran_1_2
Alglu01G0004890	2711.XP_006472746.1	9.33e-235	660	28K9J@1|root,2R0MM@2759|Eukaryota,37HH3@33090|Viridiplantae,3G851@35493|Streptophyta	33090|Viridiplantae	K	Belongs to the GRAS family	-	GO:0003674,GO:0003676,GO:0003677,GO:0003700,GO:0005488,GO:0005575,GO:0005622,GO:0005623,GO:0005634,GO:0005635,GO:0005737,GO:0005783,GO:0006355,GO:0008150,GO:0009889,GO:0010468,GO:0010556,GO:0012505,GO:0016020,GO:0019219,GO:0019222,GO:0031090,GO:0031323,GO:0031326,GO:0031965,GO:0031967,GO:0031975,GO:0043226,GO:0043227,GO:0043229,GO:0043231,GO:0043565,GO:0044422,GO:0044424,GO:0044428,GO:0044444,GO:…	-	-	-	-	-	-	-	-	-	-	GRAS
Alglu01G0004900	2711.XP_006472746.1	9.37e-242	678	28K9J@1|root,2R0MM@2759|Eukaryota,37HH3@33090|Viridiplantae,3G851@35493|Streptophyta	33090|Viridiplantae	K	Belongs to the GRAS family	-	GO:0003674,GO:0003676,GO:0003677,GO:0003700,GO:0005488,GO:0005575,GO:0005622,GO:0005623,GO:0005634,GO:0005635,GO:0005737,GO:0005783,GO:0006355,GO:0008150,GO:0009889,GO:0010468,GO:0010556,GO:0012505,GO:0016020,GO:0019219,GO:0019222,GO:0031090,GO:0031323,GO:0031326,GO:0031965,GO:0031967,GO:0031975,GO:0043226,GO:0043227,GO:0043229,GO:0043231,GO:0043565,GO:0044422,GO:0044424,GO:0044428,GO:0044444,GO:…	-	-	-	-	-	-	-	-	-	-	GRAS
Alglu01G0004930	102107.XP_008234634.1	1.74e-31	123	KOG3178@1|root,KOG3178@2759|Eukaryota,37PBP@33090|Viridiplantae,3GGBD@35493|Streptophyta,4JGV4@91835|fabids	33090|Viridiplantae	S	Belongs to the class I-like SAM-binding methyltransferase superfamily. Cation-independent O- methyltransferase family	OMT1	GO:0000302,GO:0001101,GO:0003674,GO:0003824,GO:0005575,GO:0005622,GO:0005623,GO:0005634,GO:0005737,GO:0005886,GO:0005911,GO:0006725,GO:0006807,GO:0006950,GO:0006979,GO:0008150,GO:0008152,GO:0008168,GO:0008171,GO:0008757,GO:0009058,GO:0009506,GO:0009611,GO:0009636,GO:0009698,GO:0009699,GO:0009719,GO:0009723,GO:0009725,GO:0009751,GO:0009808,GO:0009809,GO:0009812,GO:0009813,GO:0009987,GO:0010033,GO:…	2.1.1.169,2.1.1.232,2.1.1.68	ko:K13066,ko:K22439,ko:K22440	ko00940,ko01100,ko01110,map00940,map01100,map01110	M00039	R02379,R03366,R06574,R06575,R06576,R06577	RC00003,RC00392	ko00000,ko00001,ko00002,ko01000	-	-	-	Dimerisation,Methyltransf_2
Alglu01G0004940	42345.XP_008807850.1	8.9e-69	233	COG0515@1|root,COG2801@1|root,KOG0017@2759|Eukaryota,KOG1187@2759|Eukaryota,37S2V@33090|Viridiplantae,3G75K@35493|Streptophyta,3KUJR@4447|Liliopsida	33090|Viridiplantae	T	receptor-like protein kinase	-	-	-	-	-	-	-	-	-	-	-	-	Malectin_like,Pkinase,Pkinase_Tyr,RRM_1
Alglu01G0004950	3750.XP_008382760.1	4.02e-127	406	COG2801@1|root,KOG0017@2759|Eukaryota,382YI@33090|Viridiplantae,3GY1I@35493|Streptophyta,4JW89@91835|fabids	33090|Viridiplantae	L	WD40 repeats	-	-	-	-	-	-	-	-	-	-	-	-	-
Alglu01G0004960	102107.XP_008234634.1	1.04e-119	357	KOG3178@1|root,KOG3178@2759|Eukaryota,37PBP@33090|Viridiplantae,3GGBD@35493|Streptophyta,4JGV4@91835|fabids	33090|Viridiplantae	S	Belongs to the class I-like SAM-binding methyltransferase superfamily. Cation-independent O- methyltransferase family	OMT1	GO:0000302,GO:0001101,GO:0003674,GO:0003824,GO:0005575,GO:0005622,GO:0005623,GO:0005634,GO:0005737,GO:0005886,GO:0005911,GO:0006725,GO:0006807,GO:0006950,GO:0006979,GO:0008150,GO:0008152,GO:0008168,GO:0008171,GO:0008757,GO:0009058,GO:0009506,GO:0009611,GO:0009636,GO:0009698,GO:0009699,GO:0009719,GO:0009723,GO:0009725,GO:0009751,GO:0009808,GO:0009809,GO:0009812,GO:0009813,GO:0009987,GO:0010033,GO:…	2.1.1.169,2.1.1.232,2.1.1.68	ko:K13066,ko:K22439,ko:K22440	ko00940,ko01100,ko01110,map00940,map01100,map01110	M00039	R02379,R03366,R06574,R06575,R06576,R06577	RC00003,RC00392	ko00000,ko00001,ko00002,ko01000	-	-	-	Dimerisation,Methyltransf_2
Alglu01G0004970	3641.EOY16226	1.92e-11	63.5	2CY8Y@1|root,2S2UI@2759|Eukaryota,37W82@33090|Viridiplantae,3GKND@35493|Streptophyta	33090|Viridiplantae	-	-	-	-	-	-	-	-	-	-	-	-	-	-	-
Alglu01G0004980	102107.XP_008234634.1	3.41e-118	353	KOG3178@1|root,KOG3178@2759|Eukaryota,37PBP@33090|Viridiplantae,3GGBD@35493|Streptophyta,4JGV4@91835|fabids	33090|Viridiplantae	S	Belongs to the class I-like SAM-binding methyltransferase superfamily. Cation-independent O- methyltransferase family	OMT1	GO:0000302,GO:0001101,GO:0003674,GO:0003824,GO:0005575,GO:0005622,GO:0005623,GO:0005634,GO:0005737,GO:0005886,GO:0005911,GO:0006725,GO:0006807,GO:0006950,GO:0006979,GO:0008150,GO:0008152,GO:0008168,GO:0008171,GO:0008757,GO:0009058,GO:0009506,GO:0009611,GO:0009636,GO:0009698,GO:0009699,GO:0009719,GO:0009723,GO:0009725,GO:0009751,GO:0009808,GO:0009809,GO:0009812,GO:0009813,GO:0009987,GO:0010033,GO:…	2.1.1.169,2.1.1.232,2.1.1.68	ko:K13066,ko:K22439,ko:K22440	ko00940,ko01100,ko01110,map00940,map01100,map01110	M00039	R02379,R03366,R06574,R06575,R06576,R06577	RC00003,RC00392	ko00000,ko00001,ko00002,ko01000	-	-	-	Dimerisation,Methyltransf_2
Alglu01G0004990	3641.EOY16226	1.05e-39	137	2CY8Y@1|root,2S2UI@2759|Eukaryota,37W82@33090|Viridiplantae,3GKND@35493|Streptophyta	33090|Viridiplantae	-	-	-	-	-	-	-	-	-	-	-	-	-	-	-
Alglu01G0005000	102107.XP_008234634.1	2.1e-119	357	KOG3178@1|root,KOG3178@2759|Eukaryota,37PBP@33090|Viridiplantae,3GGBD@35493|Streptophyta,4JGV4@91835|fabids	33090|Viridiplantae	S	Belongs to the class I-like SAM-binding methyltransferase superfamily. Cation-independent O- methyltransferase family	OMT1	GO:0000302,GO:0001101,GO:0003674,GO:0003824,GO:0005575,GO:0005622,GO:0005623,GO:0005634,GO:0005737,GO:0005886,GO:0005911,GO:0006725,GO:0006807,GO:0006950,GO:0006979,GO:0008150,GO:0008152,GO:0008168,GO:0008171,GO:0008757,GO:0009058,GO:0009506,GO:0009611,GO:0009636,GO:0009698,GO:0009699,GO:0009719,GO:0009723,GO:0009725,GO:0009751,GO:0009808,GO:0009809,GO:0009812,GO:0009813,GO:0009987,GO:0010033,GO:…	2.1.1.169,2.1.1.232,2.1.1.68	ko:K13066,ko:K22439,ko:K22440	ko00940,ko01100,ko01110,map00940,map01100,map01110	M00039	R02379,R03366,R06574,R06575,R06576,R06577	RC00003,RC00392	ko00000,ko00001,ko00002,ko01000	-	-	-	Dimerisation,Methyltransf_2
Alglu01G0005010	3641.EOY16226	3.08e-60	190	2CY8Y@1|root,2S2UI@2759|Eukaryota,37W82@33090|Viridiplantae,3GKND@35493|Streptophyta	33090|Viridiplantae	-	-	-	-	-	-	-	-	-	-	-	-	-	-	-
Alglu01G0005020	71139.XP_010063367.1	3.17e-51	162	2C6U5@1|root,2S4DI@2759|Eukaryota,37VT1@33090|Viridiplantae,3GKIF@35493|Streptophyta	33090|Viridiplantae	-	-	-	-	-	-	-	-	-	-	-	-	-	-	-
Alglu01G0005030	981085.XP_010091362.1	1.49e-188	537	2CAJH@1|root,2QR6N@2759|Eukaryota,37RZA@33090|Viridiplantae,3G9E3@35493|Streptophyta,4JDMU@91835|fabids	33090|Viridiplantae	-	-	-	-	-	-	-	-	-	-	-	-	-	-	-
Alglu01G0005040	102107.XP_008219749.1	0	1419	COG0557@1|root,KOG2102@2759|Eukaryota,37MW9@33090|Viridiplantae,3G8UX@35493|Streptophyta,4JJUW@91835|fabids	33090|Viridiplantae	J	3'-5'-exoribonuclease that specifically recognizes RNAs polyuridylated at their 3' end and mediates their degradation. Component of an exosome-independent RNA degradation pathway that mediates degradation of cytoplasmic mRNAs that have been deadenylated and subsequently uridylated at their 3'	-	GO:0000070,GO:0000175,GO:0000178,GO:0000278,GO:0000280,GO:0000287,GO:0000291,GO:0000819,GO:0000932,GO:0000956,GO:0003674,GO:0003676,GO:0003723,GO:0003727,GO:0003824,GO:0004518,GO:0004527,GO:0004532,GO:0004540,GO:0005488,GO:0005575,GO:0005622,GO:0005623,GO:0005737,GO:0005844,GO:0006139,GO:0006364,GO:0006396,GO:0006401,GO:0006402,GO:0006725,GO:0006807,GO:0006996,GO:0007049,GO:0007059,GO:0008150,GO:…	-	ko:K18758	-	-	-	-	ko00000,ko01000,ko03019	-	-	-	RNB,Rrp44_CSD1
Alglu01G0005050	102107.XP_008233894.1	2.55e-53	175	COG0744@1|root,2RIBP@2759|Eukaryota,37P1F@33090|Viridiplantae,3G95M@35493|Streptophyta,4JV31@91835|fabids	33090|Viridiplantae	M	Penicillin-binding protein	-	GO:0003674,GO:0005488,GO:0008144,GO:0008658,GO:0031406,GO:0033218,GO:0033293,GO:0036094,GO:0043167,GO:0043168,GO:0043177,GO:0097159,GO:1901363,GO:1901681	-	-	-	-	-	-	-	-	-	-	Transgly,Transpeptidase
Alglu01G0005060	3983.cassava4.1_001546m	0	1211	COG0515@1|root,2QU6U@2759|Eukaryota,37S14@33090|Viridiplantae,3GCQG@35493|Streptophyta,4JNBZ@91835|fabids	33090|Viridiplantae	T	G-type lectin S-receptor-like serine threonine-protein kinase	-	GO:0003674,GO:0003824,GO:0004672,GO:0004674,GO:0005488,GO:0005515,GO:0005516,GO:0005575,GO:0005623,GO:0005886,GO:0006464,GO:0006468,GO:0006793,GO:0006796,GO:0006807,GO:0008150,GO:0008152,GO:0009987,GO:0016020,GO:0016301,GO:0016310,GO:0016740,GO:0016772,GO:0016773,GO:0019538,GO:0036211,GO:0043170,GO:0043412,GO:0044237,GO:0044238,GO:0044260,GO:0044267,GO:0044464,GO:0071704,GO:0071944,GO:0140096,GO:…	-	-	-	-	-	-	-	-	-	-	B_lectin,PAN_1,Pkinase,S_locus_glycop,Transgly
Alglu01G0005070	2711.XP_006472740.1	7.62e-42	149	COG0744@1|root,2RIBP@2759|Eukaryota,37P1F@33090|Viridiplantae,3G95M@35493|Streptophyta	33090|Viridiplantae	M	Penicillin-binding protein	-	GO:0003674,GO:0005488,GO:0008144,GO:0008658,GO:0031406,GO:0033218,GO:0033293,GO:0036094,GO:0043167,GO:0043168,GO:0043177,GO:0097159,GO:1901363,GO:1901681	-	-	-	-	-	-	-	-	-	-	Transgly,Transpeptidase
Alglu01G0005080	3641.EOY16220	8.27e-197	550	COG3491@1|root,KOG0143@2759|Eukaryota,37MQS@33090|Viridiplantae,3G8D2@35493|Streptophyta	33090|Viridiplantae	Q	Belongs to the iron ascorbate-dependent oxidoreductase family	-	-	1.14.11.23	ko:K05278	ko00941,ko01100,ko01110,map00941,map01100,map01110	-	R02160,R03126,R06539,R08082	RC00657	ko00000,ko00001,ko01000	-	-	-	2OG-FeII_Oxy,DIOX_N
Alglu01G0005090	57918.XP_004290838.1	1.1e-52	167	2CY08@1|root,2S11Z@2759|Eukaryota,37V6F@33090|Viridiplantae,3GJIP@35493|Streptophyta,4JQ8K@91835|fabids	33090|Viridiplantae	S	Selenoprotein SelK_SelG	-	-	-	-	-	-	-	-	-	-	-	-	SelK_SelG
Alglu01G0005100	3656.XP_008445671.1	4.72e-193	541	COG3491@1|root,KOG0143@2759|Eukaryota,37JSP@33090|Viridiplantae,3GAY3@35493|Streptophyta,4JD3D@91835|fabids	33090|Viridiplantae	Q	Belongs to the iron ascorbate-dependent oxidoreductase family	FLS1	GO:0005575,GO:0005622,GO:0005623,GO:0005737,GO:0044424,GO:0044464	1.14.11.23	ko:K05278	ko00941,ko01100,ko01110,map00941,map01100,map01110	-	R02160,R03126,R06539,R08082	RC00657	ko00000,ko00001,ko01000	-	-	-	2OG-FeII_Oxy,DIOX_N
Alglu01G0005110	3760.EMJ24308	5.55e-235	658	COG0239@1|root,2QT5F@2759|Eukaryota,37PKQ@33090|Viridiplantae,3GD7S@35493|Streptophyta,4JE0M@91835|fabids	33090|Viridiplantae	D	UPF0695 membrane protein	-	-	-	ko:K06199	-	-	-	-	ko00000,ko02000	1.A.43.1,1.A.43.2,1.A.43.3	-	-	CRCB
Alglu01G0005120	3641.EOY16214	1.59e-44	153	COG1278@1|root,KOG3070@2759|Eukaryota,37V4T@33090|Viridiplantae,3GJ7F@35493|Streptophyta	33090|Viridiplantae	J	Glycine-rich protein 2-like	-	-	-	ko:K18754	-	-	-	-	ko00000,ko03019	-	-	-	CSD,zf-CCHC
Alglu01G0005130	225117.XP_009366978.1	0	886	COG0814@1|root,KOG1303@2759|Eukaryota,37T60@33090|Viridiplantae,3G8WV@35493|Streptophyta,4JM6S@91835|fabids	33090|Viridiplantae	E	Auxin transporter-like protein	LAX3	GO:0003333,GO:0003674,GO:0005215,GO:0005342,GO:0005575,GO:0005623,GO:0005886,GO:0006810,GO:0006811,GO:0006820,GO:0006865,GO:0007275,GO:0008150,GO:0008509,GO:0008514,GO:0009653,GO:0009719,GO:0009725,GO:0009733,GO:0009791,GO:0009914,GO:0009926,GO:0010015,GO:0010033,GO:0010101,GO:0010102,GO:0010311,GO:0010328,GO:0010817,GO:0015075,GO:0015171,GO:0015318,GO:0015711,GO:0015849,GO:0016020,GO:0022622,GO:…	-	ko:K13946	ko04075,map04075	-	-	-	ko00000,ko00001	2.A.18.1	-	-	Aa_trans
Alglu01G0005140	225117.XP_009367296.1	1.14e-165	468	2CNDR@1|root,2QVGZ@2759|Eukaryota,37QC0@33090|Viridiplantae,3G7NT@35493|Streptophyta,4JMFJ@91835|fabids	33090|Viridiplantae	T	Pathogenesis-related protein	-	-	-	-	-	-	-	-	-	-	-	-	Thaumatin
Alglu01G0005150	102107.XP_008233903.1	6.25e-51	162	KOG3483@1|root,KOG3483@2759|Eukaryota,37V7Z@33090|Viridiplantae,3GJEM@35493|Streptophyta,4JQ1P@91835|fabids	33090|Viridiplantae	S	Ubiquitin-fold modifier	-	GO:0005575,GO:0005622,GO:0005623,GO:0005634,GO:0005737,GO:0006464,GO:0006807,GO:0008150,GO:0008152,GO:0009987,GO:0019538,GO:0032446,GO:0036211,GO:0043170,GO:0043226,GO:0043227,GO:0043229,GO:0043231,GO:0043412,GO:0044237,GO:0044238,GO:0044260,GO:0044267,GO:0044424,GO:0044464,GO:0070647,GO:0071569,GO:0071704,GO:1901564,GO:1990564,GO:1990592	-	ko:K12162	-	-	-	-	ko00000,ko04121	-	-	-	Ufm1
Alglu01G0005160	3983.cassava4.1_004158m	3.31e-304	843	28JU6@1|root,2QS83@2759|Eukaryota,37J51@33090|Viridiplantae,3GBG3@35493|Streptophyta,4JMVU@91835|fabids	33090|Viridiplantae	G	At1g04910-like	-	-	-	-	-	-	-	-	-	-	-	-	O-FucT
Alglu01G0005170	3760.EMJ25578	3.67e-315	880	KOG4197@1|root,KOG4197@2759|Eukaryota,37MG5@33090|Viridiplantae,3GFQ3@35493|Streptophyta,4JK52@91835|fabids	33090|Viridiplantae	S	Pentatricopeptide repeat-containing protein	-	GO:0000959,GO:0003674,GO:0003676,GO:0003723,GO:0003824,GO:0004518,GO:0004519,GO:0005488,GO:0005575,GO:0005622,GO:0005623,GO:0005737,GO:0005739,GO:0006139,GO:0006725,GO:0006807,GO:0008150,GO:0008152,GO:0009451,GO:0009987,GO:0016070,GO:0016071,GO:0016556,GO:0016787,GO:0016788,GO:0034641,GO:0043170,GO:0043226,GO:0043227,GO:0043229,GO:0043231,GO:0043412,GO:0044237,GO:0044238,GO:0044424,GO:0044444,GO:…	-	-	-	-	-	-	-	-	-	-	PPR,PPR_2
Alglu01G0005180	3641.EOY16207	1.96e-200	568	2C3EN@1|root,2QQ00@2759|Eukaryota,37MXM@33090|Viridiplantae,3GEBI@35493|Streptophyta	33090|Viridiplantae	S	Zinc finger protein	-	-	-	-	-	-	-	-	-	-	-	-	-
Alglu01G0005190	3712.Bo7g109380.1	1.16e-20	103	COG0326@1|root,KOG0020@2759|Eukaryota,37NB8@33090|Viridiplantae,3GB05@35493|Streptophyta	33090|Viridiplantae	O	Endoplasmin homolog	HSP90B	GO:0001101,GO:0002790,GO:0003674,GO:0003824,GO:0005575,GO:0005576,GO:0005622,GO:0005623,GO:0005634,GO:0005737,GO:0005739,GO:0005773,GO:0005774,GO:0005783,GO:0005788,GO:0005886,GO:0005911,GO:0006810,GO:0006950,GO:0006970,GO:0008104,GO:0008150,GO:0009266,GO:0009306,GO:0009409,GO:0009414,GO:0009415,GO:0009506,GO:0009507,GO:0009536,GO:0009628,GO:0009651,GO:0009888,GO:0009934,GO:0009987,GO:0010035,GO:…	-	ko:K09487	ko04141,ko04151,ko04626,ko04657,ko04915,ko04918,ko05200,ko05215,ko05418,map04141,map04151,map04626,map04657,map04915,map04918,map05200,map05215,map05418	-	-	-	ko00000,ko00001,ko03110	-	-	-	HATPase_c,HSP90
Alglu01G0005210	3983.cassava4.1_026781m	2.94e-60	209	2EI7V@1|root,2SNQ0@2759|Eukaryota,37ZT3@33090|Viridiplantae,3GPM6@35493|Streptophyta,4JU0N@91835|fabids	33090|Viridiplantae	S	F-box LRR-repeat protein	-	-	-	-	-	-	-	-	-	-	-	-	F-box,F-box-like,FBD
Alglu01G0005220	981085.XP_010110712.1	1.6e-11	64.7	2D3FW@1|root,2SREN@2759|Eukaryota,380G5@33090|Viridiplantae,3GQAW@35493|Streptophyta,4JUK9@91835|fabids	981085.XP_010110712.1|-	-	-	-	-	-	-	-	-	-	-	-	-	-	-	-
Alglu01G0005230	981085.XP_010110440.1	1.65e-19	89.4	KOG0661@1|root,KOG0661@2759|Eukaryota,37MTZ@33090|Viridiplantae,3G81Q@35493|Streptophyta,4JMIV@91835|fabids	33090|Viridiplantae	T	Belongs to the protein kinase superfamily	-	GO:0003674,GO:0003824,GO:0004672,GO:0004674,GO:0005575,GO:0005622,GO:0005623,GO:0005634,GO:0005737,GO:0006464,GO:0006468,GO:0006793,GO:0006796,GO:0006807,GO:0007154,GO:0007165,GO:0008150,GO:0008152,GO:0009987,GO:0010468,GO:0016301,GO:0016310,GO:0016740,GO:0016772,GO:0016773,GO:0019222,GO:0019538,GO:0023052,GO:0035556,GO:0036211,GO:0043170,GO:0043226,GO:0043227,GO:0043229,GO:0043231,GO:0043412,GO:…	2.7.11.22	ko:K08828,ko:K08829	-	-	-	-	ko00000,ko01000,ko01001	-	-	-	Pkinase
Alglu01G0005240	71139.XP_010069898.1	1.01e-16	82	COG4677@1|root,2QUB9@2759|Eukaryota,37KQB@33090|Viridiplantae,3GEH0@35493|Streptophyta	33090|Viridiplantae	G	pectinesterase pectinesterase inhibitor	-	GO:0003674,GO:0003824,GO:0004857,GO:0005575,GO:0005623,GO:0006950,GO:0008150,GO:0009266,GO:0009409,GO:0009605,GO:0009607,GO:0009620,GO:0009628,GO:0009719,GO:0009725,GO:0009741,GO:0010033,GO:0014070,GO:0016787,GO:0016788,GO:0030234,GO:0030599,GO:0033993,GO:0042221,GO:0043086,GO:0043207,GO:0044092,GO:0044464,GO:0046910,GO:0050790,GO:0050896,GO:0051704,GO:0051707,GO:0052689,GO:0065007,GO:0065009,GO:…	3.1.1.11	ko:K01051	ko00040,ko01100,map00040,map01100	M00081	R02362	RC00460,RC00461	ko00000,ko00001,ko00002,ko01000	-	-	-	PMEI,Pectinesterase
Alglu01G0005250	225117.XP_009366984.1	0	1123	KOG0596@1|root,KOG0596@2759|Eukaryota,37K4V@33090|Viridiplantae,3GEWU@35493|Streptophyta,4JK7N@91835|fabids	33090|Viridiplantae	T	serine threonine-protein kinase	-	GO:0000228,GO:0000775,GO:0000776,GO:0000777,GO:0000778,GO:0000779,GO:0000780,GO:0000793,GO:0000794,GO:0003674,GO:0003824,GO:0004672,GO:0004712,GO:0005575,GO:0005622,GO:0005623,GO:0005634,GO:0005694,GO:0005813,GO:0005815,GO:0005856,GO:0006464,GO:0006468,GO:0006793,GO:0006796,GO:0006807,GO:0008150,GO:0008152,GO:0009987,GO:0015630,GO:0016301,GO:0016310,GO:0016740,GO:0016772,GO:0016773,GO:0019538,GO:…	2.7.12.1	ko:K08866	ko04110,ko04111,map04110,map04111	-	-	-	ko00000,ko00001,ko01000,ko01001,ko03036	-	-	-	Pkinase
Alglu01G0005260	85681.XP_006434126.1	2.39e-187	531	COG2940@1|root,KOG2084@2759|Eukaryota,37P99@33090|Viridiplantae,3GGIC@35493|Streptophyta	33090|Viridiplantae	B	Histone-lysine n-methyltransferase	-	-	-	ko:K11426	-	-	-	-	ko00000,ko03036	-	-	-	SET,TPR_12,zf-MYND
Alglu01G0005270	3760.EMJ22979	4.06e-200	561	COG0340@1|root,KOG1536@2759|Eukaryota,37PT9@33090|Viridiplantae,3GCAK@35493|Streptophyta,4JM2N@91835|fabids	33090|Viridiplantae	H	Biotin--protein ligase	-	GO:0000785,GO:0001101,GO:0003674,GO:0003824,GO:0004077,GO:0004078,GO:0004080,GO:0005488,GO:0005515,GO:0005575,GO:0005622,GO:0005623,GO:0005634,GO:0005652,GO:0005694,GO:0005737,GO:0005829,GO:0006325,GO:0006464,GO:0006807,GO:0006996,GO:0007584,GO:0008144,GO:0008150,GO:0008152,GO:0008283,GO:0009058,GO:0009059,GO:0009305,GO:0009374,GO:0009507,GO:0009536,GO:0009605,GO:0009987,GO:0009991,GO:0010033,GO:…	6.3.4.10,6.3.4.11,6.3.4.15,6.3.4.9	ko:K01942	ko00780,ko01100,map00780,map01100	-	R01074,R05145	RC00043,RC00070,RC00096,RC02896	ko00000,ko00001,ko01000	-	-	-	BPL_C,BPL_LplA_LipB
Alglu01G0005290	981085.XP_010091342.1	0	1277	KOG1737@1|root,KOG1737@2759|Eukaryota,37NMB@33090|Viridiplantae,3GC8R@35493|Streptophyta,4JD0D@91835|fabids	33090|Viridiplantae	T	Oxysterol-binding protein-related protein	-	-	-	ko:K20456	-	-	-	-	ko00000,ko04131	-	-	-	Oxysterol_BP,PH_11
Alglu01G0005300	225117.XP_009375414.1	5e-149	440	28TI3@1|root,2R08M@2759|Eukaryota,37J9S@33090|Viridiplantae,3GE92@35493|Streptophyta,4JIQN@91835|fabids	33090|Viridiplantae	-	-	-	-	-	-	-	-	-	-	-	-	-	-	-
Alglu01G0005310	3641.EOX94043	9.61e-48	155	2D94D@1|root,2S5CW@2759|Eukaryota,37W0U@33090|Viridiplantae,3GMES@35493|Streptophyta	33090|Viridiplantae	-	-	DPL1	-	-	-	-	-	-	-	-	-	-	-	-
Alglu01G0005330	2711.XP_006491480.1	0	889	28MAV@1|root,2QTU9@2759|Eukaryota,37TGW@33090|Viridiplantae,3GFX6@35493|Streptophyta	33090|Viridiplantae	S	Alkaline neutral invertase CINV2-like	-	-	-	-	-	-	-	-	-	-	-	-	Glyco_hydro_100
Alglu01G0005350	3988.XP_002523315.1	4.09e-21	86.3	2E0IQ@1|root,2S7YY@2759|Eukaryota,37WWF@33090|Viridiplantae,3GKWY@35493|Streptophyta,4JV17@91835|fabids	33090|Viridiplantae	-	-	-	-	-	-	-	-	-	-	-	-	-	-	-
Alglu01G0005360	29760.VIT_18s0001g03820.t01	0	958	COG5253@1|root,KOG0229@2759|Eukaryota,37IC8@33090|Viridiplantae,3GA6J@35493|Streptophyta	33090|Viridiplantae	T	phosphatidylinositol 4-phosphate 5-kinase	-	GO:0000003,GO:0003006,GO:0003674,GO:0003779,GO:0003785,GO:0003824,GO:0005488,GO:0005515,GO:0005575,GO:0005623,GO:0005886,GO:0006629,GO:0006644,GO:0006650,GO:0006793,GO:0006796,GO:0007275,GO:0008092,GO:0008150,GO:0008152,GO:0009605,GO:0009606,GO:0009628,GO:0009629,GO:0009630,GO:0009653,GO:0009791,GO:0009958,GO:0009987,GO:0010015,GO:0010101,GO:0010102,GO:0010311,GO:0016020,GO:0016301,GO:0016307,GO:…	2.7.1.68	ko:K00889	ko00562,ko01100,ko04011,ko04070,ko04072,ko04139,ko04144,ko04666,ko04810,ko05231,map00562,map01100,map04011,map04070,map04072,map04139,map04144,map04666,map04810,map05231	M00130	R03469	RC00002,RC00078	ko00000,ko00001,ko00002,ko01000,ko04131	-	-	-	MORN,PIP5K
Alglu01G0005370	57918.XP_004292673.1	9.46e-40	150	KOG4660@1|root,KOG4660@2759|Eukaryota,37VVJ@33090|Viridiplantae,3GJW5@35493|Streptophyta,4JUFU@91835|fabids	33090|Viridiplantae	D	RNA recognition motif 2	-	-	-	-	-	-	-	-	-	-	-	-	RRM_2
Alglu01G0005380	102107.XP_008233913.1	7.71e-96	281	COG0099@1|root,KOG3311@2759|Eukaryota,37U1S@33090|Viridiplantae,3GIAY@35493|Streptophyta,4JP9N@91835|fabids	33090|Viridiplantae	J	Belongs to the universal ribosomal protein uS13 family	PRPS13	GO:0003674,GO:0003735,GO:0005198,GO:0005575,GO:0005622,GO:0005623,GO:0005737,GO:0005840,GO:0006412,GO:0006518,GO:0006807,GO:0008150,GO:0008152,GO:0009058,GO:0009059,GO:0009507,GO:0009526,GO:0009532,GO:0009536,GO:0009570,GO:0009941,GO:0009987,GO:0010467,GO:0015935,GO:0019538,GO:0022613,GO:0031967,GO:0031975,GO:0032991,GO:0034641,GO:0034645,GO:0042254,GO:0043043,GO:0043170,GO:0043226,GO:0043227,GO:…	-	ko:K02952	ko03010,map03010	M00178,M00179	-	-	br01610,ko00000,ko00001,ko00002,ko03011	-	-	-	Ribosomal_S13
Alglu01G0005390	102107.XP_008243017.1	9.62e-129	395	KOG0401@1|root,KOG0401@2759|Eukaryota,37J2C@33090|Viridiplantae,3G9XZ@35493|Streptophyta,4JGDJ@91835|fabids	33090|Viridiplantae	J	eukaryotic translation initiation factor isoform	EIF4G	GO:0003674,GO:0003676,GO:0003723,GO:0003729,GO:0005488,GO:0005575,GO:0005622,GO:0005623,GO:0005634,GO:0005737,GO:0005829,GO:0043226,GO:0043227,GO:0043229,GO:0043231,GO:0044424,GO:0044444,GO:0044464,GO:0097159,GO:1901363	-	ko:K03260	ko03013,ko05416,map03013,map05416	M00428	-	-	ko00000,ko00001,ko00002,ko03012,ko03019	-	-	-	MA3,MIF4G
Alglu01G0005400	2711.XP_006478740.1	1.04e-23	95.9	COG0099@1|root,KOG3311@2759|Eukaryota,38098@33090|Viridiplantae,3GJES@35493|Streptophyta	33090|Viridiplantae	J	Belongs to the universal ribosomal protein uS13 family	-	GO:0000313,GO:0000314,GO:0003674,GO:0003735,GO:0005198,GO:0005575,GO:0005622,GO:0005623,GO:0005737,GO:0005739,GO:0005759,GO:0005761,GO:0005763,GO:0005840,GO:0006412,GO:0006518,GO:0006807,GO:0008150,GO:0008152,GO:0009058,GO:0009059,GO:0009987,GO:0010467,GO:0015935,GO:0019538,GO:0022613,GO:0031974,GO:0032991,GO:0034641,GO:0034645,GO:0042254,GO:0043043,GO:0043170,GO:0043226,GO:0043227,GO:0043228,GO:…	-	ko:K02952	ko03010,map03010	M00178,M00179	-	-	br01610,ko00000,ko00001,ko00002,ko03011	-	-	-	Ribosomal_S13
Alglu01G0005410	3694.POPTR_0010s12780.1	4.89e-181	539	COG1643@1|root,KOG0920@2759|Eukaryota,37QK6@33090|Viridiplantae,3GGG0@35493|Streptophyta,4JJCD@91835|fabids	33090|Viridiplantae	A	ATP-dependent RNA helicase	-	GO:0000976,GO:0000977,GO:0000978,GO:0000987,GO:0001012,GO:0001047,GO:0001067,GO:0001503,GO:0001817,GO:0001819,GO:0002151,GO:0002791,GO:0002793,GO:0003674,GO:0003676,GO:0003677,GO:0003690,GO:0003697,GO:0003723,GO:0003724,GO:0003725,GO:0003824,GO:0004004,GO:0004386,GO:0005488,GO:0005515,GO:0005575,GO:0005622,GO:0005623,GO:0005634,GO:0005737,GO:0005829,GO:0006139,GO:0006355,GO:0006357,GO:0006396,GO:…	3.6.4.13	ko:K14442	ko03018,map03018	-	-	-	ko00000,ko00001,ko01000,ko03019	-	-	-	DEAD,HA2,Helicase_C,OB_NTP_bind,dsrm
Alglu01G0005420	29760.VIT_01s0011g04370.t01	3.88e-302	826	KOG2735@1|root,KOG2735@2759|Eukaryota,37IE6@33090|Viridiplantae,3GA8X@35493|Streptophyta	33090|Viridiplantae	I	phosphatidylserine synthase	-	GO:0000003,GO:0003006,GO:0005575,GO:0005622,GO:0005623,GO:0005634,GO:0005635,GO:0005737,GO:0005783,GO:0005789,GO:0006575,GO:0006629,GO:0006644,GO:0006650,GO:0006658,GO:0006659,GO:0006793,GO:0006796,GO:0006807,GO:0007049,GO:0007275,GO:0008150,GO:0008152,GO:0008610,GO:0008654,GO:0009058,GO:0009555,GO:0009556,GO:0009987,GO:0012505,GO:0016020,GO:0019637,GO:0019953,GO:0022402,GO:0022414,GO:0031090,GO:…	2.7.8.29	ko:K08730	ko00564,ko01100,ko01110,map00564,map01100,map01110	-	R07376	RC00017,RC02950	ko00000,ko00001,ko01000	-	-	-	PSS
Alglu01G0005430	29760.VIT_18s0001g03910.t01	0	928	COG0543@1|root,COG2041@1|root,COG5274@1|root,KOG0534@2759|Eukaryota,KOG0535@2759|Eukaryota,KOG0537@2759|Eukaryota,37KGC@33090|Viridiplantae,3GEH9@35493|Streptophyta	33090|Viridiplantae	C	Nitrate reductase is a key enzyme involved in the first step of nitrate assimilation in plants, fungi and bacteria	NIA1	GO:0001505,GO:0003674,GO:0003824,GO:0005575,GO:0005622,GO:0005623,GO:0005737,GO:0005773,GO:0005829,GO:0005886,GO:0006082,GO:0006807,GO:0006809,GO:0008150,GO:0008152,GO:0008940,GO:0009058,GO:0009314,GO:0009416,GO:0009605,GO:0009607,GO:0009608,GO:0009610,GO:0009620,GO:0009628,GO:0009703,GO:0009987,GO:0016020,GO:0016491,GO:0016661,GO:0017144,GO:0034641,GO:0042126,GO:0042128,GO:0042133,GO:0042136,GO:…	1.7.1.1,1.7.1.2,1.7.1.3,1.8.3.1	ko:K00387,ko:K10534	ko00910,ko00920,ko01100,ko01120,map00910,map00920,map01100,map01120	M00531	R00533,R00794,R00796	RC00168,RC02812	ko00000,ko00001,ko00002,ko01000	-	-	iRC1080.CRv4_Au5_s9_g15693_t1	Cyt-b5,FAD_binding_6,Mo-co_dimer,NAD_binding_1,Oxidored_molyb
Alglu01G0005440	90675.XP_010430676.1	0.000727	43.1	KOG1075@1|root,KOG1075@2759|Eukaryota,382B8@33090|Viridiplantae	33090|Viridiplantae	S	zinc-binding in reverse transcriptase	-	-	-	-	-	-	-	-	-	-	-	-	zf-RVT
Alglu01G0005450	3988.XP_002513829.1	1.38e-14	75.9	2E60Q@1|root,2SCSD@2759|Eukaryota,37XJZ@33090|Viridiplantae,3GMHU@35493|Streptophyta,4JR83@91835|fabids	33090|Viridiplantae	-	-	-	-	-	-	-	-	-	-	-	-	-	-	-
Alglu01G0005460	3694.POPTR_0002s08940.1	5.32e-131	383	28P94@1|root,2QXWF@2759|Eukaryota,37N21@33090|Viridiplantae,3GD7T@35493|Streptophyta,4JJN4@91835|fabids	33090|Viridiplantae	S	Protein of unknown function (DUF1644)	-	-	-	-	-	-	-	-	-	-	-	-	DUF1644
Alglu01G0005470	3641.EOY16169	5.98e-231	657	KOG0198@1|root,KOG0198@2759|Eukaryota,37Q1R@33090|Viridiplantae,3G98W@35493|Streptophyta	33090|Viridiplantae	T	Mitogen-Activated Protein Kinase Kinase Kinase	-	GO:0000165,GO:0000186,GO:0001101,GO:0001932,GO:0001934,GO:0003674,GO:0003676,GO:0003677,GO:0003824,GO:0004672,GO:0004674,GO:0004709,GO:0005488,GO:0005515,GO:0005575,GO:0005622,GO:0005623,GO:0005634,GO:0005737,GO:0005768,GO:0005886,GO:0006464,GO:0006468,GO:0006793,GO:0006796,GO:0006807,GO:0006950,GO:0006970,GO:0007154,GO:0007165,GO:0007275,GO:0007346,GO:0007584,GO:0008150,GO:0008152,GO:0009266,GO:…	2.7.11.25	ko:K13414,ko:K20605	ko04016,ko04626,map04016,map04626	-	-	-	ko00000,ko00001,ko01000,ko01001	-	-	-	Pkinase
Alglu01G0005480	102107.XP_008233924.1	2.54e-258	729	28NNK@1|root,2QV8B@2759|Eukaryota,37NSS@33090|Viridiplantae,3GBH6@35493|Streptophyta,4JF3S@91835|fabids	33090|Viridiplantae	-	-	-	-	-	-	-	-	-	-	-	-	-	-	-
Alglu01G0005490	981085.XP_010103111.1	2.54e-92	270	KOG3393@1|root,KOG3393@2759|Eukaryota,37TWZ@33090|Viridiplantae,3GHVB@35493|Streptophyta,4JPT7@91835|fabids	33090|Viridiplantae	S	Transmembrane protein 50 homolog	-	-	-	-	-	-	-	-	-	-	-	-	UPF0220
Alglu01G0005510	3641.EOY16154	0	1826	COG5141@1|root,KOG0954@2759|Eukaryota,37KHX@33090|Viridiplantae,3GF2K@35493|Streptophyta	33090|Viridiplantae	J	PHD finger family protein	-	GO:0000003,GO:0000785,GO:0001067,GO:0003002,GO:0003006,GO:0003674,GO:0003676,GO:0003677,GO:0003824,GO:0005488,GO:0005543,GO:0005575,GO:0005622,GO:0005623,GO:0005634,GO:0005694,GO:0005737,GO:0005886,GO:0006325,GO:0006355,GO:0006464,GO:0006479,GO:0006807,GO:0006996,GO:0007275,GO:0007389,GO:0008150,GO:0008152,GO:0008168,GO:0008170,GO:0008213,GO:0008276,GO:0008289,GO:0008757,GO:0009653,GO:0009791,GO:…	-	ko:K11348,ko:K11380	-	-	-	-	ko00000,ko03036	-	-	-	PHD_2,zf-HC5HC2H_2
Alglu01G0005520	2711.XP_006472698.1	4.25e-295	808	COG5027@1|root,KOG2747@2759|Eukaryota,37NTN@33090|Viridiplantae,3GCQD@35493|Streptophyta	33090|Viridiplantae	B	Belongs to the MYST (SAS MOZ) family	-	GO:0003674,GO:0003824,GO:0004402,GO:0005575,GO:0005622,GO:0005623,GO:0005634,GO:0006139,GO:0006259,GO:0006281,GO:0006325,GO:0006464,GO:0006473,GO:0006475,GO:0006725,GO:0006807,GO:0006950,GO:0006974,GO:0006996,GO:0008080,GO:0008150,GO:0008152,GO:0009314,GO:0009411,GO:0009416,GO:0009628,GO:0009987,GO:0010224,GO:0010485,GO:0016043,GO:0016407,GO:0016410,GO:0016569,GO:0016570,GO:0016573,GO:0016740,GO:…	2.3.1.48	ko:K11308	-	-	-	-	ko00000,ko01000,ko03036	-	-	-	MOZ_SAS,Tudor-knot
Alglu01G0005530	29730.Gorai.010G046800.1	2.38e-40	141	2C9C4@1|root,2S2B1@2759|Eukaryota,37V6I@33090|Viridiplantae,3GJIQ@35493|Streptophyta	33090|Viridiplantae	-	-	-	-	-	-	-	-	-	-	-	-	-	-	-
Alglu01G0005540	102107.XP_008233931.1	3.68e-232	652	COG0666@1|root,KOG2319@2759|Eukaryota,37HIB@33090|Viridiplantae,3GG5M@35493|Streptophyta,4JKA3@91835|fabids	33090|Viridiplantae	U	Vacuolar protein sorting-associated protein	-	GO:0000003,GO:0000278,GO:0000281,GO:0000910,GO:0000911,GO:0000919,GO:0003006,GO:0003674,GO:0005085,GO:0005088,GO:0005089,GO:0005488,GO:0005515,GO:0005575,GO:0005622,GO:0005623,GO:0005634,GO:0005737,GO:0005829,GO:0007049,GO:0007275,GO:0008150,GO:0009790,GO:0009791,GO:0009793,GO:0009987,GO:0010154,GO:0016020,GO:0016043,GO:0017016,GO:0017048,GO:0019899,GO:0022402,GO:0022414,GO:0022607,GO:0022622,GO:…	-	ko:K20131	-	-	-	-	ko00000,ko04131	-	-	-	VPS9
Alglu01G0005550	981085.XP_010095510.1	1.79e-231	643	KOG2288@1|root,KOG2288@2759|Eukaryota,37JEU@33090|Viridiplantae,3GB1A@35493|Streptophyta,4JIN2@91835|fabids	33090|Viridiplantae	G	Belongs to the glycosyltransferase 31 family	-	GO:0003674,GO:0003824,GO:0005575,GO:0005622,GO:0005623,GO:0005737,GO:0005794,GO:0008378,GO:0012505,GO:0016740,GO:0016757,GO:0016758,GO:0043226,GO:0043227,GO:0043229,GO:0043231,GO:0044424,GO:0044444,GO:0044464,GO:0048531	-	ko:K20855,ko:K20856	-	-	-	-	ko00000,ko01000,ko01003	-	GT31	-	DUF4094,Galactosyl_T
Alglu01G0005560	29730.Gorai.006G130300.1	3.21e-06	46.2	2CVGS@1|root,2S4GF@2759|Eukaryota,37W8B@33090|Viridiplantae,3GK4N@35493|Streptophyta	33090|Viridiplantae	-	-	-	-	-	-	-	-	-	-	-	-	-	-	-
Alglu01G0005570	90675.XP_010471224.1	4.8e-47	152	2CVGS@1|root,2S4GF@2759|Eukaryota,37W8B@33090|Viridiplantae,3GK4N@35493|Streptophyta,3I0UJ@3699|Brassicales	33090|Viridiplantae	-	-	-	-	-	-	-	-	-	-	-	-	-	-	-
Alglu01G0005580	2711.XP_006472693.1	9.66e-199	566	COG1601@1|root,KOG2767@2759|Eukaryota,37HVJ@33090|Viridiplantae,3GA9X@35493|Streptophyta	33090|Viridiplantae	J	eukaryotic translation initiation factor	-	GO:0005575,GO:0005622,GO:0005623,GO:0005634,GO:0005737,GO:0005829,GO:0043226,GO:0043227,GO:0043229,GO:0043231,GO:0044424,GO:0044444,GO:0044464	-	ko:K03262	ko03013,ko04214,map03013,map04214	-	-	-	ko00000,ko00001,ko03012	-	-	-	W2,eIF-5_eIF-2B
Alglu01G0005590	29760.VIT_05s0020g02870.t01	4.38e-239	670	COG0513@1|root,KOG0327@2759|Eukaryota,37K43@33090|Viridiplantae,3GC6A@35493|Streptophyta	33090|Viridiplantae	A	DEAD-box ATP-dependent RNA helicase 58	-	GO:0003674,GO:0003724,GO:0003824,GO:0004004,GO:0004386,GO:0005575,GO:0005622,GO:0005623,GO:0005634,GO:0005730,GO:0005737,GO:0006139,GO:0006725,GO:0006807,GO:0008026,GO:0008150,GO:0008152,GO:0008186,GO:0009987,GO:0010501,GO:0016070,GO:0016462,GO:0016787,GO:0016817,GO:0016818,GO:0016887,GO:0017111,GO:0031974,GO:0031981,GO:0034641,GO:0042623,GO:0043170,GO:0043226,GO:0043227,GO:0043228,GO:0043229,GO:…	-	-	-	-	-	-	-	-	-	-	DEAD,Helicase_C
Alglu01G0005600	102107.XP_008222975.1	2.22e-131	389	KOG0800@1|root,KOG0800@2759|Eukaryota,37QE3@33090|Viridiplantae,3GDAF@35493|Streptophyta,4JK7E@91835|fabids	33090|Viridiplantae	O	E3 ubiquitin-protein ligase	-	GO:0000209,GO:0003674,GO:0003824,GO:0004842,GO:0005575,GO:0006464,GO:0006508,GO:0006511,GO:0006807,GO:0007275,GO:0008150,GO:0008152,GO:0009056,GO:0009057,GO:0009553,GO:0009555,GO:0009561,GO:0009987,GO:0010498,GO:0016020,GO:0016567,GO:0016740,GO:0019538,GO:0019787,GO:0019941,GO:0030163,GO:0032446,GO:0032501,GO:0032502,GO:0036211,GO:0043161,GO:0043170,GO:0043412,GO:0043632,GO:0044237,GO:0044238,GO:…	2.3.2.27	ko:K19043	-	-	-	-	ko00000,ko01000,ko04121	-	-	-	zf-C3HC4_2,zf-RING_2,zf-rbx1
Alglu01G0005610	102107.XP_008223465.1	9.23e-75	228	COG0590@1|root,KOG1018@2759|Eukaryota,37UWT@33090|Viridiplantae,3GJ04@35493|Streptophyta,4JPZI@91835|fabids	33090|Viridiplantae	F	Proteasome assembly chaperone 4	-	-	-	ko:K11878	-	-	-	-	ko00000,ko03051	-	-	-	PAC4
Alglu01G0005620	57918.XP_004296923.1	1.84e-158	459	KOG1210@1|root,KOG1210@2759|Eukaryota,37NT1@33090|Viridiplantae,3G8W2@35493|Streptophyta,4JHP1@91835|fabids	33090|Viridiplantae	Q	3-ketodihydrosphingosine reductase-like	-	GO:0003674,GO:0003824,GO:0005575,GO:0005576,GO:0005615,GO:0005622,GO:0005623,GO:0005737,GO:0005783,GO:0005789,GO:0006629,GO:0006643,GO:0006665,GO:0006666,GO:0006807,GO:0008150,GO:0008152,GO:0008610,GO:0009058,GO:0009987,GO:0012505,GO:0016020,GO:0016491,GO:0016614,GO:0016616,GO:0030148,GO:0031984,GO:0042175,GO:0042180,GO:0043226,GO:0043227,GO:0043229,GO:0043231,GO:0044237,GO:0044238,GO:0044249,GO:…	1.1.1.102	ko:K04708	ko00600,ko01100,map00600,map01100	M00094,M00099	R02978	RC00089	ko00000,ko00001,ko00002,ko01000	-	-	-	adh_short
Alglu01G0005630	102107.XP_008233939.1	5.69e-291	810	28JYJ@1|root,2QVP0@2759|Eukaryota,37P0R@33090|Viridiplantae,3GCPX@35493|Streptophyta,4JHJ9@91835|fabids	33090|Viridiplantae	K	Auxin response factors (ARFs) are transcriptional factors that bind specifically to the DNA sequence 5'-TGTCTC-3' found in the auxin-responsive promoter elements (AuxREs)	ARF17	GO:0000976,GO:0000987,GO:0001067,GO:0003674,GO:0003676,GO:0003677,GO:0003690,GO:0003700,GO:0005488,GO:0005575,GO:0005622,GO:0005623,GO:0005634,GO:0006355,GO:0007154,GO:0007165,GO:0007275,GO:0008150,GO:0009555,GO:0009653,GO:0009719,GO:0009725,GO:0009733,GO:0009734,GO:0009755,GO:0009889,GO:0009987,GO:0010033,GO:0010208,GO:0010468,GO:0010556,GO:0010927,GO:0016043,GO:0019219,GO:0019222,GO:0022607,GO:…	-	-	-	-	-	-	-	-	-	-	Auxin_resp,B3
Alglu01G0005640	29760.VIT_18s0001g04190.t01	2.64e-126	370	COG0576@1|root,KOG3003@2759|Eukaryota,37INI@33090|Viridiplantae,3GCCY@35493|Streptophyta	33090|Viridiplantae	O	Essential component of the PAM complex, a complex required for the translocation of transit peptide-containing proteins from the inner membrane into the mitochondrial matrix in an ATP-dependent manner	CGE1	-	-	ko:K03687	-	-	-	-	ko00000,ko03029,ko03110	-	-	-	GrpE
Alglu01G0005650	3760.EMJ26418	1.49e-236	683	KOG4197@1|root,KOG4197@2759|Eukaryota,37SJ5@33090|Viridiplantae,3GGS6@35493|Streptophyta,4JTK7@91835|fabids	33090|Viridiplantae	S	Pentatricopeptide repeat-containing protein At1g19720-like	-	-	-	-	-	-	-	-	-	-	-	-	DYW_deaminase,PPR,PPR_2,PPR_3
Alglu01G0005670	3649.evm.model.supercontig_49.118	0	954	COG0112@1|root,KOG2467@2759|Eukaryota,37IZR@33090|Viridiplantae,3GAW6@35493|Streptophyta,3HR6Z@3699|Brassicales	33090|Viridiplantae	E	Interconversion of serine and glycine	-	GO:0003674,GO:0003824,GO:0004372,GO:0005575,GO:0005622,GO:0005623,GO:0005634,GO:0005737,GO:0005739,GO:0005759,GO:0006730,GO:0006732,GO:0006790,GO:0008150,GO:0008152,GO:0009987,GO:0010035,GO:0010038,GO:0016740,GO:0016741,GO:0016742,GO:0017144,GO:0019219,GO:0019222,GO:0031323,GO:0031974,GO:0042221,GO:0042592,GO:0043226,GO:0043227,GO:0043229,GO:0043231,GO:0043233,GO:0044030,GO:0044237,GO:0044281,GO:…	2.1.2.1	ko:K00600	ko00260,ko00460,ko00630,ko00670,ko00680,ko01100,ko01110,ko01120,ko01130,ko01200,ko01230,ko01523,map00260,map00460,map00630,map00670,map00680,map01100,map01110,map01120,map01130,map01200,map01230,map01523	M00140,M00141,M00346,M00532	R00945,R09099	RC00022,RC00112,RC01583,RC02958	ko00000,ko00001,ko00002,ko01000	-	-	-	SHMT
Alglu01G0005680	3694.POPTR_0002s09090.1	7.94e-207	578	2CDXR@1|root,2QQDC@2759|Eukaryota,37PN6@33090|Viridiplantae,3G99R@35493|Streptophyta,4JIME@91835|fabids	33090|Viridiplantae	S	expressed protein	-	-	-	-	-	-	-	-	-	-	-	-	BPS1
Alglu01G0005690	102107.XP_008234100.1	7.54e-190	538	COG0705@1|root,KOG2289@2759|Eukaryota,37S6H@33090|Viridiplantae,3GHDE@35493|Streptophyta,4JH3B@91835|fabids	33090|Viridiplantae	T	Inactive rhomboid protein	-	GO:0000139,GO:0002791,GO:0002792,GO:0005575,GO:0005622,GO:0005623,GO:0005737,GO:0005783,GO:0005789,GO:0005794,GO:0006928,GO:0008150,GO:0008283,GO:0009894,GO:0009966,GO:0009987,GO:0010646,GO:0012505,GO:0016020,GO:0016477,GO:0019222,GO:0023051,GO:0030162,GO:0031090,GO:0031323,GO:0031329,GO:0031984,GO:0032268,GO:0032879,GO:0032880,GO:0040011,GO:0042058,GO:0042175,GO:0042176,GO:0043226,GO:0043227,GO:…	-	-	-	-	-	-	-	-	-	-	Rhomboid,U-box
Alglu01G0005700	3694.POPTR_0002s09110.1	2.68e-149	431	COG0452@1|root,KOG2728@2759|Eukaryota,37RAD@33090|Viridiplantae,3G8MS@35493|Streptophyta,4JNKW@91835|fabids	33090|Viridiplantae	H	Phosphopantothenate-cysteine ligase	-	GO:0003674,GO:0003824,GO:0004632,GO:0006139,GO:0006163,GO:0006164,GO:0006725,GO:0006732,GO:0006753,GO:0006793,GO:0006796,GO:0006807,GO:0008150,GO:0008152,GO:0009058,GO:0009108,GO:0009117,GO:0009150,GO:0009152,GO:0009165,GO:0009259,GO:0009260,GO:0009987,GO:0015936,GO:0015937,GO:0016874,GO:0016879,GO:0016881,GO:0018130,GO:0019438,GO:0019637,GO:0019693,GO:0033865,GO:0033866,GO:0033875,GO:0034030,GO:…	6.3.2.51	ko:K01922	ko00770,ko01100,map00770,map01100	M00120	R04230	RC00064,RC00090	ko00000,ko00001,ko00002,ko01000	-	-	-	DFP
Alglu01G0005710	981085.XP_010105853.1	1.55e-123	360	COG0484@1|root,KOG0715@2759|Eukaryota,37PMT@33090|Viridiplantae,3GCVV@35493|Streptophyta,4JMIR@91835|fabids	33090|Viridiplantae	O	DnaJ domain	-	-	-	-	-	-	-	-	-	-	-	-	DnaJ
Alglu01G0005720	85681.XP_006434079.1	1.2e-176	501	28JNC@1|root,2QS1H@2759|Eukaryota,37Q5X@33090|Viridiplantae,3G7PP@35493|Streptophyta	33090|Viridiplantae	K	transcription factor	-	GO:0001101,GO:0002376,GO:0003674,GO:0003676,GO:0003677,GO:0003700,GO:0005488,GO:0005515,GO:0005516,GO:0005575,GO:0005622,GO:0005623,GO:0005634,GO:0006355,GO:0006950,GO:0006952,GO:0006955,GO:0007154,GO:0007165,GO:0008150,GO:0009605,GO:0009607,GO:0009617,GO:0009627,GO:0009719,GO:0009725,GO:0009751,GO:0009814,GO:0009862,GO:0009863,GO:0009889,GO:0009987,GO:0010033,GO:0010468,GO:0010556,GO:0014070,GO:…	-	ko:K14431	ko04075,map04075	-	-	-	ko00000,ko00001,ko03000	-	-	-	DOG1,bZIP_1,bZIP_2
Alglu01G0005730	3641.EOY16124	3.26e-95	293	2CMHT@1|root,2QQD9@2759|Eukaryota,37KTH@33090|Viridiplantae,3GH2K@35493|Streptophyta	33090|Viridiplantae	K	ABSCISIC ACID-INSENSITIVE 5-like protein	-	GO:0001101,GO:0003674,GO:0003676,GO:0003677,GO:0003700,GO:0005488,GO:0005575,GO:0005622,GO:0005623,GO:0005634,GO:0006355,GO:0007154,GO:0007165,GO:0008150,GO:0009719,GO:0009725,GO:0009737,GO:0009738,GO:0009755,GO:0009889,GO:0009987,GO:0010033,GO:0010468,GO:0010556,GO:0019219,GO:0019222,GO:0023052,GO:0031323,GO:0031326,GO:0032870,GO:0033993,GO:0042221,GO:0043226,GO:0043227,GO:0043229,GO:0043231,GO:…	-	ko:K14432	ko04075,map04075	-	-	-	ko00000,ko00001,ko03000	-	-	-	bZIP_1
Alglu01G0005740	85681.XP_006437524.1	0	1672	COG0013@1|root,KOG0188@2759|Eukaryota,37Q0V@33090|Viridiplantae,3GDU7@35493|Streptophyta	33090|Viridiplantae	J	Catalyzes the attachment of alanine to tRNA(Ala) in a two-step reaction alanine is first activated by ATP to form Ala- AMP and then transferred to the acceptor end of tRNA(Ala). Also edits incorrectly charged tRNA(Ala) via its editing domain	-	GO:0000049,GO:0003674,GO:0003676,GO:0003723,GO:0003824,GO:0004812,GO:0004813,GO:0005488,GO:0005575,GO:0005622,GO:0005623,GO:0005737,GO:0005739,GO:0005829,GO:0006082,GO:0006139,GO:0006396,GO:0006399,GO:0006400,GO:0006412,GO:0006418,GO:0006419,GO:0006518,GO:0006520,GO:0006725,GO:0006807,GO:0008033,GO:0008150,GO:0008152,GO:0009058,GO:0009059,GO:0009451,GO:0009507,GO:0009536,GO:0009987,GO:0010035,GO:…	6.1.1.7	ko:K01872	ko00970,map00970	M00359,M00360	R03038	RC00055,RC00523	ko00000,ko00001,ko00002,ko01000,ko01007,ko03016	-	-	-	DHHA1,tRNA-synt_2c,tRNA_SAD
Alglu01G0005750	225117.XP_009367345.1	1.12e-07	57.8	2CZAT@1|root,2S9EC@2759|Eukaryota,37X51@33090|Viridiplantae,3GM53@35493|Streptophyta	33090|Viridiplantae	S	Phosphopantothenoylcysteine decarboxylase subunit VHS3-like	-	-	-	-	-	-	-	-	-	-	-	-	-
Alglu01G0005760	57918.XP_004300664.1	4.92e-267	741	28H7V@1|root,2QPKM@2759|Eukaryota,37NTU@33090|Viridiplantae,3GH5W@35493|Streptophyta,4JG78@91835|fabids	33090|Viridiplantae	S	Vacuolar sorting 38 and autophagy-related subunit 14	-	-	-	-	-	-	-	-	-	-	-	-	Atg14
Alglu01G0005770	102107.XP_008233960.1	6.21e-224	627	28JET@1|root,2QRTU@2759|Eukaryota,37JJ7@33090|Viridiplantae,3G71D@35493|Streptophyta,4JD7E@91835|fabids	33090|Viridiplantae	S	protein At4g37920, chloroplastic-like	-	-	-	-	-	-	-	-	-	-	-	-	-
Alglu01G0005780	102107.XP_008233962.1	2.06e-311	864	KOG4197@1|root,KOG4197@2759|Eukaryota,37Q99@33090|Viridiplantae,3GB2E@35493|Streptophyta,4JK7W@91835|fabids	33090|Viridiplantae	S	Pentatricopeptide repeat-containing protein	-	GO:0003674,GO:0003676,GO:0003723,GO:0003824,GO:0004518,GO:0004519,GO:0005488,GO:0005575,GO:0005622,GO:0005623,GO:0005737,GO:0006139,GO:0006396,GO:0006725,GO:0006807,GO:0008150,GO:0008152,GO:0008380,GO:0009451,GO:0009507,GO:0009536,GO:0009987,GO:0010467,GO:0016070,GO:0016787,GO:0016788,GO:0034641,GO:0043170,GO:0043226,GO:0043227,GO:0043229,GO:0043231,GO:0043412,GO:0044237,GO:0044238,GO:0044424,GO:…	-	-	-	-	-	-	-	-	-	-	PPR,PPR_2
Alglu01G0005790	3760.EMJ26441	0	979	28JT7@1|root,2QS72@2759|Eukaryota,37Q8Q@33090|Viridiplantae,3GBTA@35493|Streptophyta,4JF30@91835|fabids	33090|Viridiplantae	S	Domain found in Dishevelled, Egl-10, and Pleckstrin (DEP)	-	-	-	-	-	-	-	-	-	-	-	-	DEP,DUF547,Glutaredoxin
Alglu01G0005800	3760.EMJ23520	1.08e-228	647	2CMR8@1|root,2QRJ7@2759|Eukaryota,37IDF@33090|Viridiplantae,3G8DA@35493|Streptophyta,4JNIE@91835|fabids	33090|Viridiplantae	I	glycerol-3-phosphate acyltransferase	-	-	2.3.1.15,2.3.1.198	ko:K13508	ko00561,ko00564,ko01100,ko01110,map00561,map00564,map01100,map01110	M00089	R00851,R06872,R09380	RC00004,RC00037,RC00039,RC00041	ko00000,ko00001,ko00002,ko01000,ko01004	-	-	-	Acyltransferase
Alglu01G0005810	102107.XP_008233964.1	2.58e-206	579	COG0500@1|root,KOG1331@2759|Eukaryota,37S6S@33090|Viridiplantae,3GBHP@35493|Streptophyta,4JJ5Q@91835|fabids	33090|Viridiplantae	Q	Alkylated DNA repair protein alkB homolog	-	GO:0000049,GO:0001510,GO:0002097,GO:0002098,GO:0003674,GO:0003676,GO:0003723,GO:0003824,GO:0005488,GO:0005506,GO:0005575,GO:0005622,GO:0005623,GO:0005634,GO:0005737,GO:0005829,GO:0006139,GO:0006396,GO:0006399,GO:0006400,GO:0006725,GO:0006807,GO:0008033,GO:0008150,GO:0008152,GO:0008168,GO:0008173,GO:0008175,GO:0008198,GO:0008270,GO:0009451,GO:0009987,GO:0010467,GO:0016070,GO:0016300,GO:0016491,GO:…	2.1.1.229	ko:K10770	-	-	-	-	ko00000,ko01000,ko03016	-	-	-	2OG-FeII_Oxy_2,Methyltransf_11,Rad60-SLD_2
Alglu01G0005820	29760.VIT_18s0001g04630.t01	5.74e-254	706	COG0436@1|root,KOG0257@2759|Eukaryota,37HF9@33090|Viridiplantae,3GHHY@35493|Streptophyta	33090|Viridiplantae	E	aminotransferase	-	GO:0001101,GO:0002376,GO:0003674,GO:0003824,GO:0005488,GO:0005507,GO:0005575,GO:0005622,GO:0005623,GO:0005737,GO:0006950,GO:0006952,GO:0006955,GO:0007154,GO:0007165,GO:0008150,GO:0008483,GO:0009507,GO:0009532,GO:0009536,GO:0009570,GO:0009605,GO:0009607,GO:0009627,GO:0009719,GO:0009725,GO:0009735,GO:0009751,GO:0009814,GO:0009862,GO:0009863,GO:0009987,GO:0010033,GO:0010285,GO:0014070,GO:0016740,GO:…	2.6.1.83	ko:K10206	ko00300,ko01100,ko01110,ko01130,ko01230,map00300,map01100,map01110,map01130,map01230	M00527	R07613	RC00006,RC01847	ko00000,ko00001,ko00002,ko01000,ko01007	-	-	-	Aminotran_1_2
Alglu01G0005830	29760.VIT_18s0001g04660.t01	6.05e-10	57.4	2F0GR@1|root,2T1N6@2759|Eukaryota,382BH@33090|Viridiplantae	33090|Viridiplantae	-	-	-	-	-	-	-	-	-	-	-	-	-	-	-
Alglu01G0005840	3760.EMJ26685	0	2190	28M89@1|root,2QRAN@2759|Eukaryota,37HUI@33090|Viridiplantae,3GETF@35493|Streptophyta,4JHPR@91835|fabids	33090|Viridiplantae	S	N-terminal C2 in EEIG1 and EHBP1 proteins	-	-	-	ko:K20478	-	-	-	-	ko00000,ko04131	-	-	-	NT-C2
Alglu01G0005850	3988.XP_002513864.1	3.14e-56	176	2C450@1|root,2S2V5@2759|Eukaryota,37VKZ@33090|Viridiplantae,3GJIJ@35493|Streptophyta,4JU5W@91835|fabids	33090|Viridiplantae	S	Membrane-anchored ubiquitin-fold protein	-	-	-	-	-	-	-	-	-	-	-	-	Rad60-SLD_2
Alglu01G0005860	29760.VIT_18s0001g04730.t01	5.07e-282	778	KOG1072@1|root,KOG1072@2759|Eukaryota,37K9W@33090|Viridiplantae,3G8JG@35493|Streptophyta	33090|Viridiplantae	S	F-box kelch-repeat protein	-	-	-	-	-	-	-	-	-	-	-	-	F-box,F-box-like,Kelch_1
Alglu01G0005870	3983.cassava4.1_021135m	2.05e-24	104	2CA05@1|root,2S37I@2759|Eukaryota,37VM2@33090|Viridiplantae,3GK0J@35493|Streptophyta,4JR3G@91835|fabids	33090|Viridiplantae	S	Fantastic Four meristem regulator	-	-	-	-	-	-	-	-	-	-	-	-	FAF
Alglu01G0005880	102107.XP_008233982.1	2.47e-54	182	29S65@1|root,2S3RA@2759|Eukaryota,37VYJ@33090|Viridiplantae,3GJMB@35493|Streptophyta,4JQNK@91835|fabids	33090|Viridiplantae	S	Fantastic Four meristem regulator	-	-	-	-	-	-	-	-	-	-	-	-	FAF
Alglu01G0005890	3983.cassava4.1_018209m	2.12e-71	216	COG1911@1|root,KOG2988@2759|Eukaryota,37UMM@33090|Viridiplantae,3GIJ8@35493|Streptophyta,4JPPE@91835|fabids	33090|Viridiplantae	J	60S ribosomal protein	RPL30	GO:0002181,GO:0003674,GO:0003676,GO:0003723,GO:0003735,GO:0005198,GO:0005488,GO:0005575,GO:0005622,GO:0005623,GO:0005737,GO:0005829,GO:0005840,GO:0006412,GO:0006518,GO:0006807,GO:0008150,GO:0008152,GO:0009058,GO:0009059,GO:0009987,GO:0010467,GO:0015934,GO:0019538,GO:0022625,GO:0022626,GO:0032991,GO:0034641,GO:0034645,GO:0043043,GO:0043170,GO:0043226,GO:0043228,GO:0043229,GO:0043232,GO:0043603,GO:…	-	ko:K02908	ko03010,map03010	M00177,M00179	-	-	br01610,ko00000,ko00001,ko00002,ko03011	-	-	-	Ribosomal_L7Ae
Alglu01G0005900	3641.EOY16095	1.14e-262	733	KOG1339@1|root,KOG1339@2759|Eukaryota,37SFY@33090|Viridiplantae,3GGNJ@35493|Streptophyta	33090|Viridiplantae	O	Belongs to the peptidase A1 family	-	-	-	-	-	-	-	-	-	-	-	-	TAXi_N
Alglu01G0005910	3760.EMJ24869	1.36e-81	244	KOG1603@1|root,KOG1603@2759|Eukaryota,37V1G@33090|Viridiplantae,3GI1B@35493|Streptophyta,4JP1Z@91835|fabids	33090|Viridiplantae	P	Heavy metal-associated isoprenylated plant protein	-	GO:0003674,GO:0005488,GO:0005575,GO:0005622,GO:0005623,GO:0005737,GO:0006810,GO:0006811,GO:0006812,GO:0006873,GO:0006875,GO:0008150,GO:0009987,GO:0019725,GO:0030001,GO:0030003,GO:0042592,GO:0043167,GO:0043169,GO:0044424,GO:0044464,GO:0046872,GO:0046914,GO:0046916,GO:0048878,GO:0050801,GO:0051179,GO:0051234,GO:0055065,GO:0055076,GO:0055080,GO:0055082,GO:0065007,GO:0065008,GO:0098771	-	-	-	-	-	-	-	-	-	-	HMA
Alglu01G0005920	3656.XP_008443388.1	4.49e-53	191	28I92@1|root,2QQJE@2759|Eukaryota,37M5G@33090|Viridiplantae,3GG0S@35493|Streptophyta,4JNTG@91835|fabids	33090|Viridiplantae	T	TMV resistance protein N-like	-	-	-	-	-	-	-	-	-	-	-	-	NB-ARC,TIR
Alglu01G0005930	2711.XP_006473013.1	2.52e-134	409	COG5068@1|root,KOG0014@2759|Eukaryota,37I4C@33090|Viridiplantae,3GGFM@35493|Streptophyta	33090|Viridiplantae	K	Transcription factor	-	GO:0000003,GO:0001558,GO:0003002,GO:0003006,GO:0003674,GO:0003700,GO:0006355,GO:0007275,GO:0007389,GO:0008150,GO:0009555,GO:0009653,GO:0009791,GO:0009889,GO:0009908,GO:0010016,GO:0010152,GO:0010229,GO:0010468,GO:0010556,GO:0010622,GO:0010769,GO:0019219,GO:0019222,GO:0021700,GO:0022414,GO:0022603,GO:0022604,GO:0031323,GO:0031326,GO:0032501,GO:0032502,GO:0035670,GO:0040008,GO:0043900,GO:0045595,GO:…	-	ko:K09260	ko04013,ko04022,ko04371,ko05418,map04013,map04022,map04371,map05418	-	-	-	ko00000,ko00001,ko03000	-	-	-	SRF-TF
Alglu01G0005940	3641.EOY16091	3.96e-17	93.6	2ERQW@1|root,2SUG0@2759|Eukaryota,381H5@33090|Viridiplantae,3GQXB@35493|Streptophyta	33090|Viridiplantae	-	-	-	-	-	-	-	-	-	-	-	-	-	-	-
Alglu01G0005960	29730.Gorai.010G044500.1	2.23e-19	79.7	2E1CG@1|root,2S8PW@2759|Eukaryota,37WNU@33090|Viridiplantae,3GKS6@35493|Streptophyta	33090|Viridiplantae	S	Zinc finger CCCH domain-containing protein 15 homolog	-	-	-	-	-	-	-	-	-	-	-	-	DFRP_C
Alglu01G0005970	29760.VIT_18s0001g04890.t01	0	985	COG0659@1|root,KOG0236@2759|Eukaryota,37NJ2@33090|Viridiplantae,3G812@35493|Streptophyta	33090|Viridiplantae	P	Sulfate transporter	-	GO:0003674,GO:0005215,GO:0005575,GO:0005623,GO:0005886,GO:0005887,GO:0006810,GO:0006811,GO:0006820,GO:0008150,GO:0008272,GO:0008509,GO:0015075,GO:0015103,GO:0015116,GO:0015318,GO:0015698,GO:0016020,GO:0016021,GO:0022857,GO:0031224,GO:0031226,GO:0034220,GO:0044425,GO:0044459,GO:0044464,GO:0051179,GO:0051234,GO:0055085,GO:0071944,GO:0072348,GO:0098656,GO:0098660,GO:0098661,GO:1901682,GO:1902358	-	ko:K17469	-	-	-	-	ko00000,ko02000	2.A.53.1	-	-	STAS,Sulfate_transp
Alglu01G0005980	3760.EMJ26872	0	1107	COG0659@1|root,KOG0236@2759|Eukaryota,37RGN@33090|Viridiplantae,3GDYS@35493|Streptophyta,4JF46@91835|fabids	33090|Viridiplantae	P	Sulfate transporter	-	GO:0003674,GO:0005215,GO:0005575,GO:0005623,GO:0005886,GO:0005887,GO:0006810,GO:0006811,GO:0006820,GO:0006950,GO:0007154,GO:0008150,GO:0008272,GO:0008509,GO:0009267,GO:0009605,GO:0009970,GO:0009987,GO:0009991,GO:0015075,GO:0015103,GO:0015116,GO:0015318,GO:0015698,GO:0016020,GO:0016021,GO:0022857,GO:0031224,GO:0031226,GO:0031667,GO:0031668,GO:0031669,GO:0033554,GO:0034220,GO:0042594,GO:0044425,GO:…	-	ko:K17470	-	-	-	-	ko00000,ko02000	2.A.53.1	-	-	STAS,Sulfate_transp
Alglu01G0005990	29760.VIT_18s0001g04970.t01	1.41e-286	797	COG0486@1|root,KOG1191@2759|Eukaryota,37KHP@33090|Viridiplantae,3GB6H@35493|Streptophyta	33090|Viridiplantae	J	Belongs to the TRAFAC class TrmE-Era-EngA-EngB-Septin- like GTPase superfamily. TrmE GTPase family	-	-	-	ko:K03650	-	-	R08701	RC00053,RC00209,RC00870	ko00000,ko01000,ko03016	-	-	-	MMR_HSR1,MnmE_helical,TrmE_N
Alglu01G0006000	3641.EOY16075	0	2888	COG0439@1|root,KOG0368@2759|Eukaryota,37HYK@33090|Viridiplantae,3G95X@35493|Streptophyta	33090|Viridiplantae	I	acetyl-coa carboxylase	ACC2	GO:0000003,GO:0003006,GO:0003674,GO:0003824,GO:0003989,GO:0005575,GO:0005623,GO:0005886,GO:0006082,GO:0006629,GO:0006631,GO:0006633,GO:0007275,GO:0008150,GO:0008152,GO:0008610,GO:0009058,GO:0009653,GO:0009719,GO:0009725,GO:0009735,GO:0009790,GO:0009791,GO:0009793,GO:0009888,GO:0009933,GO:0009987,GO:0010014,GO:0010016,GO:0010033,GO:0010072,GO:0010154,GO:0016020,GO:0016053,GO:0016421,GO:0016874,GO:…	2.1.3.15,6.3.4.14,6.4.1.2	ko:K11262	ko00061,ko00254,ko00620,ko00640,ko01100,ko01110,ko01212,ko04152,ko04910,ko04922,map00061,map00254,map00620,map00640,map01100,map01110,map01212,map04152,map04910,map04922	M00082	R00742,R04385,R04386	RC00040,RC00253,RC00367	ko00000,ko00001,ko00002,ko01000	-	-	-	ACC_central,Biotin_carb_C,Biotin_carb_N,Biotin_lipoyl,CPSase_L_D2,Carboxyl_trans
Alglu01G0006010	29760.VIT_18s0001g05020.t01	1.87e-53	179	2AMXX@1|root,2RZVC@2759|Eukaryota,37USZ@33090|Viridiplantae,3GJHR@35493|Streptophyta	33090|Viridiplantae	S	zinc-finger of the FCS-type, C2-C2	-	-	-	-	-	-	-	-	-	-	-	-	zf-FLZ
Alglu01G0006020	65489.OBART10G07790.1	6.55e-273	800	COG2730@1|root,2QPYU@2759|Eukaryota,37JCR@33090|Viridiplantae,3GB27@35493|Streptophyta,3KQ21@4447|Liliopsida,3ING7@38820|Poales	33090|Viridiplantae	G	Cellulase (glycosyl hydrolase family 5)	-	-	-	-	-	-	-	-	-	-	-	-	Cellulase,Fascin
Alglu01G0006030	102107.XP_008234009.1	1.21e-77	234	2BNZZ@1|root,2S1QR@2759|Eukaryota,37VPR@33090|Viridiplantae,3GJ97@35493|Streptophyta,4JPEA@91835|fabids	33090|Viridiplantae	S	Pollen-specific protein	-	-	-	-	-	-	-	-	-	-	-	-	Pollen_Ole_e_I
Alglu01G0006050	3641.EOY16069	7.59e-208	583	COG0588@1|root,KOG0235@2759|Eukaryota,37IRX@33090|Viridiplantae,3GCPQ@35493|Streptophyta	33090|Viridiplantae	G	phosphoglycerate	-	-	5.4.2.11	ko:K01834	ko00010,ko00260,ko00680,ko01100,ko01110,ko01120,ko01130,ko01200,ko01230,ko04922,ko05230,map00010,map00260,map00680,map01100,map01110,map01120,map01130,map01200,map01230,map04922,map05230	M00001,M00002,M00003	R01518	RC00536	ko00000,ko00001,ko00002,ko01000,ko04131,ko04147	-	-	-	His_Phos_1
Alglu01G0006060	225117.XP_009373172.1	3.34e-179	506	KOG1470@1|root,KOG1470@2759|Eukaryota,37M33@33090|Viridiplantae,3GEF3@35493|Streptophyta,4JK12@91835|fabids	33090|Viridiplantae	I	Random slug protein 5-like	-	-	-	-	-	-	-	-	-	-	-	-	CRAL_TRIO,CRAL_TRIO_N
Alglu01G0006070	102107.XP_008234018.1	0	2138	COG1112@1|root,KOG1801@2759|Eukaryota,37K93@33090|Viridiplantae,3G9HR@35493|Streptophyta,4JD1V@91835|fabids	33090|Viridiplantae	A	AAA domain	-	-	-	ko:K10706	-	-	-	-	ko00000,ko01000,ko03021	-	-	-	AAA_11,AAA_12,Cytochrom_B561
Alglu01G0006080	3641.EOY16053	5.87e-171	490	KOG3662@1|root,KOG3662@2759|Eukaryota,37ICP@33090|Viridiplantae,3G9DB@35493|Streptophyta	33090|Viridiplantae	L	Metallophosphoesterase	-	-	-	-	-	-	-	-	-	-	-	-	Metallophos
Alglu01G0006090	3988.XP_002513892.1	0	1170	COG1472@1|root,2QQ55@2759|Eukaryota,37T24@33090|Viridiplantae,3G7HH@35493|Streptophyta,4JNC7@91835|fabids	33090|Viridiplantae	G	Encoded by	-	GO:0005575,GO:0005576,GO:0005618,GO:0005622,GO:0005623,GO:0005737,GO:0005911,GO:0009505,GO:0009506,GO:0009507,GO:0009536,GO:0030054,GO:0030312,GO:0043226,GO:0043227,GO:0043229,GO:0043231,GO:0044424,GO:0044444,GO:0044464,GO:0048046,GO:0055044,GO:0071944	3.2.1.37	ko:K15920	ko00520,ko01100,map00520,map01100	-	R01433	RC00467	ko00000,ko00001,ko01000	-	GH3	-	Fn3-like,Glyco_hydro_3,Glyco_hydro_3_C
Alglu01G0006100	981085.XP_010105894.1	1.01e-269	744	28H5E@1|root,2QPI7@2759|Eukaryota,37Q2E@33090|Viridiplantae,3G90T@35493|Streptophyta,4JGUG@91835|fabids	33090|Viridiplantae	S	WD repeat-containing protein	-	-	-	-	-	-	-	-	-	-	-	-	WD40
Alglu01G0006110	29760.VIT_18s0001g05250.t01	6.25e-120	357	28PHQ@1|root,2QQEY@2759|Eukaryota,37JPG@33090|Viridiplantae,3G9KN@35493|Streptophyta	33090|Viridiplantae	K	ethylene-responsive transcription factor	DREB3	GO:0000160,GO:0001101,GO:0003674,GO:0003676,GO:0003677,GO:0003700,GO:0005488,GO:0005575,GO:0005622,GO:0005623,GO:0005634,GO:0006355,GO:0006950,GO:0006970,GO:0007154,GO:0007165,GO:0008150,GO:0009266,GO:0009314,GO:0009409,GO:0009414,GO:0009415,GO:0009416,GO:0009611,GO:0009628,GO:0009651,GO:0009719,GO:0009723,GO:0009725,GO:0009735,GO:0009736,GO:0009755,GO:0009873,GO:0009889,GO:0009987,GO:0010033,GO:…	-	ko:K09286	-	-	-	-	ko00000,ko03000	-	-	-	AP2
Alglu01G0006120	29760.VIT_16s0039g02560.t01	4.68e-08	64.3	KOG4197@1|root,KOG4197@2759|Eukaryota,37JMB@33090|Viridiplantae,3GA4C@35493|Streptophyta	33090|Viridiplantae	S	Pentatricopeptide repeat-containing protein	-	-	-	-	-	-	-	-	-	-	-	-	PPR,PPR_2,PPR_3
Alglu01G0006130	3983.cassava4.1_019005m	7.26e-49	159	2CG9D@1|root,2S3KE@2759|Eukaryota,37W4I@33090|Viridiplantae,3GKAS@35493|Streptophyta,4JQQ8@91835|fabids	33090|Viridiplantae	-	-	-	-	-	-	-	-	-	-	-	-	-	-	-
Alglu01G0006140	3750.XP_008355882.1	2.01e-155	466	KOG1339@1|root,KOG1339@2759|Eukaryota,37T8R@33090|Viridiplantae,3GGUG@35493|Streptophyta,4JTQU@91835|fabids	33090|Viridiplantae	O	Belongs to the peptidase A1 family	-	-	3.4.23.25	ko:K01381	ko04138,map04138	-	-	-	ko00000,ko00001,ko01000,ko01002	-	-	-	TAXi_C,TAXi_N
Alglu01G0006150	3983.cassava4.1_013711m	9.88e-151	429	2CMEV@1|root,2QQ5Y@2759|Eukaryota,37NXH@33090|Viridiplantae,3GE4K@35493|Streptophyta,4JD93@91835|fabids	33090|Viridiplantae	S	Domain present in PSD-95, Dlg, and ZO-1/2.	-	-	-	-	-	-	-	-	-	-	-	-	-
Alglu01G0006160	3750.XP_008355882.1	2.13e-145	441	KOG1339@1|root,KOG1339@2759|Eukaryota,37T8R@33090|Viridiplantae,3GGUG@35493|Streptophyta,4JTQU@91835|fabids	33090|Viridiplantae	O	Belongs to the peptidase A1 family	-	-	3.4.23.25	ko:K01381	ko04138,map04138	-	-	-	ko00000,ko00001,ko01000,ko01002	-	-	-	TAXi_C,TAXi_N
Alglu01G0006170	3983.cassava4.1_013711m	2.96e-152	432	2CMEV@1|root,2QQ5Y@2759|Eukaryota,37NXH@33090|Viridiplantae,3GE4K@35493|Streptophyta,4JD93@91835|fabids	33090|Viridiplantae	S	Domain present in PSD-95, Dlg, and ZO-1/2.	-	-	-	-	-	-	-	-	-	-	-	-	-
Alglu01G0006200	29760.VIT_03s0063g01450.t01	8.93e-18	87.4	29S6S@1|root,2RXD2@2759|Eukaryota,37SN0@33090|Viridiplantae,3GFE3@35493|Streptophyta	33090|Viridiplantae	K	B3 domain-containing transcription factor	-	-	-	-	-	-	-	-	-	-	-	-	B3
Alglu01G0006210	29760.VIT_03s0063g01450.t01	5.32e-69	226	29S6S@1|root,2RXD2@2759|Eukaryota,37SN0@33090|Viridiplantae,3GFE3@35493|Streptophyta	33090|Viridiplantae	K	B3 domain-containing transcription factor	-	-	-	-	-	-	-	-	-	-	-	-	B3
Alglu01G0006240	2711.XP_006491818.1	6.76e-114	330	28KTB@1|root,2QT9I@2759|Eukaryota,37SWY@33090|Viridiplantae,3G77R@35493|Streptophyta	33090|Viridiplantae	S	Protein of unknown function (DUF1218)	-	-	-	-	-	-	-	-	-	-	-	-	DUF1218
Alglu01G0006250	161934.XP_010671158.1	4.88e-283	784	COG2319@1|root,KOG0305@2759|Eukaryota,37JEQ@33090|Viridiplantae,3G8CC@35493|Streptophyta	33090|Viridiplantae	DO	Cell division cycle 20.2, cofactor of APC complex-like	-	-	-	ko:K03363	ko04110,ko04111,ko04113,ko04114,ko04120,ko05166,ko05203,map04110,map04111,map04113,map04114,map04120,map05166,map05203	M00389	-	-	ko00000,ko00001,ko00002,ko03036,ko04121	-	-	-	ANAPC4_WD40,WD40
Alglu01G0006260	29730.Gorai.006G053300.1	1.62e-83	271	KOG0621@1|root,KOG0621@2759|Eukaryota,37S9V@33090|Viridiplantae,3GCX5@35493|Streptophyta	33090|Viridiplantae	M	Belongs to the phospholipid scramblase family	-	-	-	-	-	-	-	-	-	-	-	-	Scramblase
Alglu01G0006270	3641.EOY29224	1.52e-98	289	COG2340@1|root,KOG3017@2759|Eukaryota,37U76@33090|Viridiplantae,3GIB9@35493|Streptophyta	33090|Viridiplantae	O	Belongs to the CRISP family	-	-	-	-	-	-	-	-	-	-	-	-	CAP
Alglu01G0006280	981085.XP_010087499.1	0	942	28MA3@1|root,2QTTG@2759|Eukaryota,37I84@33090|Viridiplantae,3GESF@35493|Streptophyta,4JJR2@91835|fabids	33090|Viridiplantae	S	PWWP domain	-	-	-	-	-	-	-	-	-	-	-	-	PWWP
Alglu01G0006290	981085.XP_010098422.1	2.3e-50	197	2BVFC@1|root,2S27D@2759|Eukaryota,37VFN@33090|Viridiplantae,3GX9D@35493|Streptophyta,4JQ6B@91835|fabids	33090|Viridiplantae	-	-	-	-	-	-	-	-	-	-	-	-	-	-	-
Alglu01G0006300	3641.EOY04838	1.09e-21	89.7	2EUGU@1|root,2SWN8@2759|Eukaryota,382TG@33090|Viridiplantae,3GKV7@35493|Streptophyta	33090|Viridiplantae	S	Auxin responsive protein	-	-	-	ko:K14488	ko04075,map04075	-	-	-	ko00000,ko00001	-	-	-	Auxin_inducible
Alglu01G0006310	161934.XP_010670313.1	1.1e-36	144	28PWY@1|root,2QWJJ@2759|Eukaryota,37NQA@33090|Viridiplantae,3G8IQ@35493|Streptophyta	33090|Viridiplantae	S	source UniProtKB	-	-	-	-	-	-	-	-	-	-	-	-	DUF4216,DUF4218,Transpos_assoc,Transposase_21
Alglu01G0006320	38727.Pavir.Ab02565.1.p	7.67e-33	138	KOG1075@1|root,KOG1075@2759|Eukaryota,37ZQ4@33090|Viridiplantae,3GK8S@35493|Streptophyta,3M6JB@4447|Liliopsida,3IHTU@38820|Poales	33090|Viridiplantae	S	Domain of unknown function (DUF4283)	-	-	-	-	-	-	-	-	-	-	-	-	DUF4283,zf-CCHC_4
Alglu01G0006330	3983.cassava4.1_000545m	0	1970	KOG0266@1|root,KOG0266@2759|Eukaryota,37NSQ@33090|Viridiplantae,3GGJM@35493|Streptophyta,4JTR3@91835|fabids	33090|Viridiplantae	S	WD domain, G-beta repeat	-	GO:0000003,GO:0001101,GO:0003002,GO:0003006,GO:0003674,GO:0005488,GO:0005515,GO:0005575,GO:0005622,GO:0005623,GO:0005634,GO:0005737,GO:0005829,GO:0006355,GO:0007154,GO:0007165,GO:0007275,GO:0007389,GO:0008150,GO:0009653,GO:0009719,GO:0009725,GO:0009733,GO:0009753,GO:0009755,GO:0009790,GO:0009791,GO:0009793,GO:0009867,GO:0009888,GO:0009889,GO:0009890,GO:0009892,GO:0009933,GO:0009987,GO:0010014,GO:…	-	-	-	-	-	-	-	-	-	-	WD40
Alglu01G0006340	29760.VIT_16s0039g02270.t01	9.52e-37	134	KOG3175@1|root,KOG3175@2759|Eukaryota,37U58@33090|Viridiplantae,3GGJ5@35493|Streptophyta	33090|Viridiplantae	S	Serine threonine-protein phosphatase 4 regulatory subunit	-	-	-	ko:K15425	-	-	-	-	ko00000,ko01009,ko03400	-	-	-	PPP4R2
Alglu01G0006360	102107.XP_008234584.1	1.43e-23	96.7	KOG3175@1|root,KOG3175@2759|Eukaryota,37U58@33090|Viridiplantae,3GGJ5@35493|Streptophyta,4JPA3@91835|fabids	33090|Viridiplantae	S	Serine threonine-protein phosphatase 4 regulatory subunit	-	-	-	ko:K15425	-	-	-	-	ko00000,ko01009,ko03400	-	-	-	PPP4R2
Alglu01G0006380	102107.XP_008234860.1	0	1116	COG0317@1|root,KOG1157@2759|Eukaryota,37SQX@33090|Viridiplantae,3GDQR@35493|Streptophyta,4JE83@91835|fabids	33090|Viridiplantae	T	Region found in RelA / SpoT proteins	-	GO:0003674,GO:0003824,GO:0005575,GO:0005618,GO:0005623,GO:0005886,GO:0006139,GO:0006163,GO:0006725,GO:0006753,GO:0006793,GO:0006796,GO:0006807,GO:0006950,GO:0008150,GO:0008152,GO:0008728,GO:0008893,GO:0009116,GO:0009117,GO:0009119,GO:0009150,GO:0009259,GO:0009605,GO:0009987,GO:0009991,GO:0015969,GO:0016020,GO:0016740,GO:0016772,GO:0016778,GO:0016787,GO:0016788,GO:0016794,GO:0019637,GO:0019693,GO:…	2.7.6.5	ko:K00951	ko00230,map00230	-	R00429	RC00002,RC00078	ko00000,ko00001,ko01000	-	-	-	HD_4,RelA_SpoT,TGS
Alglu01G0006390	3988.XP_002520016.1	1.04e-135	384	COG1100@1|root,KOG0070@2759|Eukaryota,37QQN@33090|Viridiplantae,3GEZ8@35493|Streptophyta,4JG36@91835|fabids	33090|Viridiplantae	U	Belongs to the small GTPase superfamily. Arf family	-	-	-	ko:K07977	-	-	-	-	ko00000,ko04031	-	-	-	Arf
Alglu01G0006400	29760.VIT_16s0039g02220.t01	0	2000	COG5101@1|root,KOG2020@2759|Eukaryota,37NY7@33090|Viridiplantae,3GB9C@35493|Streptophyta	33090|Viridiplantae	UY	atcrm1,atxpo1,hit2,xpo1,xpo1a	XPO1	GO:0000003,GO:0000054,GO:0000055,GO:0000056,GO:0000122,GO:0000775,GO:0000776,GO:0000902,GO:0000904,GO:0003006,GO:0003674,GO:0005049,GO:0005488,GO:0005515,GO:0005575,GO:0005622,GO:0005623,GO:0005634,GO:0005694,GO:0005737,GO:0005829,GO:0005911,GO:0006355,GO:0006357,GO:0006403,GO:0006405,GO:0006611,GO:0006810,GO:0006886,GO:0006913,GO:0006950,GO:0007275,GO:0008104,GO:0008150,GO:0009266,GO:0009408,GO:…	-	ko:K03939,ko:K14290	ko00190,ko01100,ko03008,ko03013,ko04013,ko04714,ko04723,ko04932,ko05010,ko05012,ko05016,ko05164,ko05166,ko05169,map00190,map01100,map03008,map03013,map04013,map04714,map04723,map04932,map05010,map05012,map05016,map05164,map05166,map05169	M00143	-	-	ko00000,ko00001,ko00002,ko03009,ko03016,ko03019,ko03036	1.I.1,3.D.1.6	-	-	CRM1_C,IBN_N,Xpo1
Alglu01G0006410	3983.cassava4.1_015986m	9.02e-125	358	COG5196@1|root,KOG3106@2759|Eukaryota,37NC0@33090|Viridiplantae,3GGZD@35493|Streptophyta,4JSKJ@91835|fabids	33090|Viridiplantae	U	ER lumen	-	-	-	ko:K10949	ko05110,map05110	-	-	-	ko00000,ko00001,ko04131	-	-	-	ER_lumen_recept
Alglu01G0006420	102107.XP_008239151.1	0	898	COG2132@1|root,KOG1263@2759|Eukaryota,37HHC@33090|Viridiplantae,3G91M@35493|Streptophyta,4JTPE@91835|fabids	33090|Viridiplantae	Q	Lignin degradation and detoxification of lignin-derived products	-	GO:0003674,GO:0003824,GO:0005488,GO:0005507,GO:0006725,GO:0008150,GO:0008152,GO:0009058,GO:0009698,GO:0009699,GO:0009808,GO:0009809,GO:0009987,GO:0010023,GO:0010035,GO:0010038,GO:0016491,GO:0016722,GO:0017144,GO:0018130,GO:0018958,GO:0019438,GO:0019748,GO:0042221,GO:0043167,GO:0043169,GO:0044237,GO:0044249,GO:0044550,GO:0046189,GO:0046483,GO:0046688,GO:0046872,GO:0046914,GO:0050896,GO:0055114,GO:…	1.10.3.2	ko:K05909	-	-	-	-	ko00000,ko01000	-	-	-	Cu-oxidase,Cu-oxidase_2,Cu-oxidase_3
Alglu01G0006440	71139.XP_010064601.1	1.68e-25	113	KOG1075@1|root,KOG1075@2759|Eukaryota,37ZQ4@33090|Viridiplantae,3GK8S@35493|Streptophyta	33090|Viridiplantae	S	Domain of unknown function (DUF4283)	-	-	-	-	-	-	-	-	-	-	-	-	DUF4283,zf-CCHC_4
Alglu01G0006450	102107.XP_008239151.1	0	920	COG2132@1|root,KOG1263@2759|Eukaryota,37HHC@33090|Viridiplantae,3G91M@35493|Streptophyta,4JTPE@91835|fabids	33090|Viridiplantae	Q	Lignin degradation and detoxification of lignin-derived products	-	GO:0003674,GO:0003824,GO:0005488,GO:0005507,GO:0006725,GO:0008150,GO:0008152,GO:0009058,GO:0009698,GO:0009699,GO:0009808,GO:0009809,GO:0009987,GO:0010023,GO:0010035,GO:0010038,GO:0016491,GO:0016722,GO:0017144,GO:0018130,GO:0018958,GO:0019438,GO:0019748,GO:0042221,GO:0043167,GO:0043169,GO:0044237,GO:0044249,GO:0044550,GO:0046189,GO:0046483,GO:0046688,GO:0046872,GO:0046914,GO:0050896,GO:0055114,GO:…	1.10.3.2	ko:K05909	-	-	-	-	ko00000,ko01000	-	-	-	Cu-oxidase,Cu-oxidase_2,Cu-oxidase_3
Alglu01G0006460	3641.EOY33158	3.07e-295	817	COG5243@1|root,KOG0802@2759|Eukaryota,37I7G@33090|Viridiplantae,3G92U@35493|Streptophyta	33090|Viridiplantae	O	E3 ubiquitin-protein ligase	-	GO:0000151,GO:0000153,GO:0000209,GO:0000835,GO:0000836,GO:0002020,GO:0003674,GO:0003824,GO:0004842,GO:0005488,GO:0005515,GO:0005575,GO:0005622,GO:0005623,GO:0005737,GO:0005783,GO:0005789,GO:0005886,GO:0006464,GO:0006486,GO:0006487,GO:0006508,GO:0006511,GO:0006807,GO:0006950,GO:0006986,GO:0007154,GO:0007165,GO:0008150,GO:0008152,GO:0009056,GO:0009057,GO:0009058,GO:0009059,GO:0009100,GO:0009101,GO:…	2.3.2.27	ko:K10601	ko04120,ko04141,map04120,map04141	M00403	-	-	ko00000,ko00001,ko00002,ko01000,ko04121	-	-	-	zf-RING_2
Alglu01G0006470	3649.evm.model.supercontig_39.69	9.25e-101	294	KOG3382@1|root,KOG3382@2759|Eukaryota,37IR3@33090|Viridiplantae,3GIGB@35493|Streptophyta,3HTTD@3699|Brassicales	33090|Viridiplantae	C	Accessory subunit of the mitochondrial membrane respiratory chain NADH dehydrogenase (Complex I), that is believed not to be involved in catalysis. Complex I functions in the transfer of electrons from NADH to the respiratory chain. The immediate electron acceptor for the enzyme is believed to be ubiquinone	-	GO:0003674,GO:0005488,GO:0005575,GO:0005622,GO:0005623,GO:0005737,GO:0005739,GO:0005740,GO:0005743,GO:0005746,GO:0005747,GO:0006950,GO:0006979,GO:0008150,GO:0009719,GO:0009725,GO:0009735,GO:0010033,GO:0016020,GO:0019866,GO:0030964,GO:0031090,GO:0031966,GO:0031967,GO:0031975,GO:0032991,GO:0042221,GO:0043167,GO:0043169,GO:0043226,GO:0043227,GO:0043229,GO:0043231,GO:0044422,GO:0044424,GO:0044425,GO:…	-	ko:K11352,ko:K18160	ko00190,ko01100,ko04714,ko04723,ko04932,ko05010,ko05012,ko05016,map00190,map01100,map04714,map04723,map04932,map05010,map05012,map05016	M00146	-	-	ko00000,ko00001,ko00002,ko03029	3.D.1.6	-	-	NDUFA12
Alglu01G0006480	29730.Gorai.004G258400.1	2.99e-301	828	KOG0254@1|root,KOG0254@2759|Eukaryota,37K9D@33090|Viridiplantae,3GAIM@35493|Streptophyta	33090|Viridiplantae	K	Belongs to the major facilitator superfamily. Sugar transporter (TC 2.A.1.1) family	VGT1	GO:0000325,GO:0003674,GO:0005215,GO:0005351,GO:0005353,GO:0005355,GO:0005402,GO:0005575,GO:0005622,GO:0005623,GO:0005737,GO:0005773,GO:0005774,GO:0006810,GO:0006811,GO:0006812,GO:0007275,GO:0008150,GO:0008324,GO:0008643,GO:0008645,GO:0009605,GO:0009607,GO:0009624,GO:0009705,GO:0009791,GO:0009845,GO:0009909,GO:0009911,GO:0015075,GO:0015077,GO:0015078,GO:0015144,GO:0015145,GO:0015149,GO:0015291,GO:…	-	-	-	-	-	-	-	-	-	-	Sugar_tr
Alglu01G0006490	3827.XP_004489181.1	7.37e-51	164	2CGF6@1|root,2S3X3@2759|Eukaryota,37VYM@33090|Viridiplantae,3GKCS@35493|Streptophyta,4JQR0@91835|fabids	33090|Viridiplantae	-	-	-	-	-	-	-	-	-	-	-	-	-	-	-
Alglu01G0006500	29730.Gorai.012G122100.1	5.98e-59	188	COG0589@1|root,2RZF9@2759|Eukaryota,37V17@33090|Viridiplantae,3GISS@35493|Streptophyta	33090|Viridiplantae	T	Universal stress protein A-like protein	-	GO:0000166,GO:0003674,GO:0005488,GO:0005575,GO:0005623,GO:0005886,GO:0008144,GO:0016020,GO:0016208,GO:0017076,GO:0030554,GO:0032553,GO:0032555,GO:0032559,GO:0036094,GO:0043167,GO:0043168,GO:0043169,GO:0044464,GO:0071944,GO:0097159,GO:0097367,GO:1901265,GO:1901363	-	-	-	-	-	-	-	-	-	-	Usp
Alglu01G0006510	102107.XP_008243248.1	4.32e-99	293	2ACP8@1|root,2RYRP@2759|Eukaryota,37SW7@33090|Viridiplantae,3GHVC@35493|Streptophyta,4JNU9@91835|fabids	33090|Viridiplantae	S	Thioesterase-like superfamily	-	GO:0003674,GO:0003824,GO:0004312,GO:0005575,GO:0005622,GO:0005623,GO:0005737,GO:0009507,GO:0009536,GO:0016295,GO:0016296,GO:0016297,GO:0016740,GO:0016746,GO:0016747,GO:0016787,GO:0016788,GO:0016790,GO:0043226,GO:0043227,GO:0043229,GO:0043231,GO:0044424,GO:0044444,GO:0044464,GO:0047381	-	-	-	-	-	-	-	-	-	-	4HBT,4HBT_2
Alglu01G0006520	3760.EMJ24375	5.1e-119	351	COG5147@1|root,KOG0048@2759|Eukaryota,37MCU@33090|Viridiplantae,3GFRJ@35493|Streptophyta,4JP9B@91835|fabids	33090|Viridiplantae	K	Transcription factor	-	GO:0000003,GO:0000981,GO:0000988,GO:0000989,GO:0001067,GO:0001076,GO:0001101,GO:0001134,GO:0001135,GO:0003006,GO:0003674,GO:0003676,GO:0003677,GO:0003700,GO:0005488,GO:0005575,GO:0005622,GO:0005623,GO:0005634,GO:0006082,GO:0006355,GO:0006357,GO:0006629,GO:0006720,GO:0006721,GO:0006950,GO:0007154,GO:0007165,GO:0007275,GO:0008150,GO:0008152,GO:0008299,GO:0008610,GO:0009058,GO:0009267,GO:0009605,GO:…	-	ko:K09422	-	-	-	-	ko00000,ko03000	-	-	-	Myb_DNA-binding
Alglu01G0006540	3760.EMJ26864	0	1391	COG0008@1|root,KOG1148@2759|Eukaryota,37J2P@33090|Viridiplantae,3GDRY@35493|Streptophyta,4JDHK@91835|fabids	33090|Viridiplantae	J	Belongs to the class-I aminoacyl-tRNA synthetase family	-	-	6.1.1.18	ko:K01886	ko00970,ko01100,map00970,map01100	M00359,M00360	R03652	RC00055,RC00523	ko00000,ko00001,ko00002,ko01000,ko01007,ko03016	-	-	-	tRNA-synt_1c,tRNA-synt_1c_C,tRNA_synt_1c_R1,tRNA_synt_1c_R2
Alglu01G0006550	102107.XP_008243258.1	1.03e-92	281	2A6CP@1|root,2RYBM@2759|Eukaryota,37MD4@33090|Viridiplantae,3GHWB@35493|Streptophyta,4JNSR@91835|fabids	33090|Viridiplantae	-	-	-	-	-	-	-	-	-	-	-	-	-	-	DUF1645
Alglu01G0006560	225117.XP_009356989.1	8.79e-68	219	2AJCP@1|root,2RZ6T@2759|Eukaryota,37UX0@33090|Viridiplantae,3GIXN@35493|Streptophyta,4JPIT@91835|fabids	33090|Viridiplantae	S	Protein of unknown function (DUF1639)	-	-	-	-	-	-	-	-	-	-	-	-	DUF1639
Alglu01G0006570	4098.XP_009587543.1	3.25e-42	145	2CZV1@1|root,2S4S8@2759|Eukaryota,37W6X@33090|Viridiplantae,3GJQ4@35493|Streptophyta,44M5M@71274|asterids	33090|Viridiplantae	S	Cotton fibre expressed protein	-	-	-	-	-	-	-	-	-	-	-	-	DUF761
Alglu01G0006580	102107.XP_008243262.1	1.04e-315	867	COG0215@1|root,KOG2007@2759|Eukaryota,37I6B@33090|Viridiplantae,3GB5M@35493|Streptophyta,4JD80@91835|fabids	33090|Viridiplantae	J	cysteine--tRNA ligase	-	GO:0000166,GO:0003674,GO:0003824,GO:0004812,GO:0004817,GO:0005488,GO:0005524,GO:0005575,GO:0005622,GO:0005623,GO:0005737,GO:0005829,GO:0006082,GO:0006139,GO:0006399,GO:0006412,GO:0006418,GO:0006423,GO:0006518,GO:0006520,GO:0006725,GO:0006807,GO:0008144,GO:0008150,GO:0008152,GO:0009058,GO:0009059,GO:0009987,GO:0010035,GO:0010038,GO:0010467,GO:0016070,GO:0016874,GO:0016875,GO:0017076,GO:0019538,GO:…	6.1.1.16	ko:K01883	ko00970,map00970	M00359,M00360	R03650	RC00055,RC00523	ko00000,ko00001,ko00002,ko01000,ko01007,ko03016	-	-	-	DALR_2,tRNA-synt_1e
Alglu01G0006590	981085.XP_010099256.1	2.3e-98	294	2CN4H@1|root,2QTV9@2759|Eukaryota,37T85@33090|Viridiplantae,3GG61@35493|Streptophyta,4JP3V@91835|fabids	33090|Viridiplantae	S	ZINC FINGER protein	-	GO:0000902,GO:0000904,GO:0001067,GO:0001101,GO:0003674,GO:0003676,GO:0003677,GO:0003700,GO:0005488,GO:0005575,GO:0005622,GO:0005623,GO:0005634,GO:0005737,GO:0005829,GO:0005840,GO:0006082,GO:0006355,GO:0006790,GO:0006807,GO:0007154,GO:0007165,GO:0008150,GO:0008152,GO:0009653,GO:0009719,GO:0009725,GO:0009735,GO:0009736,GO:0009739,GO:0009740,GO:0009755,GO:0009787,GO:0009788,GO:0009888,GO:0009889,GO:…	-	-	-	-	-	-	-	-	-	-	zf-C2H2_6
Alglu01G0006600	3750.XP_008389267.1	1.36e-225	636	COG0484@1|root,KOG0713@2759|Eukaryota,37KD2@33090|Viridiplantae,3GCVJ@35493|Streptophyta,4JJBV@91835|fabids	33090|Viridiplantae	O	Chaperone protein DNAj	-	GO:0003674,GO:0005488,GO:0005515,GO:0008092,GO:0008150,GO:0009605,GO:0009606,GO:0009628,GO:0009629,GO:0009630,GO:0009958,GO:0050896	-	-	-	-	-	-	-	-	-	-	DnaJ
Alglu01G0006610	85681.XP_006448435.1	0	1978	KOG1940@1|root,KOG1940@2759|Eukaryota,37INM@33090|Viridiplantae,3G8ZR@35493|Streptophyta	33090|Viridiplantae	O	finger protein	-	GO:0003674,GO:0003824,GO:0004842,GO:0005488,GO:0005575,GO:0005622,GO:0005623,GO:0005634,GO:0006464,GO:0006508,GO:0006511,GO:0006807,GO:0008150,GO:0008152,GO:0008270,GO:0009056,GO:0009057,GO:0009987,GO:0010498,GO:0016567,GO:0016740,GO:0019538,GO:0019787,GO:0019941,GO:0030163,GO:0032446,GO:0036211,GO:0043161,GO:0043167,GO:0043169,GO:0043170,GO:0043226,GO:0043227,GO:0043229,GO:0043231,GO:0043412,GO:…	-	ko:K16276	-	-	-	-	ko00000,ko04121	-	-	-	Hemerythrin,zf-CHY,zf-RING_2,zinc_ribbon_6
Alglu01G0006620	102107.XP_008243266.1	2.46e-285	790	COG0491@1|root,KOG0813@2759|Eukaryota,37NVS@33090|Viridiplantae,3G7GV@35493|Streptophyta,4JS3Y@91835|fabids	33090|Viridiplantae	S	Metallo-beta-lactamase superfamily	-	GO:0003674,GO:0003676,GO:0003723,GO:0003727,GO:0003824,GO:0004518,GO:0004519,GO:0004521,GO:0004540,GO:0005488,GO:0005575,GO:0005622,GO:0005623,GO:0005737,GO:0005739,GO:0005759,GO:0006139,GO:0006725,GO:0006807,GO:0008150,GO:0008152,GO:0008270,GO:0009987,GO:0016070,GO:0016787,GO:0016788,GO:0031974,GO:0034641,GO:0043167,GO:0043169,GO:0043170,GO:0043226,GO:0043227,GO:0043229,GO:0043231,GO:0043233,GO:…	-	-	-	-	-	-	-	-	-	-	Lactamase_B
Alglu01G0006630	29760.VIT_01s0011g03840.t01	1.85e-131	378	28PPX@1|root,2QWC4@2759|Eukaryota,37MBG@33090|Viridiplantae,3GA2F@35493|Streptophyta	33090|Viridiplantae	S	Core-2/I-Branching enzyme	-	-	-	-	-	-	-	-	-	-	-	-	Branch
Alglu01G0006640	102107.XP_008243270.1	3.62e-208	584	2CM9G@1|root,2QPPD@2759|Eukaryota,37R8Z@33090|Viridiplantae,3GGN6@35493|Streptophyta,4JGAX@91835|fabids	33090|Viridiplantae	S	Core-2/I-Branching enzyme	-	-	-	-	-	-	-	-	-	-	-	-	Branch
Alglu01G0006650	102107.XP_008241468.1	2.86e-09	57.4	2BQ63@1|root,2S4T2@2759|Eukaryota,37WIW@33090|Viridiplantae,3GKGK@35493|Streptophyta,4JUH9@91835|fabids	33090|Viridiplantae	S	RALF-like 34	-	-	-	-	-	-	-	-	-	-	-	-	RALF
Alglu01G0006660	102107.XP_008243270.1	7.95e-203	571	2CM9G@1|root,2QPPD@2759|Eukaryota,37R8Z@33090|Viridiplantae,3GGN6@35493|Streptophyta,4JGAX@91835|fabids	33090|Viridiplantae	S	Core-2/I-Branching enzyme	-	-	-	-	-	-	-	-	-	-	-	-	Branch
Alglu01G0006670	29760.VIT_01s0011g03860.t01	0	912	COG0515@1|root,2QPUR@2759|Eukaryota,37JPK@33090|Viridiplantae,3G7U2@35493|Streptophyta	33090|Viridiplantae	T	Leucine-rich repeat receptor-like protein kinase	-	-	2.7.11.1	ko:K04733	ko04010,ko04064,ko04620,ko04621,ko04624,ko04722,ko05133,ko05140,ko05142,ko05145,ko05152,ko05162,ko05164,map04010,map04064,map04620,map04621,map04624,map04722,map05133,map05140,map05142,map05145,map05152,map05162,map05164	M00686	-	-	ko00000,ko00001,ko00002,ko01000,ko01001	-	-	-	LRRNT_2,LRR_1,Pkinase,Pkinase_Tyr
Alglu01G0006680	981085.XP_010099262.1	3.53e-225	646	COG0515@1|root,KOG1187@2759|Eukaryota,37MEY@33090|Viridiplantae,3GNZQ@35493|Streptophyta,4JVHN@91835|fabids	33090|Viridiplantae	T	receptor-like protein kinase	-	-	-	-	-	-	-	-	-	-	-	-	GUB_WAK_bind,Pkinase,Pkinase_Tyr,WAK_assoc
Alglu01G0006690	29760.VIT_01s0011g03960.t01	1.33e-37	149	COG0515@1|root,KOG1187@2759|Eukaryota,37HHN@33090|Viridiplantae,3G8M3@35493|Streptophyta	33090|Viridiplantae	T	serine threonine-protein kinase	-	GO:0003674,GO:0003824,GO:0004672,GO:0004674,GO:0005575,GO:0005623,GO:0005886,GO:0006464,GO:0006468,GO:0006793,GO:0006796,GO:0006807,GO:0007154,GO:0007165,GO:0007166,GO:0008150,GO:0008152,GO:0009987,GO:0016020,GO:0016301,GO:0016310,GO:0016740,GO:0016772,GO:0016773,GO:0019538,GO:0023052,GO:0036211,GO:0043170,GO:0043412,GO:0044237,GO:0044238,GO:0044260,GO:0044267,GO:0044464,GO:0050789,GO:0050794,GO:…	2.7.11.1	ko:K04733	ko04010,ko04064,ko04620,ko04621,ko04624,ko04722,ko05133,ko05140,ko05142,ko05145,ko05152,ko05162,ko05164,map04010,map04064,map04620,map04621,map04624,map04722,map05133,map05140,map05142,map05145,map05152,map05162,map05164	M00686	-	-	ko00000,ko00001,ko00002,ko01000,ko01001	-	-	-	GUB_WAK_bind,Pkinase,Pkinase_Tyr,WAK_assoc
Alglu01G0006700	29760.VIT_06s0004g06780.t01	1.19e-33	121	KOG1705@1|root,KOG1705@2759|Eukaryota,37UJZ@33090|Viridiplantae,3GITN@35493|Streptophyta	33090|Viridiplantae	S	PHD finger-like domain-containing protein	-	-	-	ko:K12834	ko03040,map03040	M00352	-	-	ko00000,ko00001,ko00002,ko03041	-	-	-	PHF5
Alglu01G0006720	3641.EOY00097	5.09e-19	89	2CM9G@1|root,2QPPD@2759|Eukaryota,37R8Z@33090|Viridiplantae,3GGN6@35493|Streptophyta	33090|Viridiplantae	S	Core-2 I-branching beta-1,6-N-acetylglucosaminyltransferase family protein	-	-	-	-	-	-	-	-	-	-	-	-	Branch
Alglu01G0006730	981085.XP_010105173.1	1.88e-24	103	28I9Y@1|root,2QQKC@2759|Eukaryota,37R1Z@33090|Viridiplantae,3GGF0@35493|Streptophyta,4JIKT@91835|fabids	33090|Viridiplantae	S	chitin binding	-	-	-	-	-	-	-	-	-	-	-	-	-
Alglu01G0006740	3750.XP_008370069.1	3.11e-196	557	KOG1928@1|root,KOG1928@2759|Eukaryota,37Q73@33090|Viridiplantae,3G8PM@35493|Streptophyta,4JGI1@91835|fabids	33090|Viridiplantae	G	Lactosylceramide 4-alpha-galactosyltransferase-like	-	-	2.4.1.228	ko:K01988	ko00601,ko00603,ko01100,map00601,map00603,map01100	M00068	R05960,R11375,R11376,R11377	-	ko00000,ko00001,ko00002,ko01000,ko01003	-	GT32	-	Gb3_synth,Gly_transf_sug
Alglu01G0006750	3760.EMJ09071	1.13e-32	119	2B1NH@1|root,2S0AT@2759|Eukaryota,37UFJ@33090|Viridiplantae,3GJ32@35493|Streptophyta,4JPX5@91835|fabids	33090|Viridiplantae	-	-	-	-	-	-	-	-	-	-	-	-	-	-	-
Alglu01G0006760	29730.Gorai.005G192100.1	1.02e-72	229	2CM9G@1|root,2QPPD@2759|Eukaryota,37R8Z@33090|Viridiplantae,3GGN6@35493|Streptophyta	33090|Viridiplantae	S	Core-2 I-branching beta-1,6-N-acetylglucosaminyltransferase family protein	-	-	-	-	-	-	-	-	-	-	-	-	Branch
Alglu01G0006770	3694.POPTR_0006s23580.1	3.6e-14	71.6	KOG3386@1|root,KOG3386@2759|Eukaryota,37V85@33090|Viridiplantae,3GJB8@35493|Streptophyta,4JPZW@91835|fabids	33090|Viridiplantae	P	Copper transporter	-	-	-	ko:K14686	ko01524,ko04978,map01524,map04978	-	-	-	ko00000,ko00001,ko02000	1.A.56.1	-	-	Ctr
Alglu01G0006780	3694.POPTR_0463s00200.1	7.84e-155	462	COG0515@1|root,KOG1187@2759|Eukaryota,37MEY@33090|Viridiplantae,3G7FA@35493|Streptophyta,4JGX2@91835|fabids	33090|Viridiplantae	T	receptor-like protein kinase	-	-	-	-	-	-	-	-	-	-	-	-	GUB_WAK_bind,Pkinase,Pkinase_Tyr,WAK_assoc
Alglu01G0006790	102107.XP_008245126.1	3.21e-16	83.6	COG0515@1|root,2QT6D@2759|Eukaryota,37NYN@33090|Viridiplantae,3GCUZ@35493|Streptophyta,4JT9E@91835|fabids	33090|Viridiplantae	T	G-type lectin S-receptor-like serine threonine-protein kinase	-	GO:0003674,GO:0003824,GO:0004672,GO:0004674,GO:0005488,GO:0005515,GO:0005516,GO:0005575,GO:0005623,GO:0005886,GO:0006464,GO:0006468,GO:0006793,GO:0006796,GO:0006807,GO:0008150,GO:0008152,GO:0009987,GO:0016020,GO:0016301,GO:0016310,GO:0016740,GO:0016772,GO:0016773,GO:0019538,GO:0036211,GO:0043170,GO:0043412,GO:0044237,GO:0044238,GO:0044260,GO:0044267,GO:0044464,GO:0071704,GO:0071944,GO:0140096,GO:…	-	-	-	-	-	-	-	-	-	-	B_lectin,PAN_2,Pkinase,Pkinase_Tyr,S_locus_glycop
Alglu01G0006800	3760.EMJ23588	9.35e-278	763	COG0631@1|root,KOG0698@2759|Eukaryota,37PSJ@33090|Viridiplantae,3G9SC@35493|Streptophyta,4JJ5H@91835|fabids	33090|Viridiplantae	T	protein phosphatase 2C 15	-	-	3.1.3.16	ko:K14803,ko:K17500	-	-	-	-	ko00000,ko01000,ko01009,ko03009	-	-	-	PP2C
Alglu01G0006810	4432.XP_010279335.1	4.19e-169	481	COG4266@1|root,KOG0757@2759|Eukaryota,37MF2@33090|Viridiplantae,3G7Q9@35493|Streptophyta	33090|Viridiplantae	C	Belongs to the mitochondrial carrier (TC 2.A.29) family	-	GO:0003674,GO:0005215,GO:0005575,GO:0005622,GO:0005623,GO:0005737,GO:0005739,GO:0005740,GO:0005743,GO:0006810,GO:0006839,GO:0006862,GO:0008150,GO:0015215,GO:0015605,GO:0015748,GO:0015931,GO:0015932,GO:0016020,GO:0016021,GO:0019866,GO:0022857,GO:0031090,GO:0031224,GO:0031966,GO:0031967,GO:0031975,GO:0035352,GO:0043132,GO:0043226,GO:0043227,GO:0043229,GO:0043231,GO:0044422,GO:0044424,GO:0044425,GO:…	-	ko:K15115	-	-	-	-	ko00000,ko02000	2.A.29.10.1,2.A.29.10.2,2.A.29.10.3,2.A.29.10.5	-	-	Mito_carr
Alglu01G0006820	29760.VIT_01s0011g03960.t01	9.33e-31	128	COG0515@1|root,KOG1187@2759|Eukaryota,37HHN@33090|Viridiplantae,3G8M3@35493|Streptophyta	33090|Viridiplantae	T	serine threonine-protein kinase	-	GO:0003674,GO:0003824,GO:0004672,GO:0004674,GO:0005575,GO:0005623,GO:0005886,GO:0006464,GO:0006468,GO:0006793,GO:0006796,GO:0006807,GO:0007154,GO:0007165,GO:0007166,GO:0008150,GO:0008152,GO:0009987,GO:0016020,GO:0016301,GO:0016310,GO:0016740,GO:0016772,GO:0016773,GO:0019538,GO:0023052,GO:0036211,GO:0043170,GO:0043412,GO:0044237,GO:0044238,GO:0044260,GO:0044267,GO:0044464,GO:0050789,GO:0050794,GO:…	2.7.11.1	ko:K04733	ko04010,ko04064,ko04620,ko04621,ko04624,ko04722,ko05133,ko05140,ko05142,ko05145,ko05152,ko05162,ko05164,map04010,map04064,map04620,map04621,map04624,map04722,map05133,map05140,map05142,map05145,map05152,map05162,map05164	M00686	-	-	ko00000,ko00001,ko00002,ko01000,ko01001	-	-	-	GUB_WAK_bind,Pkinase,Pkinase_Tyr,WAK_assoc
Alglu01G0006830	3641.EOY00079	1.07e-32	120	2D8PI@1|root,2S5BX@2759|Eukaryota,37WBJ@33090|Viridiplantae,3GK6B@35493|Streptophyta	33090|Viridiplantae	-	-	-	-	-	-	-	-	-	-	-	-	-	-	-
Alglu01G0006840	85681.XP_006448414.1	5.06e-218	630	COG0515@1|root,KOG1187@2759|Eukaryota,37HHN@33090|Viridiplantae,3G8M3@35493|Streptophyta	33090|Viridiplantae	T	serine threonine-protein kinase	-	GO:0003674,GO:0003824,GO:0004672,GO:0004674,GO:0005575,GO:0005623,GO:0005886,GO:0006464,GO:0006468,GO:0006793,GO:0006796,GO:0006807,GO:0007154,GO:0007165,GO:0007166,GO:0008150,GO:0008152,GO:0009987,GO:0016020,GO:0016301,GO:0016310,GO:0016740,GO:0016772,GO:0016773,GO:0019538,GO:0023052,GO:0036211,GO:0043170,GO:0043412,GO:0044237,GO:0044238,GO:0044260,GO:0044267,GO:0044464,GO:0050789,GO:0050794,GO:…	2.7.11.1	ko:K04733	ko04010,ko04064,ko04620,ko04621,ko04624,ko04722,ko05133,ko05140,ko05142,ko05145,ko05152,ko05162,ko05164,map04010,map04064,map04620,map04621,map04624,map04722,map05133,map05140,map05142,map05145,map05152,map05162,map05164	M00686	-	-	ko00000,ko00001,ko00002,ko01000,ko01001	-	-	-	GUB_WAK_bind,Pkinase,Pkinase_Tyr,WAK_assoc
Alglu01G0006850	3694.POPTR_0004s07470.1	2.3e-62	215	COG0515@1|root,KOG1187@2759|Eukaryota,37MEY@33090|Viridiplantae,3G7FA@35493|Streptophyta,4JFV7@91835|fabids	33090|Viridiplantae	T	Wall-associated receptor kinase C-terminal	-	-	-	-	-	-	-	-	-	-	-	-	GUB_WAK_bind,Pkinase,Pkinase_Tyr,WAK_assoc
Alglu01G0006860	3760.EMJ23966	1.09e-212	596	28JKZ@1|root,2QS06@2759|Eukaryota,37R7R@33090|Viridiplantae,3GE4Y@35493|Streptophyta,4JGE1@91835|fabids	33090|Viridiplantae	S	Protein of unknown function (DUF789)	-	-	-	-	-	-	-	-	-	-	-	-	DUF789
Alglu01G0006870	3988.XP_002527023.1	1.25e-11	64.3	COG2071@1|root,2QR1H@2759|Eukaryota,37RE4@33090|Viridiplantae,3G7M2@35493|Streptophyta,4JSDH@91835|fabids	33090|Viridiplantae	F	Peptidase C26	-	GO:0008150,GO:0022603,GO:0048831,GO:0050789,GO:0050793,GO:0051239,GO:0060688,GO:0065007,GO:1900618,GO:1905428,GO:2000026,GO:2000032	-	-	-	-	-	-	-	-	-	-	Peptidase_C26
Alglu01G0006880	29760.VIT_01s0011g04020.t01	9.32e-110	319	28NIB@1|root,2QV3X@2759|Eukaryota,37MKN@33090|Viridiplantae,3G9SR@35493|Streptophyta	33090|Viridiplantae	S	Protein of unknown function (DUF1218)	-	-	-	-	-	-	-	-	-	-	-	-	DUF1218
Alglu01G0006890	3983.cassava4.1_020155m	2.13e-37	127	2CGZY@1|root,2S3N0@2759|Eukaryota,37WVA@33090|Viridiplantae,3GKD4@35493|Streptophyta,4JQG2@91835|fabids	33090|Viridiplantae	S	Nonspecific lipid-transfer protein	-	-	-	-	-	-	-	-	-	-	-	-	LTP_2
Alglu01G0006900	4096.XP_009778718.1	1.5e-80	246	KOG1792@1|root,KOG1792@2759|Eukaryota,37TUQ@33090|Viridiplantae,3GI07@35493|Streptophyta,44MMI@71274|asterids	33090|Viridiplantae	U	Reticulon-like protein	-	-	-	-	-	-	-	-	-	-	-	-	Reticulon
Alglu01G0006910	102107.XP_008243279.1	2.07e-07	54.7	2CNCU@1|root,2QV9I@2759|Eukaryota,37NBF@33090|Viridiplantae,3GCC0@35493|Streptophyta,4JNN6@91835|fabids	33090|Viridiplantae	K	transcription factor	-	GO:0005575,GO:0005622,GO:0005623,GO:0005634,GO:0008150,GO:0040008,GO:0043226,GO:0043227,GO:0043229,GO:0043231,GO:0044424,GO:0044464,GO:0048580,GO:0048638,GO:0050789,GO:0050793,GO:0051239,GO:0065007,GO:0080050,GO:0080113,GO:2000026,GO:2000241	-	ko:K12126	ko04075,ko04712,map04075,map04712	-	-	-	ko00000,ko00001,ko03000	-	-	-	HLH
Alglu01G0006920	3983.cassava4.1_019868m	7.58e-20	83.2	2BX2C@1|root,2SG5E@2759|Eukaryota,37XMV@33090|Viridiplantae,3GMJA@35493|Streptophyta,4JVA2@91835|fabids	33090|Viridiplantae	-	-	-	-	-	-	-	-	-	-	-	-	-	-	-
Alglu01G0006930	2711.XP_006468753.1	5.65e-156	446	28KTS@1|root,2QTA1@2759|Eukaryota,37K08@33090|Viridiplantae,3GBNQ@35493|Streptophyta	33090|Viridiplantae	S	isoform X1	-	-	-	-	-	-	-	-	-	-	-	-	CTP_transf_like
Alglu01G0006940	3641.EOY00062	0	922	COG0515@1|root,2QT84@2759|Eukaryota,37JVG@33090|Viridiplantae,3G9H3@35493|Streptophyta	33090|Viridiplantae	T	Belongs to the protein kinase superfamily. Ser Thr protein kinase family	-	GO:0005575,GO:0005623,GO:0005886,GO:0016020,GO:0044464,GO:0071944	-	-	-	-	-	-	-	-	-	-	LRRNT_2,LRR_1,LRR_8,Pkinase,Pkinase_Tyr
Alglu01G0006950	981085.XP_010101693.1	1.87e-101	301	2CXSE@1|root,2RZE6@2759|Eukaryota,37UX6@33090|Viridiplantae,3GI57@35493|Streptophyta,4JU0I@91835|fabids	33090|Viridiplantae	K	Aux IAA proteins are short-lived transcriptional factors that function as repressors of early auxin response genes at low auxin concentrations	IAA32	GO:0000003,GO:0003006,GO:0003674,GO:0003700,GO:0006355,GO:0007275,GO:0008150,GO:0009555,GO:0009719,GO:0009725,GO:0009733,GO:0009790,GO:0009791,GO:0009793,GO:0009889,GO:0010033,GO:0010154,GO:0010468,GO:0010556,GO:0019219,GO:0019222,GO:0022414,GO:0031323,GO:0031326,GO:0032501,GO:0032502,GO:0042221,GO:0048229,GO:0048316,GO:0048608,GO:0048731,GO:0048856,GO:0050789,GO:0050794,GO:0050896,GO:0051171,GO:…	-	ko:K14484	ko04075,map04075	-	-	-	ko00000,ko00001	-	-	-	AUX_IAA
Alglu01G0006960	3988.XP_002526285.1	1.11e-282	790	28M83@1|root,2QTR8@2759|Eukaryota,37PW8@33090|Viridiplantae,3GB90@35493|Streptophyta,4JETZ@91835|fabids	33090|Viridiplantae	S	isoform X1	-	-	-	-	-	-	-	-	-	-	-	-	Abhydrolase_1,Hydrolase_4
Alglu01G0006980	29760.VIT_01s0011g04130.t01	0	1431	KOG1063@1|root,KOG1063@2759|Eukaryota,37JUN@33090|Viridiplantae,3GGED@35493|Streptophyta	33090|Viridiplantae	BK	elongator complex protein	-	GO:0000123,GO:0000502,GO:0001101,GO:0003674,GO:0005575,GO:0005622,GO:0005623,GO:0005634,GO:0005654,GO:0006139,GO:0006351,GO:0006354,GO:0006355,GO:0006357,GO:0006366,GO:0006368,GO:0006725,GO:0006807,GO:0006950,GO:0006979,GO:0008023,GO:0008047,GO:0008150,GO:0008152,GO:0008284,GO:0009058,GO:0009059,GO:0009719,GO:0009725,GO:0009737,GO:0009889,GO:0009892,GO:0009893,GO:0009987,GO:0010033,GO:0010467,GO:…	-	ko:K11374	-	-	-	-	ko00000,ko03016,ko03036	-	-	-	WD40
Alglu01G0006990	3983.cassava4.1_002705m	2.21e-296	833	2CK7M@1|root,2QWE0@2759|Eukaryota,37MJZ@33090|Viridiplantae,3GE4S@35493|Streptophyta,4JH7N@91835|fabids	33090|Viridiplantae	S	PB1 domain	-	-	-	-	-	-	-	-	-	-	-	-	PB1
Alglu01G0007000	29760.VIT_06s0004g03760.t01	2.27e-28	114	COG2132@1|root,KOG1263@2759|Eukaryota,37KZ3@33090|Viridiplantae,3GAGG@35493|Streptophyta	33090|Viridiplantae	Q	Lignin degradation and detoxification of lignin-derived products	-	GO:0003674,GO:0003824,GO:0006725,GO:0008150,GO:0008152,GO:0009058,GO:0009698,GO:0009699,GO:0009808,GO:0009809,GO:0009987,GO:0016491,GO:0016722,GO:0019438,GO:0019748,GO:0044237,GO:0044249,GO:0044550,GO:0055114,GO:0071704,GO:1901360,GO:1901362,GO:1901576	1.10.3.2	ko:K05909	-	-	-	-	ko00000,ko01000	-	-	-	Cu-oxidase,Cu-oxidase_2,Cu-oxidase_3
Alglu01G0007010	40148.OGLUM08G12970.1	1.07e-221	642	COG0671@1|root,KOG3030@2759|Eukaryota,37HG2@33090|Viridiplantae,3G92G@35493|Streptophyta,3KPSX@4447|Liliopsida,3I3XM@38820|Poales	33090|Viridiplantae	I	PAP2 superfamily	-	-	3.1.3.4,3.1.3.81	ko:K18693	ko00561,ko00564,ko01110,map00561,map00564,map01110	-	R02239	RC00017	ko00000,ko00001,ko01000	-	-	-	PAP2
Alglu01G0007020	3694.POPTR_0010s12920.1	2.96e-41	141	2CW63@1|root,2S4I1@2759|Eukaryota,37WMC@33090|Viridiplantae,3GKK6@35493|Streptophyta,4JR52@91835|fabids	33090|Viridiplantae	-	-	-	-	-	-	-	-	-	-	-	-	-	-	-
Alglu01G0007030	3760.EMJ24009	1.59e-316	869	COG0531@1|root,KOG1289@2759|Eukaryota,37IMJ@33090|Viridiplantae,3G8YG@35493|Streptophyta,4JN33@91835|fabids	33090|Viridiplantae	E	amino-acid permease	-	GO:0003333,GO:0003674,GO:0005215,GO:0005310,GO:0005313,GO:0005326,GO:0005342,GO:0005575,GO:0005622,GO:0005623,GO:0005737,GO:0005739,GO:0005886,GO:0005887,GO:0006810,GO:0006811,GO:0006812,GO:0006820,GO:0006835,GO:0006836,GO:0006855,GO:0006865,GO:0008028,GO:0008150,GO:0008324,GO:0008509,GO:0008514,GO:0015075,GO:0015171,GO:0015172,GO:0015174,GO:0015175,GO:0015179,GO:0015180,GO:0015181,GO:0015185,GO:…	-	-	-	-	-	-	-	-	-	-	AA_permease_2
Alglu01G0007040	3760.EMJ26048	3.09e-92	300	COG5641@1|root,KOG1601@2759|Eukaryota,37VX1@33090|Viridiplantae,3GJMS@35493|Streptophyta,4JQ2R@91835|fabids	33090|Viridiplantae	K	Response regulator receiver domain	-	GO:0000156,GO:0000160,GO:0003674,GO:0003700,GO:0005575,GO:0005622,GO:0005623,GO:0005634,GO:0006355,GO:0007154,GO:0007165,GO:0007275,GO:0007568,GO:0008150,GO:0009653,GO:0009719,GO:0009723,GO:0009725,GO:0009735,GO:0009736,GO:0009755,GO:0009873,GO:0009888,GO:0009889,GO:0009987,GO:0010015,GO:0010033,GO:0010073,GO:0010075,GO:0010082,GO:0010119,GO:0010150,GO:0010468,GO:0010556,GO:0019219,GO:0019222,GO:…	-	ko:K14491	ko04075,map04075	-	-	-	ko00000,ko00001	-	-	-	Myb_DNA-binding,Response_reg
Alglu01G0007050	29760.VIT_01s0011g04230.t01	2.07e-101	300	2ABUU@1|root,2RYPZ@2759|Eukaryota,37TQF@33090|Viridiplantae,3GI1E@35493|Streptophyta	33090|Viridiplantae	S	Ubiquitin-like superfamily protein	-	-	-	ko:K12160	ko03013,ko05418,map03013,map05418	M00427	-	-	ko00000,ko00001,ko00002,ko03019,ko03029,ko04121,ko04812	-	-	-	Rad60-SLD
Alglu01G0007060	3641.EOY00018	9.82e-178	516	28PCE@1|root,2QVZU@2759|Eukaryota,37T2Y@33090|Viridiplantae,3GCQE@35493|Streptophyta	33090|Viridiplantae	S	Zinc finger protein	-	GO:0003674,GO:0003700,GO:0006355,GO:0008150,GO:0009889,GO:0010468,GO:0010556,GO:0019219,GO:0019222,GO:0031323,GO:0031326,GO:0050789,GO:0050794,GO:0051171,GO:0051252,GO:0060255,GO:0065007,GO:0080090,GO:0140110,GO:1903506,GO:2000112,GO:2001141	-	-	-	-	-	-	-	-	-	-	CCT
Alglu01G0007070	3659.XP_004167744.1	4.73e-100	306	COG5063@1|root,KOG1677@2759|Eukaryota,37SFT@33090|Viridiplantae,3GECQ@35493|Streptophyta,4JDGS@91835|fabids	33090|Viridiplantae	S	zinc finger CCCH domain-containing protein	-	GO:0001067,GO:0003674,GO:0003676,GO:0003677,GO:0003700,GO:0003723,GO:0003729,GO:0003730,GO:0005488,GO:0005575,GO:0005622,GO:0005623,GO:0005737,GO:0005829,GO:0006355,GO:0006417,GO:0008150,GO:0009889,GO:0009890,GO:0009892,GO:0009893,GO:0009894,GO:0009896,GO:0010468,GO:0010556,GO:0010558,GO:0010604,GO:0010605,GO:0010608,GO:0010629,GO:0017148,GO:0019219,GO:0019222,GO:0031323,GO:0031324,GO:0031325,GO:…	-	ko:K15308,ko:K18753	ko04218,ko05166,ko05167,map04218,map05166,map05167	-	-	-	ko00000,ko00001,ko03019	-	-	-	zf-CCCH
Alglu01G0007080	981085.XP_010104884.1	2.72e-241	666	COG0673@1|root,KOG2741@2759|Eukaryota,37JGU@33090|Viridiplantae,3G8AH@35493|Streptophyta,4JFTA@91835|fabids	33090|Viridiplantae	GQ	Oxidoreductase family, C-terminal alpha/beta domain	-	-	-	-	-	-	-	-	-	-	-	-	GFO_IDH_MocA,GFO_IDH_MocA_C
Alglu01G0007090	102107.XP_008228106.1	4.75e-66	217	COG4677@1|root,2RA2Q@2759|Eukaryota,37IWH@33090|Viridiplantae,3GDEY@35493|Streptophyta,4JCYI@91835|fabids	33090|Viridiplantae	G	pectinesterase	-	GO:0003674,GO:0003824,GO:0004857,GO:0005575,GO:0005576,GO:0005622,GO:0005623,GO:0005737,GO:0005768,GO:0005773,GO:0005774,GO:0005794,GO:0005802,GO:0005886,GO:0005911,GO:0008150,GO:0009506,GO:0012505,GO:0016020,GO:0016787,GO:0016788,GO:0030054,GO:0030234,GO:0030599,GO:0031090,GO:0031410,GO:0031982,GO:0031984,GO:0043086,GO:0043226,GO:0043227,GO:0043229,GO:0043231,GO:0044092,GO:0044422,GO:0044424,GO:…	3.1.1.11	ko:K01051	ko00040,ko01100,map00040,map01100	M00081	R02362	RC00460,RC00461	ko00000,ko00001,ko00002,ko01000	-	-	-	PMEI,Pectinesterase
Alglu01G0007110	3983.cassava4.1_015644m	6.52e-90	273	KOG4813@1|root,KOG4813@2759|Eukaryota,37T5P@33090|Viridiplantae,3GFQB@35493|Streptophyta,4JJKE@91835|fabids	33090|Viridiplantae	J	component of the eukaryotic translation initiation factor 3 (eIF-3) complex, which is involved in protein synthesis of a specialized repertoire of mRNAs and, together with other initiation factors, stimulates binding of mRNA and methionyl-tRNAi to the 40S ribosome. The eIF-3 complex specifically targets and initiates translation of a subset of mRNAs involved in cell proliferation	-	-	-	ko:K03245	ko03013,map03013	-	-	-	ko00000,ko00001,ko03009,ko03012	-	-	-	eIF3_subunit
Alglu01G0007120	3983.cassava4.1_034202m	2.39e-68	212	KOG0800@1|root,KOG0800@2759|Eukaryota,37V4A@33090|Viridiplantae,3GJ9J@35493|Streptophyta,4JU5X@91835|fabids	33090|Viridiplantae	O	E3 ubiquitin-protein ligase	RHA2A	GO:0003674,GO:0003824,GO:0004842,GO:0006464,GO:0006508,GO:0006511,GO:0006807,GO:0006950,GO:0006970,GO:0008150,GO:0008152,GO:0009056,GO:0009057,GO:0009628,GO:0009651,GO:0009787,GO:0009789,GO:0009966,GO:0009967,GO:0009987,GO:0010498,GO:0010646,GO:0010647,GO:0016567,GO:0016740,GO:0019538,GO:0019787,GO:0019941,GO:0023051,GO:0023056,GO:0030163,GO:0032446,GO:0036211,GO:0043161,GO:0043170,GO:0043412,GO:…	2.3.2.27	ko:K16282	-	-	-	-	ko00000,ko01000,ko04121	-	-	-	zf-RING_2
Alglu01G0007130	3641.EOY25530	1.88e-184	530	KOG1971@1|root,KOG1971@2759|Eukaryota,37KE2@33090|Viridiplantae,3GF40@35493|Streptophyta	33090|Viridiplantae	O	PKHD-type hydroxylase At1g22950-like	-	-	-	-	-	-	-	-	-	-	-	-	-
Alglu01G0007140	85681.XP_006448338.1	3.17e-264	726	COG3588@1|root,KOG1557@2759|Eukaryota,37J8J@33090|Viridiplantae,3GCU6@35493|Streptophyta	33090|Viridiplantae	G	fructose-bisphosphate aldolase	-	GO:0003674,GO:0003824,GO:0004332,GO:0005575,GO:0005622,GO:0005623,GO:0005737,GO:0005739,GO:0005975,GO:0005996,GO:0006006,GO:0006082,GO:0006090,GO:0006091,GO:0006094,GO:0006096,GO:0006139,GO:0006163,GO:0006164,GO:0006165,GO:0006725,GO:0006732,GO:0006733,GO:0006753,GO:0006754,GO:0006757,GO:0006793,GO:0006796,GO:0006807,GO:0006950,GO:0006979,GO:0008150,GO:0008152,GO:0009056,GO:0009058,GO:0009108,GO:…	4.1.2.13	ko:K01623	ko00010,ko00030,ko00051,ko00680,ko00710,ko01100,ko01110,ko01120,ko01130,ko01200,ko01230,map00010,map00030,map00051,map00680,map00710,map01100,map01110,map01120,map01130,map01200,map01230	M00001,M00003,M00165,M00167	R01068,R01070,R01829,R02568	RC00438,RC00439,RC00603,RC00604	ko00000,ko00001,ko00002,ko01000,ko03036,ko04131,ko04147	-	-	-	Glycolytic
Alglu01G0007150	102107.XP_008243310.1	0	1935	COG1643@1|root,KOG0920@2759|Eukaryota,37QK6@33090|Viridiplantae,3GGG0@35493|Streptophyta,4JJCD@91835|fabids	33090|Viridiplantae	A	ATP-dependent RNA helicase	-	GO:0000976,GO:0000977,GO:0000978,GO:0000987,GO:0001012,GO:0001047,GO:0001067,GO:0001503,GO:0001817,GO:0001819,GO:0002151,GO:0002791,GO:0002793,GO:0003674,GO:0003676,GO:0003677,GO:0003690,GO:0003697,GO:0003723,GO:0003724,GO:0003725,GO:0003824,GO:0004004,GO:0004386,GO:0005488,GO:0005515,GO:0005575,GO:0005622,GO:0005623,GO:0005634,GO:0005737,GO:0005829,GO:0006139,GO:0006355,GO:0006357,GO:0006396,GO:…	3.6.4.13	ko:K14442	ko03018,map03018	-	-	-	ko00000,ko00001,ko01000,ko03019	-	-	-	DEAD,HA2,Helicase_C,OB_NTP_bind,dsrm
Alglu01G0007160	29760.VIT_01s0011g04370.t01	3.88e-302	826	KOG2735@1|root,KOG2735@2759|Eukaryota,37IE6@33090|Viridiplantae,3GA8X@35493|Streptophyta	33090|Viridiplantae	I	phosphatidylserine synthase	-	GO:0000003,GO:0003006,GO:0005575,GO:0005622,GO:0005623,GO:0005634,GO:0005635,GO:0005737,GO:0005783,GO:0005789,GO:0006575,GO:0006629,GO:0006644,GO:0006650,GO:0006658,GO:0006659,GO:0006793,GO:0006796,GO:0006807,GO:0007049,GO:0007275,GO:0008150,GO:0008152,GO:0008610,GO:0008654,GO:0009058,GO:0009555,GO:0009556,GO:0009987,GO:0012505,GO:0016020,GO:0019637,GO:0019953,GO:0022402,GO:0022414,GO:0031090,GO:…	2.7.8.29	ko:K08730	ko00564,ko01100,ko01110,map00564,map01100,map01110	-	R07376	RC00017,RC02950	ko00000,ko00001,ko01000	-	-	-	PSS
Alglu01G0007170	71139.XP_010068723.1	1.05e-213	599	COG3884@1|root,2QQHW@2759|Eukaryota,37I5Y@33090|Viridiplantae,3G74Z@35493|Streptophyta	33090|Viridiplantae	I	Plays an essential role in chain termination during de novo fatty acid synthesis	-	GO:0005575,GO:0005622,GO:0005623,GO:0005737,GO:0009507,GO:0009536,GO:0043226,GO:0043227,GO:0043229,GO:0043231,GO:0044424,GO:0044444,GO:0044464	3.1.2.14,3.1.2.21	ko:K10781	ko00061,ko01100,ko01212,map00061,map01100,map01212	-	R01706,R04014,R08157,R08158,R08159	RC00014,RC00039	ko00000,ko00001,ko01000,ko01004	-	-	-	Acyl-ACP_TE
Alglu01G0007180	3656.XP_008446661.1	2.67e-82	284	KOG4197@1|root,KOG4197@2759|Eukaryota,37PHP@33090|Viridiplantae,3G8E2@35493|Streptophyta,4JG43@91835|fabids	33090|Viridiplantae	S	Pentatricopeptide repeat-containing protein At1g22960	-	GO:0003674,GO:0003676,GO:0003723,GO:0003824,GO:0004518,GO:0004519,GO:0005488,GO:0005575,GO:0005622,GO:0005623,GO:0006139,GO:0006725,GO:0006807,GO:0008150,GO:0008152,GO:0009451,GO:0009987,GO:0016070,GO:0016787,GO:0016788,GO:0034641,GO:0043170,GO:0043226,GO:0043227,GO:0043229,GO:0043231,GO:0043412,GO:0044237,GO:0044238,GO:0044424,GO:0044464,GO:0046483,GO:0071704,GO:0090304,GO:0090305,GO:0097159,GO:…	-	-	-	-	-	-	-	-	-	-	PPR,PPR_1,PPR_2,PPR_3
Alglu01G0007190	2711.XP_006468787.1	1.83e-244	678	KOG2228@1|root,KOG2228@2759|Eukaryota,37J7R@33090|Viridiplantae,3GCYQ@35493|Streptophyta	33090|Viridiplantae	L	Component of the origin recognition complex (ORC) that binds origins of replication	ORC4	GO:0000166,GO:0000228,GO:0000808,GO:0003674,GO:0003676,GO:0003677,GO:0003688,GO:0003690,GO:0005488,GO:0005575,GO:0005622,GO:0005623,GO:0005634,GO:0005664,GO:0005694,GO:0006139,GO:0006259,GO:0006260,GO:0006261,GO:0006270,GO:0006725,GO:0006807,GO:0008150,GO:0008152,GO:0009058,GO:0009059,GO:0009743,GO:0009744,GO:0009987,GO:0010033,GO:0031974,GO:0031981,GO:0032991,GO:0034285,GO:0034641,GO:0034645,GO:…	-	ko:K02606	ko04110,ko04111,ko04113,map04110,map04111,map04113	M00284	-	-	ko00000,ko00001,ko00002,ko03032	-	-	-	AAA,AAA_16,ORC4_C
Alglu01G0007210	71139.XP_010044135.1	1.44e-177	504	COG0805@1|root,2QVCB@2759|Eukaryota,37QWX@33090|Viridiplantae,3GDXQ@35493|Streptophyta	33090|Viridiplantae	U	Sec-independent protein translocase protein TATC	TATC	GO:0000003,GO:0003674,GO:0005215,GO:0005575,GO:0005622,GO:0005623,GO:0005737,GO:0005886,GO:0006810,GO:0006886,GO:0006996,GO:0008104,GO:0008150,GO:0008320,GO:0008565,GO:0009507,GO:0009534,GO:0009535,GO:0009536,GO:0009566,GO:0009567,GO:0009579,GO:0009657,GO:0009668,GO:0009977,GO:0009987,GO:0010027,GO:0015031,GO:0015291,GO:0015399,GO:0015405,GO:0015450,GO:0015833,GO:0016020,GO:0016021,GO:0016043,GO:…	-	ko:K03118	ko03060,ko03070,map03060,map03070	M00336	-	-	ko00000,ko00001,ko00002,ko02044	2.A.64	-	-	TatC
Alglu01G0007200	102107.XP_008243312.1	7.78e-172	489	2EA3E@1|root,2SGCW@2759|Eukaryota,37I9X@33090|Viridiplantae,3GBBT@35493|Streptophyta,4JI6J@91835|fabids	33090|Viridiplantae	S	cyclin-D1-binding protein 1 homolog	-	-	-	ko:K21626	-	-	-	-	ko00000,ko03000	-	-	-	GCIP
Alglu01G0007220	40149.OMERI10G04640.1	1.21e-261	767	COG0534@1|root,KOG1347@2759|Eukaryota,37KAU@33090|Viridiplantae,3GMWW@35493|Streptophyta,3KYIC@4447|Liliopsida,3I8VS@38820|Poales	33090|Viridiplantae	V	Belongs to the multi antimicrobial extrusion (MATE) (TC 2.A.66.1) family	-	GO:0003674,GO:0005215,GO:0005575,GO:0005622,GO:0005623,GO:0005737,GO:0005773,GO:0005774,GO:0006810,GO:0006855,GO:0008150,GO:0009605,GO:0009607,GO:0009624,GO:0015238,GO:0015893,GO:0016020,GO:0022857,GO:0031090,GO:0042221,GO:0042493,GO:0043207,GO:0043226,GO:0043227,GO:0043229,GO:0043231,GO:0044422,GO:0044424,GO:0044437,GO:0044444,GO:0044446,GO:0044464,GO:0050896,GO:0051179,GO:0051234,GO:0051704,GO:…	-	ko:K03327	-	-	-	-	ko00000,ko02000	2.A.66.1	-	-	MatE
Alglu01G0007230	3983.cassava4.1_006136m	8.22e-268	743	COG0534@1|root,KOG1347@2759|Eukaryota,37MN8@33090|Viridiplantae,3GEST@35493|Streptophyta,4JRIZ@91835|fabids	33090|Viridiplantae	V	MATE efflux family protein	-	GO:0000041,GO:0003674,GO:0005215,GO:0005575,GO:0005623,GO:0005886,GO:0006810,GO:0006811,GO:0006812,GO:0006855,GO:0008150,GO:0015238,GO:0015691,GO:0015893,GO:0016020,GO:0022857,GO:0030001,GO:0042221,GO:0042493,GO:0044464,GO:0050896,GO:0051179,GO:0051234,GO:0051235,GO:0051238,GO:0055085,GO:0065007,GO:0065008,GO:0070838,GO:0071944,GO:0072511	-	ko:K03327	-	-	-	-	ko00000,ko02000	2.A.66.1	-	-	MatE
Alglu01G0007240	102107.XP_008243316.1	0	975	COG0055@1|root,KOG1350@2759|Eukaryota,37N26@33090|Viridiplantae,3G7JF@35493|Streptophyta,4JEF1@91835|fabids	33090|Viridiplantae	C	Produces ATP from ADP in the presence of a proton gradient across the membrane	-	GO:0005575,GO:0005622,GO:0005623,GO:0005737,GO:0005739,GO:0005740,GO:0005743,GO:0016020,GO:0019866,GO:0031090,GO:0031966,GO:0031967,GO:0031975,GO:0043226,GO:0043227,GO:0043229,GO:0043231,GO:0044422,GO:0044424,GO:0044429,GO:0044444,GO:0044446,GO:0044464	3.6.3.14	ko:K02133	ko00190,ko01100,ko04714,ko05010,ko05012,ko05016,map00190,map01100,map04714,map05010,map05012,map05016	M00158	-	-	ko00000,ko00001,ko00002,ko01000	3.A.2.1	-	-	ATP-synt_ab,ATP-synt_ab_N,Synthase_beta
Alglu01G0007250	29730.Gorai.009G341900.1	2.91e-153	439	COG0543@1|root,2QQ7C@2759|Eukaryota,37SP4@33090|Viridiplantae,3GAIF@35493|Streptophyta	33090|Viridiplantae	CH	fruit protein	-	-	-	ko:K20784	ko00514,map00514	-	-	-	ko00000,ko00001,ko01000,ko01003	-	GT77	-	NAD_binding_1
Alglu01G0007260	102107.XP_008243319.1	2.08e-10	69.3	2C3ZM@1|root,2RZN2@2759|Eukaryota,37UCS@33090|Viridiplantae,3GHKB@35493|Streptophyta,4JPEP@91835|fabids	33090|Viridiplantae	S	Sarcoplasmic reticulum histidine-rich calcium-binding protein	-	-	-	-	-	-	-	-	-	-	-	-	-
Alglu01G0007270	225117.XP_009366445.1	5.53e-84	248	COG5195@1|root,KOG4137@2759|Eukaryota,37UVX@33090|Viridiplantae,3GIQ6@35493|Streptophyta,4JPAB@91835|fabids	33090|Viridiplantae	S	complex. Subunit	-	-	-	ko:K11667	-	-	-	-	ko00000,ko03036	-	-	-	YL1_C
Alglu01G0007280	3649.evm.model.supercontig_878.1	9.89e-13	72.8	COG5647@1|root,KOG2167@2759|Eukaryota,37ICM@33090|Viridiplantae,3GA8A@35493|Streptophyta,3HYUQ@3699|Brassicales	33090|Viridiplantae	D	Cullin family	CUL4	GO:0000003,GO:0000151,GO:0000152,GO:0000209,GO:0003006,GO:0003674,GO:0005488,GO:0005515,GO:0005575,GO:0005622,GO:0005623,GO:0005634,GO:0005680,GO:0005737,GO:0005829,GO:0006139,GO:0006259,GO:0006281,GO:0006464,GO:0006725,GO:0006807,GO:0006950,GO:0006974,GO:0007154,GO:0007165,GO:0007275,GO:0008150,GO:0008152,GO:0009314,GO:0009416,GO:0009628,GO:0009639,GO:0009640,GO:0009648,GO:0009719,GO:0009725,GO:…	-	ko:K10609	ko03420,ko04120,map03420,map04120	M00385,M00386	-	-	ko00000,ko00001,ko00002,ko03400,ko04121,ko04147	-	-	-	Cullin,Cullin_Nedd8
Alglu01G0007290	3760.EMJ28213	0	1337	KOG2220@1|root,KOG2220@2759|Eukaryota,37P8U@33090|Viridiplantae,3GGNH@35493|Streptophyta,4JJK5@91835|fabids	33090|Viridiplantae	S	ALG-2 interacting protein	-	GO:0003674,GO:0005488,GO:0005515,GO:0005575,GO:0005622,GO:0005623,GO:0005737,GO:0005768,GO:0005770,GO:0005771,GO:0005829,GO:0005911,GO:0006996,GO:0007032,GO:0007033,GO:0007275,GO:0008150,GO:0009506,GO:0009653,GO:0009987,GO:0010256,GO:0012505,GO:0016043,GO:0016050,GO:0022603,GO:0030054,GO:0031156,GO:0031285,GO:0031286,GO:0031410,GO:0031982,GO:0032101,GO:0032102,GO:0032104,GO:0032105,GO:0032107,GO:…	-	ko:K12200	ko04144,map04144	-	-	-	ko00000,ko00001,ko04131,ko04147	-	-	-	ALIX_LYPXL_bnd,BRO1
Alglu01G0007300	3641.EOY04927	2.06e-78	237	COG0284@1|root,KOG1743@2759|Eukaryota,37VNT@33090|Viridiplantae,3GJMJ@35493|Streptophyta	33090|Viridiplantae	P	Vesicle transport protein	-	-	-	-	-	-	-	-	-	-	-	-	Got1
Alglu01G0007340	4113.PGSC0003DMT400055632	3.1e-62	240	KOG4307@1|root,KOG4307@2759|Eukaryota,37P42@33090|Viridiplantae,3GCSH@35493|Streptophyta,44NUK@71274|asterids	33090|Viridiplantae	S	Hydroxyproline-rich glycoprotein (HRGP)	-	-	-	-	-	-	-	-	-	-	-	-	Extensin_2,Pollen_Ole_e_I
Alglu01G0007360	71139.XP_010069346.1	1.15e-58	185	KOG3442@1|root,KOG3442@2759|Eukaryota,37V6M@33090|Viridiplantae,3GJ1F@35493|Streptophyta	33090|Viridiplantae	S	Mitochondrial import inner membrane translocase subunit	-	GO:0002237,GO:0002831,GO:0002832,GO:0005575,GO:0005622,GO:0005623,GO:0005737,GO:0005739,GO:0005740,GO:0005743,GO:0005744,GO:0006605,GO:0006626,GO:0006810,GO:0006839,GO:0006886,GO:0006996,GO:0007005,GO:0008104,GO:0008150,GO:0009605,GO:0009607,GO:0009617,GO:0009892,GO:0009987,GO:0010033,GO:0010817,GO:0015031,GO:0015833,GO:0016020,GO:0016043,GO:0017038,GO:0019222,GO:0019866,GO:0030150,GO:0031090,GO:…	-	ko:K17805	-	-	-	-	ko00000,ko03029	-	-	-	Pam16
Alglu01G0007370	3760.EMJ28221	1.12e-305	874	KOG2056@1|root,KOG2056@2759|Eukaryota,37I1R@33090|Viridiplantae,3GE6M@35493|Streptophyta,4JK4P@91835|fabids	33090|Viridiplantae	F	Clathrin interactor EPSIN	-	GO:0003674,GO:0005488,GO:0005515,GO:0005543,GO:0005575,GO:0005622,GO:0005623,GO:0005737,GO:0005773,GO:0005774,GO:0005794,GO:0005886,GO:0008289,GO:0012505,GO:0016020,GO:0030276,GO:0031090,GO:0043167,GO:0043168,GO:0043226,GO:0043227,GO:0043229,GO:0043231,GO:0044422,GO:0044424,GO:0044437,GO:0044444,GO:0044446,GO:0044464,GO:0071944,GO:0098588,GO:0098805	-	ko:K12471	ko04144,map04144	-	-	-	ko00000,ko00001,ko04131	-	-	-	ENTH
Alglu01G0007380	3750.XP_008387315.1	4.43e-298	917	COG2801@1|root,KOG1075@1|root,KOG0017@2759|Eukaryota,KOG1075@2759|Eukaryota,37Q53@33090|Viridiplantae,3GHAQ@35493|Streptophyta,4JSM9@91835|fabids	33090|Viridiplantae	L	ribonuclease H protein At1g65750	-	-	-	-	-	-	-	-	-	-	-	-	DUF4283,RVT_1,RVT_3,zf-RVT
Alglu01G0007390	3641.EOY04944	1.19e-129	387	COG2513@1|root,KOG1260@2759|Eukaryota,37HM6@33090|Viridiplantae,3G956@35493|Streptophyta	33090|Viridiplantae	C	Petal death protein	-	-	-	-	-	-	-	-	-	-	-	-	PEP_mutase
Alglu01G0007400	102107.XP_008222584.1	2.39e-182	526	KOG4197@1|root,KOG4197@2759|Eukaryota,37JM1@33090|Viridiplantae,3G954@35493|Streptophyta,4JEF5@91835|fabids	33090|Viridiplantae	S	endonuclease activity	-	-	-	-	-	-	-	-	-	-	-	-	-
Alglu01G0007410	29760.VIT_05s0062g01420.t01	6.94e-213	611	28KVA@1|root,2QTBP@2759|Eukaryota,37KA7@33090|Viridiplantae,3GEUZ@35493|Streptophyta	33090|Viridiplantae	S	Protein ROOT PRIMORDIUM DEFECTIVE	-	-	-	-	-	-	-	-	-	-	-	-	PORR
Alglu01G0007420	102107.XP_008222583.1	1.51e-209	586	COG0697@1|root,KOG2766@2759|Eukaryota,37SNK@33090|Viridiplantae,3G7J9@35493|Streptophyta,4JCY1@91835|fabids	33090|Viridiplantae	EG	Solute carrier family 35 member	-	-	-	ko:K15287	-	-	-	-	ko00000,ko02000	-	-	-	SLC35F
Alglu01G0007430	3641.EOY04959	0	993	28I6U@1|root,2QPN0@2759|Eukaryota,37MZE@33090|Viridiplantae,3GD1R@35493|Streptophyta	33090|Viridiplantae	S	Putative S-adenosyl-L-methionine-dependent methyltransferase	-	GO:0003674,GO:0003824,GO:0005575,GO:0005622,GO:0005623,GO:0005737,GO:0008150,GO:0008152,GO:0008168,GO:0008757,GO:0016740,GO:0016741,GO:0032259,GO:0044424,GO:0044464	-	-	-	-	-	-	-	-	-	-	Methyltransf_29
Alglu01G0007450	4096.XP_009804556.1	2.3e-05	45.8	2BVTN@1|root,2R85C@2759|Eukaryota,389XQ@33090|Viridiplantae,3GWHT@35493|Streptophyta,44UJD@71274|asterids	33090|Viridiplantae	S	Defensin-like protein 1	-	-	-	-	-	-	-	-	-	-	-	-	Gamma-thionin
Alglu01G0007460	4096.XP_009804556.1	2.3e-05	45.8	2BVTN@1|root,2R85C@2759|Eukaryota,389XQ@33090|Viridiplantae,3GWHT@35493|Streptophyta,44UJD@71274|asterids	33090|Viridiplantae	S	Defensin-like protein 1	-	-	-	-	-	-	-	-	-	-	-	-	Gamma-thionin
Alglu01G0007470	102107.XP_008222593.1	1.13e-237	706	KOG4197@1|root,KOG4197@2759|Eukaryota,37QVI@33090|Viridiplantae,3G7UG@35493|Streptophyta,4JJNX@91835|fabids	33090|Viridiplantae	S	Pentatricopeptide repeat-containing protein	-	GO:0003674,GO:0003676,GO:0003723,GO:0003824,GO:0004518,GO:0004519,GO:0005488,GO:0005575,GO:0005622,GO:0005623,GO:0006139,GO:0006725,GO:0006807,GO:0008150,GO:0008152,GO:0009451,GO:0009987,GO:0016070,GO:0016787,GO:0016788,GO:0034641,GO:0043170,GO:0043226,GO:0043227,GO:0043229,GO:0043231,GO:0043412,GO:0044237,GO:0044238,GO:0044424,GO:0044464,GO:0046483,GO:0071704,GO:0090304,GO:0090305,GO:0097159,GO:…	-	-	-	-	-	-	-	-	-	-	PPR,PPR_1,PPR_2,PPR_3
Alglu01G0007490	3641.EOX93094	2.84e-35	125	COG2801@1|root,KOG0017@2759|Eukaryota,380D3@33090|Viridiplantae,3GQC0@35493|Streptophyta	33090|Viridiplantae	L	transposition, RNA-mediated	-	-	-	-	-	-	-	-	-	-	-	-	-
Alglu01G0007520	981085.XP_010089688.1	1.14e-59	210	COG0515@1|root,2QWDY@2759|Eukaryota,37QJ4@33090|Viridiplantae,3G71R@35493|Streptophyta,4JRC0@91835|fabids	33090|Viridiplantae	T	Cysteine-rich receptor-like protein kinase	-	GO:0001101,GO:0003674,GO:0003824,GO:0004672,GO:0004674,GO:0005575,GO:0005622,GO:0005623,GO:0005737,GO:0005773,GO:0005886,GO:0006464,GO:0006468,GO:0006793,GO:0006796,GO:0006807,GO:0006950,GO:0006952,GO:0008150,GO:0008152,GO:0009605,GO:0009607,GO:0009617,GO:0009719,GO:0009725,GO:0009737,GO:0009987,GO:0010033,GO:0016020,GO:0016301,GO:0016310,GO:0016740,GO:0016772,GO:0016773,GO:0019538,GO:0033993,GO:…	2.7.11.1	ko:K04733	ko04010,ko04064,ko04620,ko04621,ko04624,ko04722,ko05133,ko05140,ko05142,ko05145,ko05152,ko05162,ko05164,map04010,map04064,map04620,map04621,map04624,map04722,map05133,map05140,map05142,map05145,map05152,map05162,map05164	M00686	-	-	ko00000,ko00001,ko00002,ko01000,ko01001	-	-	-	Pkinase,Pkinase_Tyr,Stress-antifung
Alglu01G0007530	3750.XP_008344649.1	1.4e-124	385	COG2801@1|root,KOG0017@2759|Eukaryota,37Y2J@33090|Viridiplantae,3GP23@35493|Streptophyta	33090|Viridiplantae	L	transposition, RNA-mediated	-	-	-	-	-	-	-	-	-	-	-	-	Retrotran_gag_2
Alglu01G0007540	4432.XP_010268290.1	2.05e-09	60.1	KOG2507@1|root,KOG2507@2759|Eukaryota,37T3Y@33090|Viridiplantae,3G8SC@35493|Streptophyta	33090|Viridiplantae	S	UBX domain-containing protein	-	GO:0006355,GO:0006357,GO:0006508,GO:0006511,GO:0006807,GO:0006950,GO:0008150,GO:0008152,GO:0009056,GO:0009057,GO:0009889,GO:0009891,GO:0009893,GO:0009987,GO:0010033,GO:0010243,GO:0010468,GO:0010498,GO:0010556,GO:0010557,GO:0010604,GO:0010628,GO:0019219,GO:0019222,GO:0019538,GO:0019941,GO:0030163,GO:0030433,GO:0031323,GO:0031325,GO:0031326,GO:0031328,GO:0033554,GO:0034976,GO:0036003,GO:0036503,GO:…	-	-	-	-	-	-	-	-	-	-	UBX
Alglu01G0007550	4432.XP_010268290.1	1.99e-06	52.8	KOG2507@1|root,KOG2507@2759|Eukaryota,37T3Y@33090|Viridiplantae,3G8SC@35493|Streptophyta	33090|Viridiplantae	S	UBX domain-containing protein	-	GO:0006355,GO:0006357,GO:0006508,GO:0006511,GO:0006807,GO:0006950,GO:0008150,GO:0008152,GO:0009056,GO:0009057,GO:0009889,GO:0009891,GO:0009893,GO:0009987,GO:0010033,GO:0010243,GO:0010468,GO:0010498,GO:0010556,GO:0010557,GO:0010604,GO:0010628,GO:0019219,GO:0019222,GO:0019538,GO:0019941,GO:0030163,GO:0030433,GO:0031323,GO:0031325,GO:0031326,GO:0031328,GO:0033554,GO:0034976,GO:0036003,GO:0036503,GO:…	-	-	-	-	-	-	-	-	-	-	UBX
Alglu01G0007560	3885.XP_007135363.1	4.14e-42	157	COG4677@1|root,2QVK0@2759|Eukaryota,37Q0B@33090|Viridiplantae,3G894@35493|Streptophyta,4JM6J@91835|fabids	33090|Viridiplantae	G	Acts in the modification of cell walls via demethylesterification of cell wall pectin	-	GO:0003674,GO:0003824,GO:0004857,GO:0005575,GO:0005623,GO:0008150,GO:0016787,GO:0016788,GO:0030234,GO:0030599,GO:0043086,GO:0044092,GO:0044464,GO:0046910,GO:0050790,GO:0052689,GO:0065007,GO:0065009,GO:0071944,GO:0098772	3.1.1.11	ko:K01051	ko00040,ko01100,map00040,map01100	M00081	R02362	RC00460,RC00461	ko00000,ko00001,ko00002,ko01000	-	-	-	PMEI,Pectinesterase
Alglu01G0007570	2711.XP_006490029.1	2.77e-44	162	COG4886@1|root,2QRD1@2759|Eukaryota,37PA1@33090|Viridiplantae,3GAF8@35493|Streptophyta	33090|Viridiplantae	T	Belongs to the protein kinase superfamily. Ser Thr protein kinase family	-	GO:0000003,GO:0001708,GO:0003006,GO:0003674,GO:0003824,GO:0004672,GO:0004888,GO:0005575,GO:0006464,GO:0006468,GO:0006793,GO:0006796,GO:0006807,GO:0007049,GO:0007154,GO:0007165,GO:0007275,GO:0008150,GO:0008152,GO:0009555,GO:0009556,GO:0009653,GO:0009791,GO:0009908,GO:0009987,GO:0010234,GO:0016020,GO:0016301,GO:0016310,GO:0016740,GO:0016772,GO:0016773,GO:0019199,GO:0019538,GO:0019953,GO:0022402,GO:…	-	-	-	-	-	-	-	-	-	-	LRRNT_2,LRR_1,LRR_6,LRR_8,Pkinase,Pkinase_Tyr
Alglu01G0007580	3983.cassava4.1_005125m	3.41e-182	530	KOG2507@1|root,KOG2507@2759|Eukaryota,37T3Y@33090|Viridiplantae,3G8SC@35493|Streptophyta,4JIXC@91835|fabids	33090|Viridiplantae	S	Ubx domain-containing	-	GO:0006355,GO:0006357,GO:0006508,GO:0006511,GO:0006807,GO:0006950,GO:0008150,GO:0008152,GO:0009056,GO:0009057,GO:0009889,GO:0009891,GO:0009893,GO:0009987,GO:0010033,GO:0010243,GO:0010468,GO:0010498,GO:0010556,GO:0010557,GO:0010604,GO:0010628,GO:0019219,GO:0019222,GO:0019538,GO:0019941,GO:0030163,GO:0030433,GO:0031323,GO:0031325,GO:0031326,GO:0031328,GO:0033554,GO:0034976,GO:0036003,GO:0036503,GO:…	-	-	-	-	-	-	-	-	-	-	UBX
Alglu01G0007590	57918.XP_004289267.1	1.07e-303	846	COG0119@1|root,KOG2367@2759|Eukaryota,37PTT@33090|Viridiplantae,3GAF3@35493|Streptophyta,4JHQ8@91835|fabids	33090|Viridiplantae	E	Belongs to the alpha-IPM synthase homocitrate synthase family	-	GO:0001101,GO:0003674,GO:0003824,GO:0003852,GO:0005575,GO:0005622,GO:0005623,GO:0005737,GO:0006082,GO:0006520,GO:0006551,GO:0006790,GO:0006807,GO:0006950,GO:0008150,GO:0008152,GO:0008652,GO:0009058,GO:0009081,GO:0009082,GO:0009098,GO:0009414,GO:0009415,GO:0009507,GO:0009526,GO:0009532,GO:0009536,GO:0009570,GO:0009605,GO:0009607,GO:0009625,GO:0009628,GO:0009941,GO:0009987,GO:0010035,GO:0010177,GO:…	2.3.3.13,2.3.3.17	ko:K01649,ko:K15741,ko:K15742	ko00290,ko00620,ko00966,ko01100,ko01110,ko01210,ko01230,map00290,map00620,map00966,map01100,map01110,map01210,map01230	M00432	R01213,R08619,R08623,R08627,R08631,R08640,R08644	RC00004,RC00067,RC00470,RC02754	br01601,ko00000,ko00001,ko00002,ko01000	-	-	-	HMGL-like,LeuA_dimer
Alglu01G0007600	981085.XP_010097495.1	9.6e-260	715	COG0515@1|root,KOG1187@2759|Eukaryota,37HVZ@33090|Viridiplantae,3G9T6@35493|Streptophyta,4JE0R@91835|fabids	33090|Viridiplantae	T	Belongs to the protein kinase superfamily. Tyr protein kinase family	-	GO:0003674,GO:0003824,GO:0004672,GO:0004674,GO:0004675,GO:0004888,GO:0005488,GO:0005515,GO:0005575,GO:0005623,GO:0005886,GO:0005911,GO:0006464,GO:0006468,GO:0006793,GO:0006796,GO:0006807,GO:0007154,GO:0007165,GO:0007166,GO:0007167,GO:0007178,GO:0008150,GO:0008152,GO:0009506,GO:0009987,GO:0016020,GO:0016301,GO:0016310,GO:0016740,GO:0016772,GO:0016773,GO:0019199,GO:0019538,GO:0019899,GO:0019900,GO:…	2.7.11.1	ko:K13436	ko04626,map04626	-	-	-	ko00000,ko00001,ko01000,ko01001	-	-	-	Pkinase_Tyr
Alglu01G0007610	3988.XP_002530552.1	2.99e-26	119	28H7D@1|root,2QPK4@2759|Eukaryota,37HDU@33090|Viridiplantae,3G8VS@35493|Streptophyta,4JGXZ@91835|fabids	33090|Viridiplantae	S	Survival motor neuron (SMN) interacting protein 1 (SIP1)	-	GO:0000375,GO:0000377,GO:0000387,GO:0000398,GO:0005575,GO:0005622,GO:0005623,GO:0005634,GO:0005654,GO:0005730,GO:0005737,GO:0005829,GO:0006139,GO:0006396,GO:0006397,GO:0006725,GO:0006807,GO:0008150,GO:0008152,GO:0008380,GO:0009987,GO:0010467,GO:0016043,GO:0016070,GO:0016071,GO:0016604,GO:0022607,GO:0022613,GO:0022618,GO:0031974,GO:0031981,GO:0032797,GO:0032991,GO:0034622,GO:0034641,GO:0034719,GO:…	-	ko:K13130	ko03013,map03013	M00426	-	-	ko00000,ko00001,ko00002,ko03041	-	-	-	SIP1
Alglu01G0007620	218851.Aquca_055_00043.1	0.000131	43.9	2EKZM@1|root,2SQS4@2759|Eukaryota,380MQ@33090|Viridiplantae,3GQBS@35493|Streptophyta	33090|Viridiplantae	O	Belongs to the plant defensin (PDF) family with the following members At1g75830 PDF1.1, At5g44420 PDF1.2a, At2g26020 PDF1.2b, At5g44430 PDF1.2c, At2g26010 PDF1.3, At1g19610 PDF1.4, At1g55010 PDF1.5, At2g02120 PDF2.1, At2g02100 PDF2.2, At2g02130 PDF2.3, At1g61070 PDF2.4, At5g63660 PDF2.5, At2g02140 PDF2.6, At5g38330 PDF3.1 and At4g30070 PDF3.2	-	-	-	ko:K20727	ko04016,map04016	-	-	-	ko00000,ko00001	-	-	-	Gamma-thionin
Alglu01G0007630	13333.ERM99581	5.24e-07	50.1	2CYZY@1|root,2S7H9@2759|Eukaryota,37WQM@33090|Viridiplantae,3GKRS@35493|Streptophyta	33090|Viridiplantae	S	Belongs to the DEFL family	-	-	-	-	-	-	-	-	-	-	-	-	Gamma-thionin
Alglu01G0007640	29760.VIT_05s0124g00540.t01	1.6e-66	221	2C59Q@1|root,2S2XK@2759|Eukaryota,37VID@33090|Viridiplantae,3GKC7@35493|Streptophyta	33090|Viridiplantae	S	SANTA (SANT Associated)	-	-	-	-	-	-	-	-	-	-	-	-	SANTA
Alglu01G0007650	3659.XP_004161596.1	1.85e-84	251	COG0284@1|root,KOG1743@2759|Eukaryota,37TS0@33090|Viridiplantae,3GHX1@35493|Streptophyta,4JNXY@91835|fabids	33090|Viridiplantae	P	Vesicle transport protein	-	-	-	-	-	-	-	-	-	-	-	-	Got1
Alglu01G0007660	225117.XP_009367580.1	0	949	COG2940@1|root,KOG1082@2759|Eukaryota,37M8B@33090|Viridiplantae,3G83Q@35493|Streptophyta,4JHI3@91835|fabids	33090|Viridiplantae	B	histone-lysine N-methyltransferase, H3 lysine-9 specific	-	GO:0000166,GO:0003674,GO:0003676,GO:0003677,GO:0003824,GO:0005488,GO:0006325,GO:0006342,GO:0006355,GO:0006464,GO:0006479,GO:0006807,GO:0006996,GO:0008150,GO:0008152,GO:0008168,GO:0008213,GO:0008276,GO:0008327,GO:0009889,GO:0009890,GO:0009892,GO:0009987,GO:0010033,GO:0010200,GO:0010243,GO:0010428,GO:0010429,GO:0010468,GO:0010556,GO:0010558,GO:0010605,GO:0010629,GO:0016043,GO:0016458,GO:0016569,GO:…	2.1.1.43	ko:K11420	ko00310,ko04211,map00310,map04211	-	R03875,R03938,R04866,R04867	RC00003,RC00060,RC00181,RC00496	ko00000,ko00001,ko01000,ko03036	-	-	-	Pre-SET,SAD_SRA,SET
Alglu01G0007670	2711.XP_006478851.1	5.01e-90	285	COG0697@1|root,KOG2234@2759|Eukaryota,37I9J@33090|Viridiplantae,3G97T@35493|Streptophyta	33090|Viridiplantae	G	pyrimidine nucleotide-sugar transmembrane transporter activity	-	-	-	ko:K03020	ko00230,ko00240,ko01100,ko03020,ko04623,ko05169,map00230,map00240,map01100,map03020,map04623,map05169	M00181,M00182	R00435,R00441,R00442,R00443	RC02795	br01611,ko00000,ko00001,ko00002,ko03021	-	-	-	-
Alglu01G0007680	29760.VIT_05s0124g00560.t01	8.09e-241	667	COG0697@1|root,KOG2234@2759|Eukaryota,37S3C@33090|Viridiplantae,3G7J1@35493|Streptophyta	33090|Viridiplantae	G	Transporter	-	GO:0003674,GO:0005215,GO:0005342,GO:0005575,GO:0005622,GO:0005623,GO:0005737,GO:0005794,GO:0006810,GO:0006811,GO:0006820,GO:0008150,GO:0008509,GO:0008514,GO:0012505,GO:0015075,GO:0015136,GO:0015318,GO:0015711,GO:0015739,GO:0015849,GO:0022857,GO:0034220,GO:0043226,GO:0043227,GO:0043229,GO:0043231,GO:0044424,GO:0044444,GO:0044464,GO:0046942,GO:0046943,GO:0051179,GO:0051234,GO:0055085,GO:0071702,GO:…	-	ko:K15273	-	-	-	-	ko00000,ko02000	2.A.7.12	-	-	Nuc_sug_transp
Alglu01G0007690	102107.XP_008244903.1	1.12e-301	841	28I7G@1|root,2QQHQ@2759|Eukaryota,37RPF@33090|Viridiplantae,3GCJX@35493|Streptophyta,4JRDC@91835|fabids	33090|Viridiplantae	-	-	-	-	-	-	-	-	-	-	-	-	-	-	-
Alglu01G0007700	3649.evm.model.supercontig_71.18	2.65e-55	185	29VFE@1|root,2RXKY@2759|Eukaryota,37U03@33090|Viridiplantae,3GHF1@35493|Streptophyta,3HNIG@3699|Brassicales	33090|Viridiplantae	S	INO80 complex subunit D-like	-	-	-	ko:K18401	-	-	-	-	ko00000,ko03036	-	-	-	zf-C3Hc3H
Alglu01G0007710	29760.VIT_05s0102g00080.t01	5.89e-137	402	COG0724@1|root,KOG0113@2759|Eukaryota,37J45@33090|Viridiplantae,3GHH7@35493|Streptophyta	33090|Viridiplantae	A	U11 U12 small nuclear ribonucleoprotein 35 kDa	-	GO:0000243,GO:0000375,GO:0000377,GO:0000398,GO:0003674,GO:0003676,GO:0003723,GO:0003729,GO:0005488,GO:0005575,GO:0005622,GO:0005623,GO:0005634,GO:0005654,GO:0005681,GO:0005684,GO:0005689,GO:0005730,GO:0006139,GO:0006396,GO:0006397,GO:0006725,GO:0006807,GO:0008150,GO:0008152,GO:0008380,GO:0009987,GO:0010467,GO:0016070,GO:0016071,GO:0017069,GO:0030532,GO:0031974,GO:0031981,GO:0032991,GO:0034641,GO:…	-	ko:K13155	-	-	-	-	ko00000,ko03041	-	-	-	RRM_1
Alglu01G0007720	102107.XP_008222578.1	2.52e-235	651	COG0502@1|root,KOG2900@2759|Eukaryota,37KWH@33090|Viridiplantae,3G7FZ@35493|Streptophyta,4JJS4@91835|fabids	33090|Viridiplantae	H	Biotin synthase	-	GO:0003674,GO:0005488,GO:0008270,GO:0043167,GO:0043169,GO:0046872,GO:0046914	2.8.1.6	ko:K01012	ko00780,ko01100,map00780,map01100	M00123,M00573,M00577	R01078	RC00441	ko00000,ko00001,ko00002,ko01000	-	-	-	BATS,Radical_SAM
Alglu01G0007730	3760.EMJ26633	0	2068	COG0060@1|root,KOG0434@2759|Eukaryota,37HS0@33090|Viridiplantae,3G889@35493|Streptophyta,4JKJ1@91835|fabids	33090|Viridiplantae	J	Belongs to the class-I aminoacyl-tRNA synthetase family	IleS	GO:0003674,GO:0003824,GO:0004812,GO:0004822,GO:0005488,GO:0005515,GO:0005575,GO:0005622,GO:0005623,GO:0005737,GO:0005829,GO:0006082,GO:0006139,GO:0006399,GO:0006412,GO:0006418,GO:0006428,GO:0006518,GO:0006520,GO:0006725,GO:0006807,GO:0008150,GO:0008152,GO:0009058,GO:0009059,GO:0009987,GO:0010035,GO:0010038,GO:0010467,GO:0016070,GO:0016874,GO:0016875,GO:0017101,GO:0019538,GO:0019752,GO:0019899,GO:…	6.1.1.5	ko:K01870	ko00970,map00970	M00359,M00360	R03656	RC00055,RC00523	ko00000,ko00001,ko00002,ko01000,ko01007,ko03016	-	-	iRC1080.CRv4_Au5_s16_g6096_t1	Anticodon_1,tRNA-synt_1
Alglu01G0007740	102107.XP_008222580.1	1.06e-111	324	COG0386@1|root,KOG1651@2759|Eukaryota,37QZM@33090|Viridiplantae,3GDKQ@35493|Streptophyta,4JJMH@91835|fabids	33090|Viridiplantae	O	Belongs to the glutathione peroxidase family	-	GO:0005575,GO:0005622,GO:0005623,GO:0005634,GO:0005737,GO:0005829,GO:0005886,GO:0016020,GO:0043226,GO:0043227,GO:0043229,GO:0043231,GO:0044424,GO:0044444,GO:0044464,GO:0071944	1.11.1.9	ko:K00432	ko00480,ko00590,ko04918,map00480,map00590,map04918	-	R00274,R07034,R07035	RC00011,RC00982	ko00000,ko00001,ko01000	-	-	-	GSHPx
Alglu01G0007760	102107.XP_008222581.1	2.82e-221	632	KOG4197@1|root,KOG4197@2759|Eukaryota,37JB0@33090|Viridiplantae,3G9DT@35493|Streptophyta,4JMRV@91835|fabids	33090|Viridiplantae	S	Pentatricopeptide repeat-containing protein	-	-	-	-	-	-	-	-	-	-	-	-	PPR,PPR_2
Alglu01G0007770	3760.EMJ24713	4.25e-82	248	KOG4197@1|root,KOG4197@2759|Eukaryota,37VDY@33090|Viridiplantae,3GIR5@35493|Streptophyta,4JPTB@91835|fabids	33090|Viridiplantae	S	Protein of unknown function (DUF1685)	-	-	-	-	-	-	-	-	-	-	-	-	DUF1685
Alglu01G0007780	3760.EMJ28652	2.42e-171	491	KOG0254@1|root,KOG0254@2759|Eukaryota,37MDA@33090|Viridiplantae,3GB95@35493|Streptophyta,4JE4Q@91835|fabids	33090|Viridiplantae	U	Belongs to the major facilitator superfamily. Sugar transporter (TC 2.A.1.1) family	-	GO:0000325,GO:0003674,GO:0005215,GO:0005365,GO:0005366,GO:0005575,GO:0005622,GO:0005623,GO:0005737,GO:0005773,GO:0005774,GO:0005886,GO:0005887,GO:0006810,GO:0006811,GO:0006812,GO:0008150,GO:0008324,GO:0009705,GO:0015075,GO:0015077,GO:0015078,GO:0015166,GO:0015291,GO:0015293,GO:0015294,GO:0015295,GO:0015318,GO:0015672,GO:0015791,GO:0015798,GO:0015850,GO:0016020,GO:0016021,GO:0022804,GO:0022857,GO:…	-	ko:K08150	-	-	-	-	ko00000,ko02000	2.A.1.1.25,2.A.1.1.62,2.A.1.1.63,2.A.1.1.66,2.A.1.8	-	-	Sugar_tr
Alglu01G0007790	3983.cassava4.1_006143m	3.35e-61	206	KOG0254@1|root,KOG0254@2759|Eukaryota,37MDA@33090|Viridiplantae,3GB95@35493|Streptophyta,4JE4Q@91835|fabids	33090|Viridiplantae	U	Belongs to the major facilitator superfamily. Sugar transporter (TC 2.A.1.1) family	-	GO:0000325,GO:0003674,GO:0005215,GO:0005365,GO:0005366,GO:0005575,GO:0005622,GO:0005623,GO:0005737,GO:0005773,GO:0005774,GO:0005886,GO:0005887,GO:0006810,GO:0006811,GO:0006812,GO:0008150,GO:0008324,GO:0009705,GO:0015075,GO:0015077,GO:0015078,GO:0015166,GO:0015291,GO:0015293,GO:0015294,GO:0015295,GO:0015318,GO:0015672,GO:0015791,GO:0015798,GO:0015850,GO:0016020,GO:0016021,GO:0022804,GO:0022857,GO:…	-	ko:K08150	-	-	-	-	ko00000,ko02000	2.A.1.1.25,2.A.1.1.62,2.A.1.1.63,2.A.1.1.66,2.A.1.8	-	-	Sugar_tr
Alglu01G0007800	3760.EMJ26472	0	1165	COG0475@1|root,KOG1650@2759|Eukaryota,37HSQ@33090|Viridiplantae,3G7I6@35493|Streptophyta,4JEHP@91835|fabids	33090|Viridiplantae	P	Cation H( ) antiporter	-	GO:0005575,GO:0005622,GO:0005623,GO:0005737,GO:0005768,GO:0005770,GO:0006810,GO:0006811,GO:0006812,GO:0006885,GO:0008150,GO:0012505,GO:0015672,GO:0031410,GO:0031982,GO:0042592,GO:0043226,GO:0043227,GO:0043229,GO:0044424,GO:0044444,GO:0044464,GO:0048878,GO:0050801,GO:0051179,GO:0051234,GO:0055067,GO:0055080,GO:0065007,GO:0065008,GO:0097708,GO:0098771	-	-	-	-	-	-	-	-	-	-	Na_H_Exchanger
Alglu01G0007810	102107.XP_008222310.1	2.72e-84	252	COG5560@1|root,KOG1870@2759|Eukaryota,37UFT@33090|Viridiplantae,3GI0Z@35493|Streptophyta,4JPKK@91835|fabids	33090|Viridiplantae	J	50S ribosomal protein L18	PRPL18	GO:0003674,GO:0003676,GO:0003723,GO:0005488,GO:0005575,GO:0005622,GO:0005623,GO:0005634,GO:0005730,GO:0005737,GO:0008097,GO:0009507,GO:0009526,GO:0009532,GO:0009536,GO:0009570,GO:0009941,GO:0019843,GO:0031967,GO:0031974,GO:0031975,GO:0031981,GO:0043226,GO:0043227,GO:0043228,GO:0043229,GO:0043231,GO:0043232,GO:0043233,GO:0044422,GO:0044424,GO:0044428,GO:0044434,GO:0044435,GO:0044444,GO:0044446,GO:…	-	ko:K02881	ko03010,map03010	M00178,M00179	-	-	br01610,ko00000,ko00001,ko00002,ko03011	-	-	-	Ribosomal_L18p
Alglu01G0007820	29760.VIT_05s0020g01120.t01	5.97e-160	456	KOG2632@1|root,KOG2632@2759|Eukaryota,37KKI@33090|Viridiplantae,3GABG@35493|Streptophyta	33090|Viridiplantae	P	atrbl14,rbl14	-	GO:0005575,GO:0005623,GO:0005886,GO:0016020,GO:0044464,GO:0071944	-	ko:K09651	-	-	-	-	ko00000,ko01000,ko01002	-	-	-	Rhomboid,zf-RanBP
Alglu01G0007830	3760.EMJ24285	9.4e-205	581	KOG1072@1|root,KOG1072@2759|Eukaryota,37QK4@33090|Viridiplantae,3GG0V@35493|Streptophyta,4JTBF@91835|fabids	33090|Viridiplantae	O	F-box kelch-repeat protein	-	-	-	-	-	-	-	-	-	-	-	-	F-box,Kelch_1
Alglu01G0007840	3760.EMJ25700	9.13e-316	874	COG3104@1|root,KOG1237@2759|Eukaryota,37RGW@33090|Viridiplantae,3GHR6@35493|Streptophyta,4JTCP@91835|fabids	33090|Viridiplantae	E	Protein NRT1 PTR FAMILY 4.5-like	-	-	-	ko:K14638	-	-	-	-	ko00000,ko02000	2.A.17.3	-	-	PTR2
Alglu01G0007850	3760.EMJ25700	1.49e-311	864	COG3104@1|root,KOG1237@2759|Eukaryota,37RGW@33090|Viridiplantae,3GHR6@35493|Streptophyta,4JTCP@91835|fabids	33090|Viridiplantae	E	Protein NRT1 PTR FAMILY 4.5-like	-	-	-	ko:K14638	-	-	-	-	ko00000,ko02000	2.A.17.3	-	-	PTR2
Alglu01G0007860	3760.EMJ25700	8.82e-305	861	COG3104@1|root,KOG1237@2759|Eukaryota,37RGW@33090|Viridiplantae,3GHR6@35493|Streptophyta,4JTCP@91835|fabids	33090|Viridiplantae	E	Protein NRT1 PTR FAMILY 4.5-like	-	-	-	ko:K14638	-	-	-	-	ko00000,ko02000	2.A.17.3	-	-	PTR2
Alglu01G0007880	3760.EMJ24878	4.01e-72	219	KOG3386@1|root,KOG3386@2759|Eukaryota,37V85@33090|Viridiplantae,3GJB8@35493|Streptophyta,4JPZW@91835|fabids	33090|Viridiplantae	P	Copper transporter	-	-	-	ko:K14686	ko01524,ko04978,map01524,map04978	-	-	-	ko00000,ko00001,ko02000	1.A.56.1	-	-	Ctr
Alglu01G0007890	102107.XP_008222320.1	5.63e-70	218	28JYJ@1|root,2S04C@2759|Eukaryota,37UKE@33090|Viridiplantae,3GITH@35493|Streptophyta,4JTV4@91835|fabids	33090|Viridiplantae	K	Aux IAA proteins are short-lived transcriptional factors that function as repressors of early auxin response genes at low auxin concentrations	-	GO:0008150,GO:0009719,GO:0009725,GO:0009733,GO:0010033,GO:0042221,GO:0050896	-	ko:K14484	ko04075,map04075	-	-	-	ko00000,ko00001	-	-	-	AUX_IAA
Alglu01G0007900	3847.GLYMA17G04760.1	1.44e-38	138	28JYJ@1|root,2S04C@2759|Eukaryota,37UKE@33090|Viridiplantae,3GITH@35493|Streptophyta,4JTV4@91835|fabids	33090|Viridiplantae	K	Aux IAA proteins are short-lived transcriptional factors that function as repressors of early auxin response genes at low auxin concentrations	-	GO:0008150,GO:0009719,GO:0009725,GO:0009733,GO:0010033,GO:0042221,GO:0050896	-	ko:K14484	ko04075,map04075	-	-	-	ko00000,ko00001	-	-	-	AUX_IAA
Alglu01G0007910	29760.VIT_05s0020g01060.t01	6.83e-149	421	KOG1649@1|root,KOG1649@2759|Eukaryota,37K9Q@33090|Viridiplantae,3GD4S@35493|Streptophyta	33090|Viridiplantae	BK	Chromatin structure-remodeling complex protein	-	GO:0006139,GO:0006259,GO:0006281,GO:0006325,GO:0006333,GO:0006337,GO:0006338,GO:0006355,GO:0006357,GO:0006725,GO:0006807,GO:0006950,GO:0006974,GO:0006996,GO:0008150,GO:0008152,GO:0009889,GO:0009987,GO:0010468,GO:0010556,GO:0016043,GO:0019219,GO:0019222,GO:0022411,GO:0031323,GO:0031326,GO:0031498,GO:0032984,GO:0032986,GO:0033554,GO:0034641,GO:0034728,GO:0043044,GO:0043170,GO:0043933,GO:0044237,GO:…	-	ko:K11648	ko04714,ko05225,map04714,map05225	-	-	-	ko00000,ko00001,ko01009,ko03021,ko03036	-	-	-	SNF5
Alglu01G0007920	3880.AES65645	6.35e-35	120	2E03U@1|root,2S7JI@2759|Eukaryota,37WYP@33090|Viridiplantae,3GKV6@35493|Streptophyta,4JQV9@91835|fabids	33090|Viridiplantae	-	-	-	-	-	-	-	-	-	-	-	-	-	-	-
Alglu01G0007940	3641.EOY06952	1.31e-76	236	COG2050@1|root,KOG3328@2759|Eukaryota,37UKD@33090|Viridiplantae,3GINZ@35493|Streptophyta	33090|Viridiplantae	CH	thioesterase	-	GO:0005575,GO:0005622,GO:0005623,GO:0005737,GO:0005777,GO:0006732,GO:0006766,GO:0008150,GO:0008152,GO:0009058,GO:0009108,GO:0009110,GO:0009987,GO:0016043,GO:0022607,GO:0042180,GO:0042181,GO:0042372,GO:0042374,GO:0042579,GO:0043226,GO:0043227,GO:0043229,GO:0043231,GO:0043933,GO:0044085,GO:0044237,GO:0044249,GO:0044281,GO:0044283,GO:0044424,GO:0044444,GO:0044464,GO:0051186,GO:0051188,GO:0051259,GO:…	-	-	-	-	-	-	-	-	-	-	4HBT
Alglu01G0007950	42345.XP_008777347.1	2.03e-35	130	2E0Z8@1|root,2S8C9@2759|Eukaryota,37WR1@33090|Viridiplantae,3GMC8@35493|Streptophyta,3M1PC@4447|Liliopsida	33090|Viridiplantae	-	-	-	-	-	-	-	-	-	-	-	-	-	-	-
Alglu01G0007960	4555.Si035933m	5.98e-116	342	COG0590@1|root,KOG1018@2759|Eukaryota,37KTE@33090|Viridiplantae,3GFQC@35493|Streptophyta,3KND3@4447|Liliopsida,3ICW6@38820|Poales	33090|Viridiplantae	F	MafB19-like deaminase	-	-	-	-	-	-	-	-	-	-	-	-	dCMP_cyt_deam_1
Alglu01G0007970	29730.Gorai.001G147900.1	1.78e-101	321	28KH1@1|root,2QSY8@2759|Eukaryota,37P2H@33090|Viridiplantae,3GC2E@35493|Streptophyta	33090|Viridiplantae	K	WRKY transcription factor	WRKY47	GO:0003674,GO:0003700,GO:0006355,GO:0008150,GO:0009889,GO:0010468,GO:0010556,GO:0019219,GO:0019222,GO:0031323,GO:0031326,GO:0050789,GO:0050794,GO:0051171,GO:0051252,GO:0060255,GO:0065007,GO:0080090,GO:0140110,GO:1903506,GO:2000112,GO:2001141	-	-	-	-	-	-	-	-	-	-	WRKY
Alglu01G0007980	102107.XP_008223613.1	2.63e-262	749	KOG1339@1|root,KOG1339@2759|Eukaryota,37M1J@33090|Viridiplantae,3GB89@35493|Streptophyta,4JRU8@91835|fabids	33090|Viridiplantae	O	Belongs to the peptidase A1 family	-	GO:0003674,GO:0003824,GO:0004175,GO:0004190,GO:0006508,GO:0006807,GO:0008150,GO:0008152,GO:0008233,GO:0009056,GO:0009057,GO:0016787,GO:0019538,GO:0030163,GO:0043170,GO:0044238,GO:0070001,GO:0070011,GO:0071704,GO:0140096,GO:1901564,GO:1901565,GO:1901575	3.4.23.40	ko:K08245	-	-	-	-	ko00000,ko01000,ko01002	-	-	-	Asp,SapB_1,SapB_2
Alglu01G0007990	102107.XP_008223495.1	0	1066	COG0553@1|root,KOG1000@2759|Eukaryota,37JEZ@33090|Viridiplantae,3GFEV@35493|Streptophyta,4JIAZ@91835|fabids	33090|Viridiplantae	B	SWI SNF-related matrix-associated actin-dependent regulator of chromatin subfamily A-like protein	-	GO:0000018,GO:0000228,GO:0000733,GO:0003674,GO:0003676,GO:0003824,GO:0004518,GO:0004519,GO:0004520,GO:0004536,GO:0005488,GO:0005515,GO:0005575,GO:0005622,GO:0005623,GO:0005634,GO:0005657,GO:0005694,GO:0006139,GO:0006259,GO:0006260,GO:0006261,GO:0006275,GO:0006281,GO:0006725,GO:0006807,GO:0006950,GO:0006974,GO:0006996,GO:0008150,GO:0008152,GO:0008156,GO:0009058,GO:0009059,GO:0009314,GO:0009411,GO:…	3.6.4.12	ko:K14440	-	-	-	-	ko00000,ko01000,ko03036	-	-	-	Helicase_C,SNF2_N
Alglu01G0008000	29760.VIT_05s0020g00930.t01	3.51e-101	310	29ITA@1|root,2RS12@2759|Eukaryota,37T3P@33090|Viridiplantae,3GA3A@35493|Streptophyta	33090|Viridiplantae	-	-	-	GO:0003674,GO:0003824,GO:0004144,GO:0005575,GO:0005622,GO:0005623,GO:0005737,GO:0005829,GO:0006629,GO:0006638,GO:0006639,GO:0006641,GO:0008150,GO:0008152,GO:0008374,GO:0008610,GO:0009058,GO:0009987,GO:0016411,GO:0016740,GO:0016746,GO:0016747,GO:0019432,GO:0044237,GO:0044238,GO:0044249,GO:0044255,GO:0044424,GO:0044444,GO:0044464,GO:0045017,GO:0046460,GO:0046463,GO:0046486,GO:0071704,GO:1901576	-	-	-	-	-	-	-	-	-	-	-
Alglu01G0008010	102107.XP_008223617.1	2.63e-196	567	28NYC@1|root,2QVIT@2759|Eukaryota,37HRD@33090|Viridiplantae,3GE7D@35493|Streptophyta,4JGXM@91835|fabids	33090|Viridiplantae	S	Protein CHUP1, chloroplastic-like	-	-	-	-	-	-	-	-	-	-	-	-	-
Alglu01G0008020	3760.EMJ26652	0	1960	COG1132@1|root,KOG0055@2759|Eukaryota,37HZ5@33090|Viridiplantae,3G9FQ@35493|Streptophyta,4JT7N@91835|fabids	33090|Viridiplantae	Q	ABC transporter B family member	-	GO:0003674,GO:0005215,GO:0005575,GO:0005623,GO:0005886,GO:0005911,GO:0006810,GO:0008150,GO:0009506,GO:0009914,GO:0009926,GO:0009966,GO:0010315,GO:0010329,GO:0010540,GO:0010646,GO:0010817,GO:0010928,GO:0015562,GO:0016020,GO:0022857,GO:0023051,GO:0030054,GO:0044464,GO:0048583,GO:0050789,GO:0050794,GO:0051179,GO:0051234,GO:0055044,GO:0055085,GO:0060918,GO:0065007,GO:0065008,GO:0071944,GO:0080161	3.6.3.44	ko:K05658	ko02010,ko04976,ko05206,ko05226,map02010,map04976,map05206,map05226	-	-	-	ko00000,ko00001,ko01000,ko02000,ko04090,ko04147	3.A.1.201	-	-	ABC_membrane,ABC_tran
Alglu01G0008030	3760.EMJ23020	0	1052	KOG2469@1|root,KOG2469@2759|Eukaryota,37QAK@33090|Viridiplantae,3GE6Q@35493|Streptophyta,4JKMP@91835|fabids	33090|Viridiplantae	F	Cytosolic purine	-	-	-	ko:K09493	-	-	-	-	ko00000,ko03036,ko03110,ko04147	-	-	-	5_nucleotid
Alglu01G0008040	102107.XP_008223512.1	3.5e-239	669	28Y2K@1|root,2R4W6@2759|Eukaryota,37I9R@33090|Viridiplantae,3G727@35493|Streptophyta,4JF6V@91835|fabids	33090|Viridiplantae	S	Protein TRIGALACTOSYLDIACYLGLYCEROL 4, chloroplastic-like	-	GO:0003674,GO:0005488,GO:0005515,GO:0005543,GO:0005575,GO:0005622,GO:0005623,GO:0005737,GO:0005783,GO:0006810,GO:0006869,GO:0008150,GO:0008289,GO:0009507,GO:0009526,GO:0009527,GO:0009536,GO:0009707,GO:0009941,GO:0010876,GO:0012505,GO:0016020,GO:0019867,GO:0031090,GO:0031967,GO:0031968,GO:0031969,GO:0031975,GO:0032365,GO:0033036,GO:0034196,GO:0042170,GO:0042802,GO:0042803,GO:0043167,GO:0043168,GO:…	-	-	-	-	-	-	-	-	-	-	DUF3769
Alglu01G0008050	102107.XP_008223509.1	0	1098	28ITG@1|root,2QR4U@2759|Eukaryota,37P39@33090|Viridiplantae,3GE2D@35493|Streptophyta,4JDCT@91835|fabids	33090|Viridiplantae	S	plant mutator transposase zinc finger	-	-	-	ko:K17604	-	-	-	-	ko00000,ko01009	-	-	-	DBD_Tnp_Mut,MULE,PB1,SWIM
Alglu01G0008060	3885.XP_007154470.1	1.67e-12	74.3	KOG4744@1|root,KOG4744@2759|Eukaryota,37VX2@33090|Viridiplantae,3GJW4@35493|Streptophyta,4JR4B@91835|fabids	33090|Viridiplantae	S	late embryogenesis abundant protein	-	-	-	-	-	-	-	-	-	-	-	-	LEA_4
Alglu01G0008070	2711.XP_006488732.1	3.19e-264	729	KOG0583@1|root,KOG0583@2759|Eukaryota,37NE2@33090|Viridiplantae,3GATQ@35493|Streptophyta	33090|Viridiplantae	T	Non-specific serine threonine protein kinase	CIPK17	GO:0001101,GO:0003674,GO:0003824,GO:0004672,GO:0004674,GO:0005575,GO:0005622,GO:0005623,GO:0005634,GO:0005737,GO:0005886,GO:0006464,GO:0006468,GO:0006793,GO:0006796,GO:0006807,GO:0006950,GO:0006970,GO:0007154,GO:0007165,GO:0008150,GO:0008152,GO:0009628,GO:0009651,GO:0009719,GO:0009725,GO:0009737,GO:0009987,GO:0010033,GO:0016020,GO:0016301,GO:0016310,GO:0016740,GO:0016772,GO:0016773,GO:0018105,GO:…	2.7.11.11	ko:K07198	ko04068,ko04140,ko04150,ko04151,ko04152,ko04211,ko04213,ko04371,ko04530,ko04710,ko04714,ko04910,ko04920,ko04921,ko04922,ko04931,ko04932,ko05410,ko05418,map04068,map04140,map04150,map04151,map04152,map04211,map04213,map04371,map04530,map04710,map04714,map04910,map04920,map04921,map04922,map04931,map04932,map05410,map05418	-	-	-	ko00000,ko00001,ko01000,ko01001,ko03029,ko04131	-	-	-	KA1,NAF,Pkinase
Alglu01G0008080	29760.VIT_05s0020g00820.t01	3.11e-271	759	COG0317@1|root,KOG1157@2759|Eukaryota,37HGU@33090|Viridiplantae,3GH8S@35493|Streptophyta	33090|Viridiplantae	T	GTP diphosphokinase CRSH chloroplastic	-	GO:0003674,GO:0003824,GO:0005575,GO:0005622,GO:0005623,GO:0005737,GO:0008728,GO:0009507,GO:0009536,GO:0016740,GO:0016772,GO:0016778,GO:0043226,GO:0043227,GO:0043229,GO:0043231,GO:0044424,GO:0044444,GO:0044464	2.7.6.5	ko:K00951	ko00230,map00230	-	R00429	RC00002,RC00078	ko00000,ko00001,ko01000	-	-	-	EF-hand_1,EF-hand_5,HD_4,RelA_SpoT
Alglu01G0008090	57918.XP_004297074.1	1.16e-170	483	COG0087@1|root,KOG3141@2759|Eukaryota,37SCQ@33090|Viridiplantae,3G8YZ@35493|Streptophyta,4JFG3@91835|fabids	33090|Viridiplantae	J	50S ribosomal protein L3-2	-	GO:0005575,GO:0005622,GO:0005623,GO:0005737,GO:0005739,GO:0043226,GO:0043227,GO:0043229,GO:0043231,GO:0044424,GO:0044444,GO:0044464	-	ko:K02906	ko03010,map03010	M00178,M00179	-	-	br01610,ko00000,ko00001,ko00002,ko03011	-	-	-	Ribosomal_L3
Alglu01G0008100	3649.evm.model.supercontig_53.77	4.46e-52	173	2CY68@1|root,2S2BS@2759|Eukaryota,37VTK@33090|Viridiplantae,3GJ1D@35493|Streptophyta,3HUMR@3699|Brassicales	33090|Viridiplantae	S	dna binding protein	-	-	-	-	-	-	-	-	-	-	-	-	-
Alglu01G0008110	102107.XP_008223521.1	0	927	KOG4197@1|root,KOG4197@2759|Eukaryota,37IIU@33090|Viridiplantae,3GAK9@35493|Streptophyta,4JE13@91835|fabids	33090|Viridiplantae	S	Pentatricopeptide repeat-containing protein At5g66520-like	-	-	-	-	-	-	-	-	-	-	-	-	DYW_deaminase,PPR,PPR_2
Alglu01G0008120	29760.VIT_05s0020g00790.t01	0	1350	2C7QK@1|root,2QQE0@2759|Eukaryota,37NU3@33090|Viridiplantae,3G99Z@35493|Streptophyta	33090|Viridiplantae	S	Protein of unknown function (DUF 659)	-	-	-	-	-	-	-	-	-	-	-	-	DUF659,Dimer_Tnp_hAT,zf-BED
Alglu01G0008130	85681.XP_006419236.1	1.34e-93	278	KOG3100@1|root,KOG3100@2759|Eukaryota,37TS2@33090|Viridiplantae,3GETA@35493|Streptophyta	33090|Viridiplantae	S	rRNA-processing protein fcf2-like	-	-	-	-	-	-	-	-	-	-	-	-	Fcf2
Alglu01G0008140	57918.XP_004297078.1	7.17e-239	660	COG0642@1|root,KOG0787@2759|Eukaryota,37MK5@33090|Viridiplantae,3GAEI@35493|Streptophyta,4JF80@91835|fabids	33090|Viridiplantae	T	Pyruvate dehydrogenase (acetyl-transferring) kinase	PDK3	GO:0000166,GO:0003674,GO:0003824,GO:0004672,GO:0004740,GO:0005488,GO:0005515,GO:0005524,GO:0005575,GO:0005622,GO:0005623,GO:0005737,GO:0005739,GO:0005759,GO:0006082,GO:0006090,GO:0006464,GO:0006468,GO:0006793,GO:0006796,GO:0006807,GO:0007154,GO:0007165,GO:0008144,GO:0008150,GO:0008152,GO:0009927,GO:0009987,GO:0016301,GO:0016310,GO:0016740,GO:0016772,GO:0016773,GO:0017076,GO:0019538,GO:0019752,GO:…	2.7.11.2	ko:K00898	-	-	-	-	ko00000,ko01000,ko01001	-	-	-	BCDHK_Adom3,HATPase_c
Alglu01G0008150	2711.XP_006488738.1	4.16e-156	442	2CMDQ@1|root,2QQ25@2759|Eukaryota,37QQ4@33090|Viridiplantae,3GDYN@35493|Streptophyta	33090|Viridiplantae	U	novel plant snare	-	GO:0000149,GO:0003674,GO:0005484,GO:0005488,GO:0005515,GO:0005575,GO:0005622,GO:0005623,GO:0005737,GO:0005768,GO:0005770,GO:0005783,GO:0005789,GO:0005794,GO:0005798,GO:0005886,GO:0005911,GO:0006605,GO:0006623,GO:0006810,GO:0006886,GO:0006888,GO:0006891,GO:0006892,GO:0006896,GO:0006906,GO:0006996,GO:0007034,GO:0008104,GO:0008150,GO:0009506,GO:0009987,GO:0010008,GO:0012505,GO:0012506,GO:0012507,GO:…	-	ko:K08494	-	-	-	-	ko00000,ko04131	-	-	-	Sec20,V-SNARE_C
Alglu01G0008160	29760.VIT_05s0020g00740.t01	8.69e-222	617	KOG1441@1|root,KOG1441@2759|Eukaryota,37IMF@33090|Viridiplantae,3GDJV@35493|Streptophyta	33090|Viridiplantae	EG	sugar phosphate phosphate translocator	-	GO:0005575,GO:0005622,GO:0005623,GO:0005737,GO:0005768,GO:0005794,GO:0005802,GO:0012505,GO:0031410,GO:0031982,GO:0031984,GO:0043226,GO:0043227,GO:0043229,GO:0043231,GO:0044422,GO:0044424,GO:0044431,GO:0044444,GO:0044446,GO:0044464,GO:0097708,GO:0098791	-	-	-	-	-	-	-	-	-	-	TPT
Alglu01G0008170	3760.EMJ24506	9.13e-298	820	COG0515@1|root,KOG1187@2759|Eukaryota,37KSS@33090|Viridiplantae,3GHTX@35493|Streptophyta,4JIR9@91835|fabids	33090|Viridiplantae	T	receptor-like protein kinase	-	GO:0003674,GO:0003824,GO:0004672,GO:0004674,GO:0004675,GO:0004888,GO:0005575,GO:0005623,GO:0005886,GO:0006464,GO:0006468,GO:0006793,GO:0006796,GO:0006807,GO:0007154,GO:0007165,GO:0007166,GO:0007167,GO:0007178,GO:0008150,GO:0008152,GO:0009987,GO:0016020,GO:0016301,GO:0016310,GO:0016740,GO:0016772,GO:0016773,GO:0019199,GO:0019538,GO:0023052,GO:0036211,GO:0038023,GO:0043170,GO:0043412,GO:0044237,GO:…	-	-	-	-	-	-	-	-	-	-	Pkinase
Alglu01G0008180	3641.EOY06899	8.89e-213	602	COG0515@1|root,KOG1187@2759|Eukaryota,37M5Z@33090|Viridiplantae,3G818@35493|Streptophyta	33090|Viridiplantae	T	belongs to the protein kinase superfamily	-	GO:0003674,GO:0003824,GO:0004672,GO:0004674,GO:0004675,GO:0004888,GO:0005575,GO:0005623,GO:0005886,GO:0006464,GO:0006468,GO:0006793,GO:0006796,GO:0006807,GO:0007154,GO:0007165,GO:0007166,GO:0007167,GO:0007178,GO:0008150,GO:0008152,GO:0009987,GO:0016020,GO:0016301,GO:0016310,GO:0016740,GO:0016772,GO:0016773,GO:0019199,GO:0019538,GO:0023052,GO:0036211,GO:0038023,GO:0043170,GO:0043412,GO:0044237,GO:…	2.7.11.1	ko:K13436	ko04626,map04626	-	-	-	ko00000,ko00001,ko01000,ko01001	-	-	-	Pkinase_Tyr
Alglu01G0008200	3760.EMJ26594	0	1541	2CMVE@1|root,2QS71@2759|Eukaryota,37P05@33090|Viridiplantae,3G961@35493|Streptophyta,4JSK1@91835|fabids	33090|Viridiplantae	S	Squamosa promoter-binding-like protein	-	GO:0003674,GO:0003700,GO:0006355,GO:0008150,GO:0009889,GO:0010468,GO:0010556,GO:0019219,GO:0019222,GO:0031323,GO:0031326,GO:0050789,GO:0050794,GO:0051171,GO:0051252,GO:0060255,GO:0065007,GO:0080090,GO:0140110,GO:1903506,GO:2000112,GO:2001141	-	-	-	-	-	-	-	-	-	-	SBP
Alglu01G0008210	102107.XP_008223486.1	7.65e-184	531	KOG4197@1|root,KOG4197@2759|Eukaryota,37JJD@33090|Viridiplantae,3GDNI@35493|Streptophyta,4JFS8@91835|fabids	33090|Viridiplantae	S	Pentatricopeptide repeat-containing protein At3g06430	-	GO:0000003,GO:0003006,GO:0003674,GO:0003676,GO:0003723,GO:0003824,GO:0004518,GO:0004519,GO:0005488,GO:0005575,GO:0005622,GO:0005623,GO:0005737,GO:0006139,GO:0006725,GO:0006807,GO:0007275,GO:0008150,GO:0008152,GO:0009451,GO:0009507,GO:0009536,GO:0009553,GO:0009555,GO:0009790,GO:0009791,GO:0009793,GO:0009856,GO:0009987,GO:0010154,GO:0016070,GO:0016787,GO:0016788,GO:0019843,GO:0022414,GO:0032501,GO:…	-	-	-	-	-	-	-	-	-	-	PPR,PPR_2,PPR_3
Alglu01G0008220	102107.XP_008223485.1	0	2336	COG1131@1|root,KOG0065@2759|Eukaryota,37NJR@33090|Viridiplantae,3GCIM@35493|Streptophyta,4JND4@91835|fabids	33090|Viridiplantae	Q	Belongs to the ABC transporter superfamily. ABCG family. PDR (TC 3.A.1.205) subfamily	-	GO:0003674,GO:0003824,GO:0005215,GO:0005575,GO:0005623,GO:0005886,GO:0006810,GO:0006855,GO:0008150,GO:0008643,GO:0015399,GO:0015405,GO:0015893,GO:0016020,GO:0016021,GO:0016462,GO:0016787,GO:0016817,GO:0016818,GO:0016887,GO:0017111,GO:0022804,GO:0022857,GO:0031224,GO:0033231,GO:0042221,GO:0042493,GO:0042623,GO:0042626,GO:0043492,GO:0044425,GO:0044464,GO:0050896,GO:0051179,GO:0051234,GO:0055085,GO:…	-	-	-	-	-	-	-	-	-	-	ABC2_membrane,ABC_tran,ABC_trans_N,PDR_assoc
Alglu01G0008230	3760.EMJ26712	0	2216	COG1131@1|root,KOG0065@2759|Eukaryota,37RN2@33090|Viridiplantae,3G89B@35493|Streptophyta,4JFUR@91835|fabids	33090|Viridiplantae	Q	Belongs to the ABC transporter superfamily. ABCG family. PDR (TC 3.A.1.205) subfamily	-	-	-	-	-	-	-	-	-	-	-	-	ABC2_membrane,ABC_tran,ABC_trans_N,PDR_assoc
Alglu01G0008250	3760.EMJ26712	0	2174	COG1131@1|root,KOG0065@2759|Eukaryota,37RN2@33090|Viridiplantae,3G89B@35493|Streptophyta,4JFUR@91835|fabids	33090|Viridiplantae	Q	Belongs to the ABC transporter superfamily. ABCG family. PDR (TC 3.A.1.205) subfamily	-	-	-	-	-	-	-	-	-	-	-	-	ABC2_membrane,ABC_tran,ABC_trans_N,PDR_assoc
Alglu01G0008260	102107.XP_008223483.1	3.08e-285	779	COG0192@1|root,KOG1506@2759|Eukaryota,37J2J@33090|Viridiplantae,3GE15@35493|Streptophyta,4JS8C@91835|fabids	33090|Viridiplantae	H	Catalyzes the formation of S-adenosylmethionine from methionine and ATP	MTO3	GO:0000096,GO:0003674,GO:0003676,GO:0003723,GO:0003729,GO:0003824,GO:0004478,GO:0005488,GO:0005575,GO:0005618,GO:0005622,GO:0005623,GO:0005634,GO:0005730,GO:0005737,GO:0005829,GO:0005886,GO:0005911,GO:0006082,GO:0006520,GO:0006555,GO:0006725,GO:0006790,GO:0006807,GO:0006950,GO:0008150,GO:0008152,GO:0009058,GO:0009066,GO:0009266,GO:0009409,GO:0009506,GO:0009628,GO:0009698,GO:0009699,GO:0009808,GO:…	2.5.1.6	ko:K00789	ko00270,ko01100,ko01110,ko01230,map00270,map01100,map01110,map01230	M00034,M00035,M00368,M00609	R00177,R04771	RC00021,RC01211	ko00000,ko00001,ko00002,ko01000	-	-	-	S-AdoMet_synt_C,S-AdoMet_synt_M,S-AdoMet_synt_N
Alglu01G0008270	2711.XP_006492394.1	8.48e-66	204	KOG1654@1|root,KOG1654@2759|Eukaryota,37UJU@33090|Viridiplantae,3GIZN@35493|Streptophyta	33090|Viridiplantae	Z	Belongs to the ATG8 family	-	-	-	ko:K08341	ko04068,ko04136,ko04137,ko04138,ko04139,ko04140,ko04212,ko04371,ko04621,ko04727,ko05167,map04068,map04136,map04137,map04138,map04139,map04140,map04212,map04371,map04621,map04727,map05167	-	-	-	ko00000,ko00001,ko03029,ko04121,ko04131	-	-	-	Atg8
Alglu01G0008280	29760.VIT_05s0020g00560.t01	0	2494	KOG1786@1|root,KOG1786@2759|Eukaryota,37KY7@33090|Viridiplantae,3G9SS@35493|Streptophyta	33090|Viridiplantae	TU	Inactive serine threonine-protein kinase	-	GO:0000151,GO:0002376,GO:0005575,GO:0005622,GO:0005623,GO:0006605,GO:0006623,GO:0006810,GO:0006886,GO:0006950,GO:0006952,GO:0006955,GO:0007034,GO:0008104,GO:0008150,GO:0009605,GO:0009607,GO:0009617,GO:0009814,GO:0009816,GO:0015031,GO:0015833,GO:0031461,GO:0032991,GO:0033036,GO:0033365,GO:0034613,GO:0042742,GO:0042886,GO:0043207,GO:0044424,GO:0044464,GO:0045087,GO:0045184,GO:0046907,GO:0050896,GO:…	-	ko:K17601	-	-	-	-	ko00000,ko01009	-	-	-	Beach,Pkinase,WD40
Alglu01G0008290	29730.Gorai.010G236800.1	4.61e-71	216	COG1400@1|root,KOG3198@2759|Eukaryota,37UI7@33090|Viridiplantae,3GIS6@35493|Streptophyta	33090|Viridiplantae	U	Signal recognition particle 19 kDa	SRP19	GO:0003674,GO:0003676,GO:0003723,GO:0005488,GO:0005575,GO:0005622,GO:0005623,GO:0005737,GO:0005786,GO:0006605,GO:0006612,GO:0006613,GO:0006614,GO:0006616,GO:0006617,GO:0006810,GO:0006886,GO:0008104,GO:0008150,GO:0008312,GO:0009987,GO:0015031,GO:0015833,GO:0016043,GO:0022607,GO:0032991,GO:0033036,GO:0033365,GO:0034613,GO:0034622,GO:0042886,GO:0043933,GO:0044085,GO:0044424,GO:0044444,GO:0044464,GO:…	-	ko:K03105	ko03060,map03060	-	-	-	ko00000,ko00001,ko02044	3.A.5.7,3.A.5.9	-	-	SRP19
Alglu01G0008300	3988.XP_002519302.1	4.17e-122	355	KOG2352@1|root,KOG2352@2759|Eukaryota,37QGI@33090|Viridiplantae,3GF3Q@35493|Streptophyta,4JKPU@91835|fabids	33090|Viridiplantae	E	Methyltransferase-like protein	-	-	-	-	-	-	-	-	-	-	-	-	Methyltransf_11
Alglu01G0008310	29760.VIT_05s0020g00630.t01	0	1176	KOG0520@1|root,KOG0520@2759|Eukaryota,37PJU@33090|Viridiplantae,3GFJ6@35493|Streptophyta	33090|Viridiplantae	O	calmodulin-binding transcription activator	-	GO:0000981,GO:0000982,GO:0001077,GO:0001228,GO:0003674,GO:0003676,GO:0003677,GO:0003700,GO:0005488,GO:0005515,GO:0005516,GO:0005575,GO:0005622,GO:0005623,GO:0005634,GO:0006139,GO:0006351,GO:0006355,GO:0006357,GO:0006366,GO:0006725,GO:0006807,GO:0006950,GO:0006952,GO:0007275,GO:0007568,GO:0008150,GO:0008152,GO:0009058,GO:0009059,GO:0009266,GO:0009409,GO:0009605,GO:0009607,GO:0009617,GO:0009620,GO:…	-	ko:K21596	-	-	-	-	ko00000,ko03000	-	-	-	Ank_2,CG-1,IQ,TIG
Alglu01G0008320	102107.XP_008223474.1	0	2569	COG5059@1|root,2QR1R@2759|Eukaryota,37JHR@33090|Viridiplantae,3GGR0@35493|Streptophyta,4JE02@91835|fabids	33090|Viridiplantae	Z	Belongs to the TRAFAC class myosin-kinesin ATPase superfamily. Kinesin family	-	GO:0000278,GO:0000281,GO:0000910,GO:0000911,GO:0003674,GO:0003774,GO:0003777,GO:0003824,GO:0005575,GO:0005622,GO:0005623,GO:0005856,GO:0005871,GO:0005875,GO:0006928,GO:0007017,GO:0007018,GO:0007049,GO:0008150,GO:0009987,GO:0015630,GO:0016462,GO:0016787,GO:0016817,GO:0016818,GO:0016887,GO:0017111,GO:0022402,GO:0032506,GO:0032991,GO:0043226,GO:0043228,GO:0043229,GO:0043232,GO:0044422,GO:0044424,GO:…	-	ko:K10400,ko:K20478	-	-	-	-	ko00000,ko04131,ko04812	-	-	-	Kinesin
Alglu01G0008330	3988.XP_002519298.1	7.52e-163	461	28MQ1@1|root,2QU80@2759|Eukaryota,37NAA@33090|Viridiplantae,3GCGK@35493|Streptophyta,4JMGX@91835|fabids	33090|Viridiplantae	S	Wall-associated receptor kinase C-terminal	-	-	-	-	-	-	-	-	-	-	-	-	GUB_WAK_bind,WAK_assoc
Alglu01G0008340	71139.XP_010066513.1	1.64e-136	388	COG0450@1|root,KOG0854@2759|Eukaryota,37SP5@33090|Viridiplantae,3GAU6@35493|Streptophyta	33090|Viridiplantae	O	1-Cys peroxiredoxin	PER1	GO:0000003,GO:0001101,GO:0003006,GO:0003674,GO:0003824,GO:0004601,GO:0006950,GO:0006952,GO:0007275,GO:0008150,GO:0008152,GO:0008379,GO:0009269,GO:0009414,GO:0009415,GO:0009605,GO:0009607,GO:0009620,GO:0009628,GO:0009636,GO:0009791,GO:0009987,GO:0010035,GO:0010154,GO:0010162,GO:0010231,GO:0010431,GO:0016209,GO:0016491,GO:0016684,GO:0021700,GO:0022414,GO:0022611,GO:0032501,GO:0032502,GO:0032504,GO:…	1.11.1.15,1.11.1.7	ko:K11188	ko00940,ko01100,ko01110,map00940,map01100,map01110	-	R00602,R02596,R03919,R04007,R07443	RC00034	ko00000,ko00001,ko01000	-	-	-	1-cysPrx_C,AhpC-TSA
Alglu01G0008350	3760.EMJ26614	0	1511	28K7N@1|root,2QSNA@2759|Eukaryota,37SX7@33090|Viridiplantae,3GA1Y@35493|Streptophyta,4JGDX@91835|fabids	33090|Viridiplantae	S	ARM repeat superfamily protein	-	-	-	ko:K20223	ko04013,map04013	-	-	-	ko00000,ko00001,ko03009	1.I.1	-	-	IBN_N
Alglu01G0008360	102107.XP_008224586.1	8.1e-38	133	COG2030@1|root,KOG1206@2759|Eukaryota,37UNQ@33090|Viridiplantae,3GIMA@35493|Streptophyta,4JPDH@91835|fabids	33090|Viridiplantae	I	Hydroxyacyl-thioester dehydratase type 2	-	-	2.7.4.3,4.2.1.55	ko:K17865,ko:K18532	ko00230,ko00630,ko00650,ko01100,ko01110,ko01120,ko01130,ko01200,ko03008,map00230,map00630,map00650,map01100,map01110,map01120,map01130,map01200,map03008	M00049,M00373	R00127,R01547,R03027	RC00002,RC00831	ko00000,ko00001,ko00002,ko01000,ko03009	-	-	-	MaoC_dehydratas
Alglu01G0008370	102107.XP_008223473.1	1.31e-192	539	KOG0765@1|root,KOG0765@2759|Eukaryota,37J7V@33090|Viridiplantae,3G95Z@35493|Streptophyta,4JIG1@91835|fabids	33090|Viridiplantae	C	Belongs to the mitochondrial carrier (TC 2.A.29) family	-	GO:0000166,GO:0001882,GO:0001883,GO:0003674,GO:0005488,GO:0005525,GO:0005575,GO:0005622,GO:0005623,GO:0005737,GO:0005768,GO:0005769,GO:0005794,GO:0005802,GO:0006810,GO:0008047,GO:0008150,GO:0010033,GO:0010817,GO:0012505,GO:0014070,GO:0016004,GO:0016192,GO:0017076,GO:0019001,GO:0019222,GO:0030234,GO:0031001,GO:0031323,GO:0031410,GO:0031982,GO:0031984,GO:0032350,GO:0032549,GO:0032550,GO:0032553,GO:…	-	ko:K15121	-	-	-	-	ko00000,ko02000	2.A.29	-	-	Mito_carr
Alglu01G0008380	102107.XP_008223452.1	0	1160	COG0513@1|root,KOG0331@2759|Eukaryota,37II9@33090|Viridiplantae,3GHHM@35493|Streptophyta,4JJM1@91835|fabids	33090|Viridiplantae	A	DEAD-box ATP-dependent RNA helicase	-	GO:0003674,GO:0003724,GO:0003824,GO:0004004,GO:0004386,GO:0005575,GO:0005622,GO:0005623,GO:0005634,GO:0005730,GO:0005737,GO:0005773,GO:0006139,GO:0006725,GO:0006807,GO:0008026,GO:0008150,GO:0008152,GO:0008186,GO:0009987,GO:0010501,GO:0016070,GO:0016462,GO:0016787,GO:0016817,GO:0016818,GO:0016887,GO:0017111,GO:0031974,GO:0031981,GO:0034641,GO:0042623,GO:0043170,GO:0043226,GO:0043227,GO:0043228,GO:…	3.6.4.13	ko:K12823	ko03040,ko05202,ko05205,map03040,map05202,map05205	-	-	-	ko00000,ko00001,ko01000,ko03009,ko03041	-	-	-	DEAD,Helicase_C,WW
Alglu01G0008390	2711.XP_006477748.1	6.62e-45	173	28JKS@1|root,2QS00@2759|Eukaryota,37HFZ@33090|Viridiplantae,3GBTQ@35493|Streptophyta	33090|Viridiplantae	-	-	-	-	-	-	-	-	-	-	-	-	-	-	-
Alglu01G0008400	225117.XP_009335499.1	1.57e-95	291	COG0631@1|root,KOG1379@2759|Eukaryota,37U5H@33090|Viridiplantae,3GHV5@35493|Streptophyta,4JTVV@91835|fabids	33090|Viridiplantae	T	protein phosphatase 2C 55	-	GO:0005575,GO:0005622,GO:0005623,GO:0005737,GO:0009507,GO:0009532,GO:0009536,GO:0009570,GO:0043226,GO:0043227,GO:0043229,GO:0043231,GO:0044422,GO:0044424,GO:0044434,GO:0044435,GO:0044444,GO:0044446,GO:0044464	3.1.3.16	ko:K17508	-	-	-	-	ko00000,ko01000,ko01009	-	-	-	SpoIIE
Alglu01G0008410	29760.VIT_05s0020g00460.t01	0	943	KOG1901@1|root,KOG1901@2759|Eukaryota,37PN1@33090|Viridiplantae,3G76G@35493|Streptophyta	33090|Viridiplantae	S	YT521-B-like domain	ECT7	-	-	ko:K20102	-	-	-	-	ko00000,ko03019	-	-	-	YTH
Alglu01G0008420	29760.VIT_03s0088g00390.t01	9.86e-123	361	COG2214@1|root,KOG0691@2759|Eukaryota,37IUN@33090|Viridiplantae,3GAJU@35493|Streptophyta	33090|Viridiplantae	A	DnaJ homolog, subfamily C, member	-	-	-	ko:K09537	-	-	-	-	ko00000,ko03110	-	-	-	DnaJ,RRM_1
Alglu01G0008430	102107.XP_008223457.1	6.1e-82	278	28K7N@1|root,2QSNA@2759|Eukaryota,37SX7@33090|Viridiplantae,3GA1Y@35493|Streptophyta,4JGDX@91835|fabids	33090|Viridiplantae	S	ARM repeat superfamily protein	-	-	-	ko:K20223	ko04013,map04013	-	-	-	ko00000,ko00001,ko03009	1.I.1	-	-	IBN_N
Alglu01G0008440	102107.XP_008223451.1	9.74e-307	859	28JUI@1|root,2QS8G@2759|Eukaryota,37J88@33090|Viridiplantae,3GE56@35493|Streptophyta,4JF35@91835|fabids	33090|Viridiplantae	S	DNA (cytosine-5)-methyltransferase	-	-	-	-	-	-	-	-	-	-	-	-	DNA_methylase
Alglu01G0008460	3641.EOY06853	0	1248	KOG1172@1|root,KOG1172@2759|Eukaryota,37II0@33090|Viridiplantae,3G8ZQ@35493|Streptophyta	33090|Viridiplantae	P	Boron transporter	-	GO:0003674,GO:0005215,GO:0005575,GO:0005622,GO:0005623,GO:0005737,GO:0005768,GO:0005773,GO:0005886,GO:0005887,GO:0006810,GO:0006811,GO:0006820,GO:0006873,GO:0006885,GO:0007275,GO:0008150,GO:0008509,GO:0009987,GO:0010036,GO:0012505,GO:0015075,GO:0016020,GO:0016021,GO:0019725,GO:0022622,GO:0022857,GO:0030003,GO:0030004,GO:0030641,GO:0031224,GO:0031226,GO:0031410,GO:0031982,GO:0032501,GO:0032502,GO:…	-	-	-	-	-	-	-	-	-	-	HCO3_cotransp
Alglu01G0008470	3983.cassava4.1_020211m	1.08e-52	166	2CGFU@1|root,2S1BH@2759|Eukaryota,37VBK@33090|Viridiplantae,3GJH1@35493|Streptophyta,4JQ29@91835|fabids	33090|Viridiplantae	S	Belongs to the complex I LYR family	-	-	-	ko:K22069	-	-	-	-	ko00000,ko03029	-	-	-	Complex1_LYR
Alglu01G0008480	102107.XP_008231328.1	1.7e-208	583	COG0007@1|root,KOG1527@2759|Eukaryota,37KMV@33090|Viridiplantae,3GC67@35493|Streptophyta,4JIU5@91835|fabids	33090|Viridiplantae	H	Belongs to the precorrin methyltransferase family	UPM1	-	2.1.1.107	ko:K02303	ko00860,ko01100,ko01110,ko01120,map00860,map01100,map01110,map01120	M00121	R03194	RC00003,RC00871	ko00000,ko00001,ko00002,ko01000	-	-	-	TP_methylase
Alglu01G0008490	29760.VIT_05s0020g00420.t01	2.6e-269	756	COG5434@1|root,2QS3K@2759|Eukaryota,37K17@33090|Viridiplantae,3GEP3@35493|Streptophyta	33090|Viridiplantae	G	Polygalacturonase	-	GO:0003674,GO:0003824,GO:0004553,GO:0004650,GO:0005575,GO:0005618,GO:0005623,GO:0008150,GO:0009664,GO:0009825,GO:0009827,GO:0009831,GO:0009987,GO:0016043,GO:0016049,GO:0016787,GO:0016798,GO:0030312,GO:0040007,GO:0042545,GO:0042547,GO:0044464,GO:0045229,GO:0071554,GO:0071555,GO:0071669,GO:0071840,GO:0071944	3.2.1.67	ko:K01213	ko00040,ko01100,map00040,map01100	M00081	R01982,R07413	RC00049	ko00000,ko00001,ko00002,ko01000	-	-	-	Glyco_hydro_28
Alglu01G0008500	29760.VIT_05s0020g00410.t01	0	6522	COG5043@1|root,KOG1809@2759|Eukaryota,37IJB@33090|Viridiplantae,3GAN0@35493|Streptophyta	33090|Viridiplantae	U	Vacuolar protein sorting-associated protein	-	-	-	ko:K19525	-	-	-	-	ko00000	-	-	-	C2,Chorein_N,Pex24p,SHR-BD,VPS13,VPS13_C,VPS13_mid_rpt,Vps62
Alglu01G0008520	3760.EMJ25502	0	998	KOG2287@1|root,KOG2287@2759|Eukaryota,37HNX@33090|Viridiplantae,3G8NE@35493|Streptophyta,4JEHZ@91835|fabids	33090|Viridiplantae	G	beta-1,3-galactosyltransferase 16	-	GO:0000003,GO:0003006,GO:0003674,GO:0003824,GO:0005575,GO:0005622,GO:0005623,GO:0005737,GO:0005794,GO:0006029,GO:0006464,GO:0006486,GO:0006493,GO:0006807,GO:0007275,GO:0008150,GO:0008152,GO:0008378,GO:0009058,GO:0009059,GO:0009100,GO:0009101,GO:0009653,GO:0009791,GO:0009888,GO:0009987,GO:0010015,GO:0010053,GO:0010054,GO:0010154,GO:0010191,GO:0010192,GO:0010214,GO:0010384,GO:0010404,GO:0010405,GO:…	2.4.1.134	ko:K00734,ko:K14413,ko:K20843	ko00513,ko00532,ko00534,ko01100,map00513,map00532,map00534,map01100	M00057	R05927	-	ko00000,ko00001,ko00002,ko01000,ko01003	-	GT31	-	Gal-bind_lectin,Galactosyl_T
Alglu01G0008540	3760.EMJ23994	4.21e-173	493	COG0631@1|root,KOG0698@2759|Eukaryota,37RC7@33090|Viridiplantae,3GCCT@35493|Streptophyta,4JJ1C@91835|fabids	33090|Viridiplantae	T	phosphatase 2C	-	-	3.1.3.16	ko:K14803	-	-	-	-	ko00000,ko01000,ko01009,ko03009	-	-	-	PP2C
Alglu01G0008530	3988.XP_002519286.1	0	912	COG1249@1|root,KOG1335@2759|Eukaryota,37PEG@33090|Viridiplantae,3GEXX@35493|Streptophyta,4JDJP@91835|fabids	33090|Viridiplantae	C	Dihydrolipoyl dehydrogenase	-	GO:0000166,GO:0003674,GO:0003824,GO:0004148,GO:0005488,GO:0005507,GO:0005524,GO:0005575,GO:0005576,GO:0005622,GO:0005623,GO:0005737,GO:0005739,GO:0005740,GO:0005743,GO:0005746,GO:0005747,GO:0005759,GO:0008144,GO:0008150,GO:0008152,GO:0008270,GO:0009507,GO:0009536,GO:0010035,GO:0010038,GO:0016020,GO:0016491,GO:0016651,GO:0016667,GO:0016668,GO:0017076,GO:0019866,GO:0030554,GO:0030964,GO:0031090,GO:…	1.8.1.4	ko:K00382	ko00010,ko00020,ko00260,ko00280,ko00620,ko00630,ko00640,ko01100,ko01110,ko01120,ko01130,ko01200,map00010,map00020,map00260,map00280,map00620,map00630,map00640,map01100,map01110,map01120,map01130,map01200	M00009,M00011,M00036,M00307,M00532	R00209,R01221,R01698,R03815,R07618,R08549	RC00004,RC00022,RC00583,RC02742,RC02833,RC02834	br01601,ko00000,ko00001,ko00002,ko01000,ko04147	-	-	-	Pyr_redox_2,Pyr_redox_dim
Alglu01G0008550	981085.XP_010098770.1	2.19e-83	259	KOG4776@1|root,KOG4776@2759|Eukaryota,37Q12@33090|Viridiplantae,3GG01@35493|Streptophyta,4JE8F@91835|fabids	33090|Viridiplantae	K	Craniofacial development protein	-	-	-	-	-	-	-	-	-	-	-	-	BCNT
Alglu01G0008560	38727.Pavir.J08213.1.p	1.35e-22	107	KOG1075@1|root,KOG1075@2759|Eukaryota,37ZQ4@33090|Viridiplantae,3GK8S@35493|Streptophyta,3M6JB@4447|Liliopsida,3IHTU@38820|Poales	33090|Viridiplantae	S	Domain of unknown function (DUF4283)	-	-	-	-	-	-	-	-	-	-	-	-	DUF4283,zf-CCHC_4
Alglu01G0008570	3656.XP_008456448.1	1.11e-24	102	2E23C@1|root,2S9C3@2759|Eukaryota,37WYM@33090|Viridiplantae,3GKSQ@35493|Streptophyta,4JR58@91835|fabids	33090|Viridiplantae	S	Pectinesterase inhibitor-like	-	GO:0000003,GO:0000902,GO:0000904,GO:0003006,GO:0003674,GO:0004857,GO:0005575,GO:0005576,GO:0005623,GO:0008150,GO:0009653,GO:0009826,GO:0009856,GO:0009860,GO:0009932,GO:0009987,GO:0012505,GO:0016043,GO:0016049,GO:0022414,GO:0030154,GO:0030234,GO:0030427,GO:0032501,GO:0032502,GO:0032989,GO:0035838,GO:0040007,GO:0042995,GO:0043086,GO:0044092,GO:0044463,GO:0044464,GO:0044706,GO:0046910,GO:0048046,GO:…	-	-	-	-	-	-	-	-	-	-	PMEI
Alglu01G0008580	3760.EMJ27120	1.08e-49	160	2BDGR@1|root,2S12K@2759|Eukaryota,37VAP@33090|Viridiplantae,3GJID@35493|Streptophyta	33090|Viridiplantae	S	Probable protein Pop3	-	GO:0005575,GO:0005622,GO:0005623,GO:0005737,GO:0005829,GO:0005886,GO:0006950,GO:0006952,GO:0008150,GO:0009605,GO:0009607,GO:0009617,GO:0009620,GO:0016020,GO:0042742,GO:0043207,GO:0044424,GO:0044444,GO:0044464,GO:0050832,GO:0050896,GO:0051704,GO:0051707,GO:0071944,GO:0098542	-	-	-	-	-	-	-	-	-	-	Dabb
Alglu01G0008590	85681.XP_006419297.1	4.54e-62	191	2BDGR@1|root,2S12K@2759|Eukaryota,37VAP@33090|Viridiplantae,3GJID@35493|Streptophyta	33090|Viridiplantae	S	Probable protein Pop3	-	GO:0005575,GO:0005622,GO:0005623,GO:0005737,GO:0005829,GO:0005886,GO:0006950,GO:0006952,GO:0008150,GO:0009605,GO:0009607,GO:0009617,GO:0009620,GO:0016020,GO:0042742,GO:0043207,GO:0044424,GO:0044444,GO:0044464,GO:0050832,GO:0050896,GO:0051704,GO:0051707,GO:0071944,GO:0098542	-	-	-	-	-	-	-	-	-	-	Dabb
Alglu01G0008600	2711.XP_006488788.1	2.6e-165	470	COG5597@1|root,KOG1950@2759|Eukaryota,37QXS@33090|Viridiplantae,3GGKJ@35493|Streptophyta	33090|Viridiplantae	G	Belongs to the glycosyltransferase 8 family	-	GO:0003674,GO:0003824,GO:0005975,GO:0005996,GO:0006012,GO:0008150,GO:0008152,GO:0008194,GO:0008378,GO:0016740,GO:0016757,GO:0016758,GO:0019318,GO:0035250,GO:0044238,GO:0044281,GO:0047216,GO:0071704	2.4.1.123	ko:K18819	ko00052,map00052	-	R01192	RC00005,RC00049,RC02748	ko00000,ko00001,ko01000	-	GT8	-	Glyco_transf_8
Alglu01G0008610	3750.XP_008382760.1	1.71e-06	53.5	COG2801@1|root,KOG0017@2759|Eukaryota,382YI@33090|Viridiplantae,3GY1I@35493|Streptophyta,4JW89@91835|fabids	33090|Viridiplantae	L	WD40 repeats	-	-	-	-	-	-	-	-	-	-	-	-	-
Alglu01G0008620	4155.Migut.O00085.1.p	1.14e-14	80.1	28Q0M@1|root,2QWP8@2759|Eukaryota,37SGC@33090|Viridiplantae,3G8GC@35493|Streptophyta,44D9F@71274|asterids	33090|Viridiplantae	S	Zinc knuckle family protein	-	-	-	-	-	-	-	-	-	-	-	-	MP,RVP,zf-CCHC
Alglu01G0008630	4155.Migut.O00085.1.p	4.6e-26	109	28Q0M@1|root,2QWP8@2759|Eukaryota,37SGC@33090|Viridiplantae,3G8GC@35493|Streptophyta,44D9F@71274|asterids	33090|Viridiplantae	S	Zinc knuckle family protein	-	-	-	-	-	-	-	-	-	-	-	-	MP,RVP,zf-CCHC
Alglu01G0008640	3641.EOY06827	8.51e-191	535	COG5597@1|root,KOG1950@2759|Eukaryota,37QXS@33090|Viridiplantae,3GGKJ@35493|Streptophyta	33090|Viridiplantae	G	Belongs to the glycosyltransferase 8 family	-	GO:0003674,GO:0003824,GO:0005975,GO:0005996,GO:0006012,GO:0008150,GO:0008152,GO:0008194,GO:0008378,GO:0016740,GO:0016757,GO:0016758,GO:0019318,GO:0035250,GO:0044238,GO:0044281,GO:0047216,GO:0071704	2.4.1.123	ko:K18819	ko00052,map00052	-	R01192	RC00005,RC00049,RC02748	ko00000,ko00001,ko01000	-	GT8	-	Glyco_transf_8
Alglu01G0008650	3649.evm.model.supercontig_146.69	6.31e-249	689	COG0539@1|root,2QUY8@2759|Eukaryota,37QBM@33090|Viridiplantae,3GG75@35493|Streptophyta,3HNKP@3699|Brassicales	33090|Viridiplantae	J	Ribosomal protein S1	PRPS1	GO:0003674,GO:0003676,GO:0003723,GO:0003729,GO:0005488,GO:0005575,GO:0005622,GO:0005623,GO:0005737,GO:0008150,GO:0009507,GO:0009532,GO:0009536,GO:0009570,GO:0009579,GO:0009719,GO:0009725,GO:0009735,GO:0010033,GO:0016020,GO:0042221,GO:0043226,GO:0043227,GO:0043229,GO:0043231,GO:0044422,GO:0044424,GO:0044434,GO:0044435,GO:0044444,GO:0044446,GO:0044464,GO:0050896,GO:0097159,GO:1901363	-	ko:K02945	ko03010,map03010	M00178	-	-	br01610,ko00000,ko00001,ko00002,ko03011	-	-	-	S1
Alglu01G0008660	102107.XP_008223429.1	0	1642	COG1293@1|root,KOG2030@2759|Eukaryota,37M31@33090|Viridiplantae,3GFKS@35493|Streptophyta,4JMQJ@91835|fabids	33090|Viridiplantae	K	Nuclear export mediator factor	-	GO:0006810,GO:0006913,GO:0008150,GO:0046907,GO:0051168,GO:0051169,GO:0051179,GO:0051234,GO:0051641,GO:0051649	-	-	-	-	-	-	-	-	-	-	DUF3441,DUF814,FbpA,zf-CCHC
Alglu01G0008680	102107.XP_008223428.1	0	1724	COG5021@1|root,KOG0942@2759|Eukaryota,37IKP@33090|Viridiplantae,3G762@35493|Streptophyta,4JN3S@91835|fabids	33090|Viridiplantae	O	E3 ubiquitin-protein ligase	-	GO:0003674,GO:0003824,GO:0004842,GO:0005575,GO:0005622,GO:0005623,GO:0005737,GO:0006464,GO:0006807,GO:0008150,GO:0008152,GO:0009987,GO:0016567,GO:0016740,GO:0019538,GO:0019787,GO:0032446,GO:0036211,GO:0043170,GO:0043412,GO:0044237,GO:0044238,GO:0044260,GO:0044267,GO:0044424,GO:0044464,GO:0061630,GO:0061659,GO:0070647,GO:0071704,GO:0140096,GO:1901564	2.3.2.26	ko:K10589	ko04120,map04120	-	-	-	ko00000,ko00001,ko01000,ko04121	-	-	-	HECT
Alglu01G0008690	3694.POPTR_0008s05190.1	0.000869	42.4	COG0096@1|root,KOG1754@2759|Eukaryota,37TR4@33090|Viridiplantae,3GHZ8@35493|Streptophyta,4JP5A@91835|fabids	33090|Viridiplantae	J	Belongs to the universal ribosomal protein uS8 family	-	GO:0003674,GO:0003735,GO:0005198,GO:0005575,GO:0005618,GO:0005622,GO:0005623,GO:0005737,GO:0005773,GO:0005774,GO:0005829,GO:0005840,GO:0005844,GO:0005886,GO:0005911,GO:0009506,GO:0015935,GO:0016020,GO:0022626,GO:0022627,GO:0030054,GO:0030312,GO:0031090,GO:0032991,GO:0042788,GO:0043226,GO:0043227,GO:0043228,GO:0043229,GO:0043231,GO:0043232,GO:0044391,GO:0044422,GO:0044424,GO:0044437,GO:0044444,GO:…	-	ko:K02957	ko03010,map03010	M00177	-	-	br01610,ko00000,ko00001,ko00002,ko03011	-	-	-	Ribosomal_S8
Alglu01G0008700	29760.VIT_05s0077g00500.t01	2.64e-149	428	COG5147@1|root,KOG0048@2759|Eukaryota,37Q2N@33090|Viridiplantae,3G9HF@35493|Streptophyta	33090|Viridiplantae	K	Transcription factor	MYB108	GO:0000981,GO:0000988,GO:0000989,GO:0001067,GO:0001076,GO:0001101,GO:0001134,GO:0001135,GO:0003674,GO:0003676,GO:0003677,GO:0003700,GO:0005488,GO:0005575,GO:0005622,GO:0005623,GO:0005634,GO:0006355,GO:0006357,GO:0006950,GO:0006970,GO:0008150,GO:0009605,GO:0009607,GO:0009620,GO:0009628,GO:0009651,GO:0009719,GO:0009723,GO:0009725,GO:0009737,GO:0009753,GO:0009889,GO:0009987,GO:0010033,GO:0010468,GO:…	-	ko:K09422	-	-	-	-	ko00000,ko03000	-	-	-	Myb_DNA-binding
Alglu01G0008710	3983.cassava4.1_002913m	0	1150	2CN07@1|root,2QT23@2759|Eukaryota,37IHS@33090|Viridiplantae,3G7R0@35493|Streptophyta,4JSSJ@91835|fabids	33090|Viridiplantae	S	Alkaline neutral invertase	NIN1	GO:0003674,GO:0003824,GO:0004553,GO:0004564,GO:0004575,GO:0005575,GO:0005622,GO:0005623,GO:0005737,GO:0005739,GO:0005975,GO:0005984,GO:0005985,GO:0005987,GO:0007623,GO:0008150,GO:0008152,GO:0009056,GO:0009311,GO:0009313,GO:0009987,GO:0010029,GO:0015926,GO:0016052,GO:0016787,GO:0016798,GO:0040034,GO:0043226,GO:0043227,GO:0043229,GO:0043231,GO:0044237,GO:0044238,GO:0044248,GO:0044262,GO:0044275,GO:…	-	-	-	-	-	-	-	-	-	-	Glyco_hydro_100
Alglu01G0008720	3641.EOX95361	1.3e-105	318	COG3491@1|root,KOG0143@2759|Eukaryota,37R49@33090|Viridiplantae,3G77N@35493|Streptophyta	33090|Viridiplantae	Q	Belongs to the iron ascorbate-dependent oxidoreductase family	-	GO:0003674,GO:0003824,GO:0006082,GO:0006629,GO:0006720,GO:0006721,GO:0008150,GO:0008152,GO:0008300,GO:0009056,GO:0009314,GO:0009416,GO:0009628,GO:0009639,GO:0009685,GO:0009987,GO:0010817,GO:0016042,GO:0016054,GO:0016101,GO:0016103,GO:0016115,GO:0016491,GO:0016705,GO:0016706,GO:0019752,GO:0042445,GO:0042447,GO:0043436,GO:0044237,GO:0044238,GO:0044242,GO:0044248,GO:0044255,GO:0044281,GO:0044282,GO:…	1.14.11.13	ko:K04125	ko00904,ko01110,map00904,map01110	-	R03008,R03809,R06337,R06338	RC00478,RC00661	ko00000,ko00001,ko01000	-	-	-	2OG-FeII_Oxy,DIOX_N
Alglu01G0008730	3988.XP_002522567.1	5.91e-17	85.5	28W8B@1|root,2R30B@2759|Eukaryota,380TZ@33090|Viridiplantae,3GMD7@35493|Streptophyta	33090|Viridiplantae	S	Encoded by	-	-	-	-	-	-	-	-	-	-	-	-	Retrotrans_gag
Alglu01G0008740	102107.XP_008224291.1	3.67e-49	162	COG1670@1|root,2RZFF@2759|Eukaryota,37UKC@33090|Viridiplantae,3GJ8V@35493|Streptophyta,4JRPW@91835|fabids	33090|Viridiplantae	J	Acetyltransferase (GNAT) domain	-	-	-	-	-	-	-	-	-	-	-	-	Acetyltransf_3
Alglu01G0008750	29730.Gorai.005G187200.1	1.51e-09	57	2D0B8@1|root,2SDI6@2759|Eukaryota,37XKK@33090|Viridiplantae,3GMQE@35493|Streptophyta	33090|Viridiplantae	-	-	-	-	-	-	-	-	-	-	-	-	-	-	-
Alglu01G0008760	3983.cassava4.1_034206m	3.12e-38	133	COG1670@1|root,2RXXF@2759|Eukaryota,37TVE@33090|Viridiplantae,3GI8H@35493|Streptophyta,4JSF3@91835|fabids	33090|Viridiplantae	J	N-acetyltransferase	-	-	-	-	-	-	-	-	-	-	-	-	Acetyltransf_3
Alglu01G0008770	3983.cassava4.1_021297m	1.68e-175	496	COG3491@1|root,KOG0143@2759|Eukaryota,37R49@33090|Viridiplantae,3G77N@35493|Streptophyta,4JMYW@91835|fabids	33090|Viridiplantae	Q	Belongs to the iron ascorbate-dependent oxidoreductase family	-	GO:0003674,GO:0003824,GO:0005575,GO:0006082,GO:0006629,GO:0006720,GO:0006721,GO:0008150,GO:0008152,GO:0008300,GO:0009056,GO:0009314,GO:0009416,GO:0009628,GO:0009685,GO:0009987,GO:0010817,GO:0016020,GO:0016042,GO:0016054,GO:0016101,GO:0016103,GO:0016115,GO:0016491,GO:0016705,GO:0016706,GO:0019752,GO:0042445,GO:0042447,GO:0043436,GO:0044237,GO:0044238,GO:0044242,GO:0044248,GO:0044255,GO:0044281,GO:…	1.14.11.13	ko:K04125	ko00904,ko01110,map00904,map01110	-	R03008,R03809,R06337,R06338	RC00478,RC00661	ko00000,ko00001,ko01000	-	-	-	2OG-FeII_Oxy,DIOX_N
Alglu01G0008790	29760.VIT_05s0077g00550.t01	0	1102	COG2723@1|root,KOG0626@2759|Eukaryota,37HPJ@33090|Viridiplantae,3G9H2@35493|Streptophyta	33090|Viridiplantae	G	Belongs to the glycosyl hydrolase 1 family	SFR2	GO:0003674,GO:0003824,GO:0004553,GO:0005575,GO:0005622,GO:0005623,GO:0005737,GO:0006950,GO:0008150,GO:0008152,GO:0008378,GO:0008422,GO:0009266,GO:0009409,GO:0009507,GO:0009526,GO:0009527,GO:0009536,GO:0009628,GO:0009707,GO:0009941,GO:0015926,GO:0016020,GO:0016021,GO:0016740,GO:0016757,GO:0016758,GO:0016787,GO:0016798,GO:0019867,GO:0031090,GO:0031224,GO:0031300,GO:0031301,GO:0031350,GO:0031351,GO:…	2.4.1.184	ko:K21362	ko00561,map00561	-	R04472	RC00059	ko00000,ko00001,ko01000,ko01003	-	GH1	-	Glyco_hydro_1
Alglu01G0008810	3694.POPTR_0010s15920.1	1.65e-274	759	COG2939@1|root,KOG1282@2759|Eukaryota,37QTA@33090|Viridiplantae,3GBT8@35493|Streptophyta,4JSGN@91835|fabids	33090|Viridiplantae	O	Belongs to the peptidase S10 family	-	GO:0003674,GO:0003824,GO:0004180,GO:0004185,GO:0005575,GO:0005622,GO:0005623,GO:0005737,GO:0005773,GO:0006508,GO:0006807,GO:0008150,GO:0008152,GO:0008233,GO:0008236,GO:0008238,GO:0009056,GO:0009057,GO:0009987,GO:0016787,GO:0017171,GO:0019538,GO:0030163,GO:0043170,GO:0043226,GO:0043227,GO:0043229,GO:0043231,GO:0044237,GO:0044238,GO:0044248,GO:0044257,GO:0044260,GO:0044265,GO:0044267,GO:0044424,GO:…	-	ko:K16297	-	-	-	-	ko00000,ko01000,ko01002	-	-	-	Peptidase_S10
Alglu01G0008820	2711.XP_006488797.1	7.27e-67	206	2C4CF@1|root,2S3BQ@2759|Eukaryota,37VV1@33090|Viridiplantae,3GJZM@35493|Streptophyta	33090|Viridiplantae	S	Protein of unknown function, DUF538	-	-	-	-	-	-	-	-	-	-	-	-	DUF538
Alglu01G0008830	102107.XP_008223422.1	5.71e-226	626	2CNGF@1|root,2QW52@2759|Eukaryota,37MEG@33090|Viridiplantae,3GFI4@35493|Streptophyta,4JE0W@91835|fabids	33090|Viridiplantae	S	F-box-like	-	-	-	-	-	-	-	-	-	-	-	-	F-box,F-box-like,FBA_3
Alglu01G0008840	3988.XP_002524862.1	0	2641	COG5329@1|root,KOG1888@2759|Eukaryota,37R6R@33090|Viridiplantae,3GAED@35493|Streptophyta,4JN6A@91835|fabids	33090|Viridiplantae	I	Domain with 2 conserved Trp (W) residues	-	GO:0003674,GO:0003824,GO:0004672,GO:0005102,GO:0005488,GO:0005515,GO:0005575,GO:0005623,GO:0005886,GO:0005911,GO:0006464,GO:0006468,GO:0006793,GO:0006796,GO:0006807,GO:0006950,GO:0006952,GO:0008150,GO:0008152,GO:0009506,GO:0009605,GO:0009607,GO:0009617,GO:0009987,GO:0010941,GO:0016020,GO:0016301,GO:0016310,GO:0016740,GO:0016772,GO:0016773,GO:0019538,GO:0030054,GO:0031347,GO:0031348,GO:0033612,GO:…	-	-	-	-	-	-	-	-	-	-	Syja_N,WW
Alglu01G0008850	225117.XP_009358400.1	2.08e-109	341	2CMVW@1|root,2QS91@2759|Eukaryota,37S5W@33090|Viridiplantae,3GFV7@35493|Streptophyta,4JFIH@91835|fabids	33090|Viridiplantae	S	Rhodanese Cell cycle control phosphatase superfamily protein	-	-	-	-	-	-	-	-	-	-	-	-	Rhodanese
Alglu01G0008860	4006.Lus10025587	6.94e-19	89.7	2CMVW@1|root,2QS91@2759|Eukaryota,37S5W@33090|Viridiplantae,3GFV7@35493|Streptophyta,4JFIH@91835|fabids	33090|Viridiplantae	S	Rhodanese Cell cycle control phosphatase superfamily protein	-	-	-	-	-	-	-	-	-	-	-	-	Rhodanese
Alglu01G0008870	2711.XP_006492775.1	0	1337	COG1226@1|root,2QU6W@2759|Eukaryota,37HZ3@33090|Viridiplantae,3GAU3@35493|Streptophyta	33090|Viridiplantae	P	Ion channel	-	-	-	ko:K21866	-	-	-	-	ko00000,ko02000	1.A.1.23	-	-	Castor_Poll_mid
Alglu01G0008880	29730.Gorai.006G232200.1	1.06e-229	639	COG0031@1|root,KOG1252@2759|Eukaryota,37MTM@33090|Viridiplantae,3G7J0@35493|Streptophyta	33090|Viridiplantae	E	Belongs to the cysteine synthase cystathionine beta- synthase family	OASC	GO:0000003,GO:0000096,GO:0000097,GO:0000902,GO:0000904,GO:0003006,GO:0003674,GO:0003824,GO:0004124,GO:0005488,GO:0005515,GO:0005575,GO:0005576,GO:0005622,GO:0005623,GO:0005737,GO:0005739,GO:0005768,GO:0005794,GO:0005802,GO:0006082,GO:0006520,GO:0006534,GO:0006535,GO:0006563,GO:0006790,GO:0006807,GO:0008144,GO:0008150,GO:0008152,GO:0008652,GO:0009058,GO:0009069,GO:0009070,GO:0009507,GO:0009509,GO:…	2.5.1.47	ko:K01738	ko00270,ko00920,ko01100,ko01110,ko01120,ko01130,ko01200,ko01230,map00270,map00920,map01100,map01110,map01120,map01130,map01200,map01230	M00021	R00897,R03601,R04859	RC00020,RC02814,RC02821	ko00000,ko00001,ko00002,ko01000	-	-	-	PALP
Alglu01G0008890	85681.XP_006442161.1	1.76e-141	409	COG1028@1|root,KOG1208@2759|Eukaryota,37MT1@33090|Viridiplantae,3GBN6@35493|Streptophyta	33090|Viridiplantae	Q	Belongs to the short-chain dehydrogenases reductases (SDR) family	-	-	1.1.1.184,1.1.1.189,1.1.1.197	ko:K00079	ko00590,ko00790,ko00980,ko01100,ko05204,map00590,map00790,map00980,map01100,map05204	-	R02581,R02975,R04285,R09420	RC00154,RC00205,RC00823,RC01491	ko00000,ko00001,ko01000	-	-	-	adh_short
Alglu01G0008900	981085.XP_010101372.1	1.11e-72	221	KOG3377@1|root,KOG3377@2759|Eukaryota,37TSA@33090|Viridiplantae,3GJ2E@35493|Streptophyta,4JPKI@91835|fabids	33090|Viridiplantae	S	Eukaryotic protein of unknown function (DUF842)	-	-	-	-	-	-	-	-	-	-	-	-	DUF842
Alglu01G0008910	3983.cassava4.1_008887m	2.76e-205	577	COG0639@1|root,KOG0374@2759|Eukaryota,37J5F@33090|Viridiplantae,3GH6G@35493|Streptophyta,4JMMJ@91835|fabids	33090|Viridiplantae	T	Calcineurin-like phosphoesterase	-	GO:0003674,GO:0003824,GO:0005488,GO:0005575,GO:0005622,GO:0005623,GO:0005737,GO:0005829,GO:0006793,GO:0006796,GO:0008150,GO:0008152,GO:0009987,GO:0016311,GO:0016787,GO:0016788,GO:0016791,GO:0030145,GO:0042578,GO:0043167,GO:0043169,GO:0044237,GO:0044424,GO:0044444,GO:0044464,GO:0046872,GO:0046914	-	-	-	-	-	-	-	-	-	-	Metallophos
Alglu01G0008920	3694.POPTR_0010s09540.1	1.95e-52	172	2EJF1@1|root,2SPM6@2759|Eukaryota,38065@33090|Viridiplantae,3GJIG@35493|Streptophyta	33090|Viridiplantae	O	Belongs to the plant LTP family	-	-	-	-	-	-	-	-	-	-	-	-	LTP_2
Alglu01G0008930	3983.cassava4.1_017665m	8.58e-69	213	2AR61@1|root,2RZKK@2759|Eukaryota,37UR9@33090|Viridiplantae,3GIVS@35493|Streptophyta,4JPT3@91835|fabids	33090|Viridiplantae	S	Belongs to the plant LTP family	-	GO:0005575,GO:0005623,GO:0005886,GO:0016020,GO:0031224,GO:0031225,GO:0031226,GO:0044425,GO:0044459,GO:0044464,GO:0046658,GO:0071944	-	-	-	-	-	-	-	-	-	-	LTP_2
Alglu01G0008950	3641.EOY05728	5.89e-72	221	2AR61@1|root,2RZKK@2759|Eukaryota,37UR9@33090|Viridiplantae,3GIVS@35493|Streptophyta	33090|Viridiplantae	S	Belongs to the plant LTP family	-	-	-	-	-	-	-	-	-	-	-	-	LTP_2
Alglu01G0008960	29760.VIT_05s0020g03720.t01	2.04e-216	607	COG5157@1|root,KOG3786@2759|Eukaryota,37N18@33090|Viridiplantae,3G8WI@35493|Streptophyta	33090|Viridiplantae	K	cdc73,php	PHP	GO:0000003,GO:0000428,GO:0000988,GO:0000989,GO:0000993,GO:0001076,GO:0001098,GO:0001099,GO:0003006,GO:0003674,GO:0005488,GO:0005515,GO:0005575,GO:0005622,GO:0005623,GO:0005634,GO:0005654,GO:0006139,GO:0006325,GO:0006355,GO:0006357,GO:0006396,GO:0006397,GO:0006464,GO:0006479,GO:0006725,GO:0006807,GO:0006996,GO:0007275,GO:0008023,GO:0008150,GO:0008152,GO:0008213,GO:0009791,GO:0009889,GO:0009891,GO:…	-	ko:K15175	-	-	-	-	ko00000,ko03021	-	-	-	CDC73_C,CDC73_N
Alglu01G0008970	3641.EOY10677	8.37e-10	58.5	2EA6X@1|root,2SGFZ@2759|Eukaryota,37XQ5@33090|Viridiplantae	33090|Viridiplantae	S	kinase-like protein	-	-	-	-	-	-	-	-	-	-	-	-	-
Alglu01G0008980	102107.XP_008224291.1	1.11e-84	253	COG1670@1|root,2RZFF@2759|Eukaryota,37UKC@33090|Viridiplantae,3GJ8V@35493|Streptophyta,4JRPW@91835|fabids	33090|Viridiplantae	J	Acetyltransferase (GNAT) domain	-	-	-	-	-	-	-	-	-	-	-	-	Acetyltransf_3
Alglu01G0008990	981085.XP_010096155.1	1.12e-94	280	COG1670@1|root,2RXXF@2759|Eukaryota,37TVE@33090|Viridiplantae,3GI8H@35493|Streptophyta,4JSF3@91835|fabids	33090|Viridiplantae	J	N-acetyltransferase	-	-	-	-	-	-	-	-	-	-	-	-	Acetyltransf_3
Alglu01G0009000	85681.XP_006419967.1	1.18e-98	289	COG1670@1|root,2RRQY@2759|Eukaryota,37U08@33090|Viridiplantae,3GI6J@35493|Streptophyta	33090|Viridiplantae	J	N-acetyltransferase	-	-	-	-	-	-	-	-	-	-	-	-	Acetyltransf_3
Alglu01G0009010	3760.EMJ28511	5.76e-11	66.2	KOG1075@1|root,KOG1075@2759|Eukaryota,37TIF@33090|Viridiplantae,3G9IZ@35493|Streptophyta	33090|Viridiplantae	L	ribonuclease H protein	-	-	-	-	-	-	-	-	-	-	-	-	RVT_1,RVT_3,zf-RVT
Alglu01G0009020	29730.Gorai.005G044300.1	2.22e-91	274	COG1670@1|root,2RXXF@2759|Eukaryota,37TVE@33090|Viridiplantae,3GI8H@35493|Streptophyta	33090|Viridiplantae	J	N-acetyltransferase	-	-	-	-	-	-	-	-	-	-	-	-	Acetyltransf_3
Alglu01G0009040	102107.XP_008218516.1	0.000108	44.3	COG2801@1|root,KOG0017@2759|Eukaryota,37ITA@33090|Viridiplantae,3GHQJ@35493|Streptophyta,4JTP0@91835|fabids	33090|Viridiplantae	O	gag-polypeptide of LTR copia-type	-	-	-	-	-	-	-	-	-	-	-	-	DUF4219,Retrotran_gag_2,gag_pre-integrs,zf-CCHC
Alglu01G0009050	3694.POPTR_0010s09580.1	1.78e-139	404	2AMXX@1|root,2QS8T@2759|Eukaryota,37MN7@33090|Viridiplantae,3GGH3@35493|Streptophyta,4JGH6@91835|fabids	33090|Viridiplantae	S	zinc-finger of the FCS-type, C2-C2	-	-	-	-	-	-	-	-	-	-	-	-	zf-FLZ
Alglu01G0009060	3659.XP_004145411.1	1.42e-56	206	COG2801@1|root,KOG0017@2759|Eukaryota,37SCF@33090|Viridiplantae,3GAWJ@35493|Streptophyta,4JPX1@91835|fabids	33090|Viridiplantae	L	transposition, RNA-mediated	-	-	-	-	-	-	-	-	-	-	-	-	Retrotran_gag_2,Retrotran_gag_3,Retrotrans_gag
Alglu01G0009070	29760.VIT_05s0020g03660.t01	3.64e-187	534	2CMCD@1|root,2QPYM@2759|Eukaryota,37Q5D@33090|Viridiplantae,3GEDP@35493|Streptophyta	33090|Viridiplantae	S	Folate-biopterin transporter 1	-	GO:0003674,GO:0005215,GO:0005310,GO:0005342,GO:0005575,GO:0005622,GO:0005623,GO:0005737,GO:0006810,GO:0006811,GO:0006820,GO:0006835,GO:0006855,GO:0008150,GO:0008509,GO:0008514,GO:0008517,GO:0009507,GO:0009526,GO:0009536,GO:0009941,GO:0015075,GO:0015231,GO:0015238,GO:0015318,GO:0015350,GO:0015711,GO:0015849,GO:0015884,GO:0015885,GO:0015893,GO:0022857,GO:0031967,GO:0031975,GO:0034220,GO:0035461,GO:…	-	-	-	-	-	-	-	-	-	-	BT1
Alglu01G0009080	3760.EMJ24632	4.18e-62	192	2BVF8@1|root,2S279@2759|Eukaryota,37VKF@33090|Viridiplantae,3GJFH@35493|Streptophyta,4JPXS@91835|fabids	33090|Viridiplantae	S	Protein of unknown function (DUF1677)	-	-	-	-	-	-	-	-	-	-	-	-	DUF1677
Alglu01G0009090	102107.XP_008224298.1	4.48e-153	442	28K6A@1|root,2QSKW@2759|Eukaryota,37RZE@33090|Viridiplantae,3GC8P@35493|Streptophyta,4JE6T@91835|fabids	33090|Viridiplantae	S	ERG2 and Sigma1 receptor like protein	-	-	-	ko:K20719	-	-	-	-	ko00000,ko02000	8.A.63.1.1	-	-	ERG2_Sigma1R
Alglu01G0009100	29760.VIT_05s0020g03630.t01	0	1033	KOG4197@1|root,KOG4197@2759|Eukaryota,37I9N@33090|Viridiplantae,3G7V7@35493|Streptophyta	33090|Viridiplantae	S	Pentatricopeptide repeat-containing protein	-	GO:0003674,GO:0003676,GO:0003723,GO:0003824,GO:0004518,GO:0004519,GO:0005488,GO:0005575,GO:0005622,GO:0005623,GO:0006139,GO:0006725,GO:0006807,GO:0008150,GO:0008152,GO:0009451,GO:0009987,GO:0016070,GO:0016787,GO:0016788,GO:0034641,GO:0043170,GO:0043226,GO:0043227,GO:0043229,GO:0043231,GO:0043412,GO:0044237,GO:0044238,GO:0044424,GO:0044464,GO:0046483,GO:0071704,GO:0090304,GO:0090305,GO:0097159,GO:…	-	-	-	-	-	-	-	-	-	-	DYW_deaminase,PPR
Alglu01G0009110	3983.cassava4.1_014575m	6.48e-89	271	2A4ES@1|root,2RY7D@2759|Eukaryota,37TRS@33090|Viridiplantae,3GIAQ@35493|Streptophyta,4JNYS@91835|fabids	33090|Viridiplantae	-	-	-	-	-	-	-	-	-	-	-	-	-	-	-
Alglu01G0009130	102107.XP_008224301.1	6.37e-84	258	2C1DC@1|root,2S2PF@2759|Eukaryota,37V98@33090|Viridiplantae,3GI97@35493|Streptophyta,4JPNS@91835|fabids	33090|Viridiplantae	S	heat shock protein	-	-	-	-	-	-	-	-	-	-	-	-	-
Alglu01G0009140	102107.XP_008224302.1	2.3e-228	642	28NCW@1|root,2QUYB@2759|Eukaryota,37SRF@33090|Viridiplantae,3GDCY@35493|Streptophyta,4JMNP@91835|fabids	33090|Viridiplantae	S	PHD - plant homeodomain finger protein	-	-	-	-	-	-	-	-	-	-	-	-	Myb_DNA-bind_3,PHD_Oberon
Alglu01G0009150	3983.cassava4.1_031853m	1.02e-29	111	KOG4032@1|root,KOG4032@2759|Eukaryota,37W83@33090|Viridiplantae,3GKDM@35493|Streptophyta,4JQHC@91835|fabids	33090|Viridiplantae	S	pre-rRNA-processing protein TSR2	-	-	-	ko:K14800	-	-	-	-	ko00000,ko03009	-	-	-	WGG
Alglu01G0009160	102107.XP_008224305.1	0	1125	KOG4197@1|root,KOG4197@2759|Eukaryota,37PYE@33090|Viridiplantae,3G935@35493|Streptophyta,4JGS4@91835|fabids	33090|Viridiplantae	S	Pentatricopeptide repeat-containing protein	-	GO:0003674,GO:0003676,GO:0003723,GO:0003727,GO:0003824,GO:0004518,GO:0004519,GO:0005488,GO:0005575,GO:0005622,GO:0005623,GO:0005737,GO:0005739,GO:0006081,GO:0006082,GO:0006084,GO:0006090,GO:0006139,GO:0006163,GO:0006629,GO:0006637,GO:0006644,GO:0006720,GO:0006725,GO:0006732,GO:0006753,GO:0006790,GO:0006793,GO:0006796,GO:0006807,GO:0007275,GO:0008150,GO:0008152,GO:0008202,GO:0008299,GO:0008610,GO:…	-	-	-	-	-	-	-	-	-	-	DYW_deaminase,PPR,PPR_2
Alglu01G0009170	102107.XP_008224306.1	6.87e-82	244	COG0346@1|root,KOG2944@2759|Eukaryota,37UW9@33090|Viridiplantae,3GIX5@35493|Streptophyta,4JPW4@91835|fabids	33090|Viridiplantae	G	Lactoylglutathione lyase	-	-	-	-	-	-	-	-	-	-	-	-	Glyoxalase,Glyoxalase_4
Alglu01G0009180	71139.XP_010024280.1	7.88e-116	339	2CMAE@1|root,2QPSX@2759|Eukaryota,37K48@33090|Viridiplantae,3GAIC@35493|Streptophyta	33090|Viridiplantae	S	late embryogenesis abundant protein	-	GO:0005575,GO:0005622,GO:0005623,GO:0005634,GO:0005730,GO:0005737,GO:0005829,GO:0006873,GO:0007275,GO:0008150,GO:0009791,GO:0009845,GO:0009987,GO:0010035,GO:0010038,GO:0010226,GO:0019725,GO:0031974,GO:0031981,GO:0032501,GO:0032502,GO:0042221,GO:0042592,GO:0043226,GO:0043227,GO:0043228,GO:0043229,GO:0043231,GO:0043232,GO:0043233,GO:0044422,GO:0044424,GO:0044428,GO:0044444,GO:0044446,GO:0044464,GO:…	-	-	-	-	-	-	-	-	-	-	SMP
Alglu01G0009190	3694.POPTR_0008s15340.1	1.61e-57	189	2CXX0@1|root,2S0CD@2759|Eukaryota,37V13@33090|Viridiplantae,3GIUE@35493|Streptophyta,4JQP1@91835|fabids	33090|Viridiplantae	S	Transcriptional repressor, ovate	-	GO:0006355,GO:0008150,GO:0009889,GO:0009890,GO:0009892,GO:0010468,GO:0010556,GO:0010558,GO:0010605,GO:0010629,GO:0019219,GO:0019222,GO:0031323,GO:0031324,GO:0031326,GO:0031327,GO:0045892,GO:0045934,GO:0048519,GO:0048523,GO:0050789,GO:0050794,GO:0051171,GO:0051172,GO:0051252,GO:0051253,GO:0060255,GO:0065007,GO:0080090,GO:1902679,GO:1903506,GO:1903507,GO:2000112,GO:2000113,GO:2001141	-	-	-	-	-	-	-	-	-	-	Ovate
Alglu01G0009200	3760.EMJ27130	1.09e-43	149	2CRJC@1|root,2S47G@2759|Eukaryota,37W36@33090|Viridiplantae,3GKDY@35493|Streptophyta,4JQFX@91835|fabids	33090|Viridiplantae	S	Preprotein translocase subunit	-	GO:0005575,GO:0005622,GO:0005623,GO:0005737,GO:0009507,GO:0009534,GO:0009535,GO:0009536,GO:0009579,GO:0016020,GO:0031976,GO:0031984,GO:0034357,GO:0042651,GO:0043226,GO:0043227,GO:0043229,GO:0043231,GO:0044422,GO:0044424,GO:0044434,GO:0044435,GO:0044436,GO:0044444,GO:0044446,GO:0044464,GO:0055035	-	-	-	-	-	-	-	-	-	-	SecE
Alglu01G0009210	102107.XP_008224310.1	6.29e-79	237	KOG4098@1|root,KOG4098@2759|Eukaryota,37U7S@33090|Viridiplantae,3GI51@35493|Streptophyta,4JPC6@91835|fabids	33090|Viridiplantae	O	prefoldin subunit	-	GO:0003674,GO:0005488,GO:0005515,GO:0005575,GO:0005622,GO:0005623,GO:0005737,GO:0006457,GO:0008150,GO:0009987,GO:0044183,GO:0044424,GO:0044464	-	ko:K09549	-	-	-	-	ko00000,ko03110	-	-	-	Prefoldin_2
Alglu01G0009220	29760.VIT_11s0078g00440.t01	0	949	KOG2217@1|root,KOG2217@2759|Eukaryota,37HSG@33090|Viridiplantae,3GEZV@35493|Streptophyta	33090|Viridiplantae	A	U4 U6.U5 tri-snRNP-associated protein	-	GO:0000003,GO:0000375,GO:0000377,GO:0000387,GO:0000398,GO:0000481,GO:0003002,GO:0003006,GO:0005575,GO:0005622,GO:0005623,GO:0005634,GO:0005730,GO:0006139,GO:0006364,GO:0006396,GO:0006397,GO:0006725,GO:0006807,GO:0007275,GO:0007389,GO:0008150,GO:0008152,GO:0008380,GO:0009653,GO:0009790,GO:0009791,GO:0009793,GO:0009888,GO:0009908,GO:0009933,GO:0009965,GO:0009987,GO:0010016,GO:0010051,GO:0010087,GO:…	-	ko:K11984	ko03040,map03040	M00354	-	-	ko00000,ko00001,ko00002,ko03041,ko04121	-	-	-	SART-1
Alglu01G0009230	85681.XP_006419940.1	3.27e-211	586	COG0031@1|root,KOG1252@2759|Eukaryota,37MTM@33090|Viridiplantae,3G849@35493|Streptophyta	33090|Viridiplantae	E	Belongs to the cysteine synthase cystathionine beta- synthase family	OASA1	GO:0000003,GO:0000096,GO:0000097,GO:0000902,GO:0000904,GO:0003006,GO:0003674,GO:0003824,GO:0004124,GO:0005488,GO:0005575,GO:0005576,GO:0005622,GO:0005623,GO:0005634,GO:0005737,GO:0005773,GO:0005774,GO:0005777,GO:0005829,GO:0005886,GO:0006082,GO:0006520,GO:0006534,GO:0006535,GO:0006563,GO:0006790,GO:0006807,GO:0007568,GO:0008144,GO:0008150,GO:0008152,GO:0008652,GO:0009058,GO:0009069,GO:0009070,GO:…	2.5.1.47	ko:K01738	ko00270,ko00920,ko01100,ko01110,ko01120,ko01130,ko01200,ko01230,map00270,map00920,map01100,map01110,map01120,map01130,map01200,map01230	M00021	R00897,R03601,R04859	RC00020,RC02814,RC02821	ko00000,ko00001,ko00002,ko01000	-	-	-	PALP
Alglu01G0009240	981085.XP_010090921.1	3.02e-55	179	COG0633@1|root,2RZRG@2759|Eukaryota,37VRI@33090|Viridiplantae,3GITD@35493|Streptophyta,4JTZ2@91835|fabids	33090|Viridiplantae	C	Ferredoxins are iron-sulfur proteins that transfer electrons in a wide variety of metabolic reactions	-	GO:0003674,GO:0003824,GO:0005488,GO:0005575,GO:0005622,GO:0005623,GO:0005737,GO:0006091,GO:0008150,GO:0008152,GO:0009055,GO:0009314,GO:0009416,GO:0009507,GO:0009536,GO:0009628,GO:0009642,GO:0009644,GO:0009987,GO:0016491,GO:0022900,GO:0043226,GO:0043227,GO:0043229,GO:0043231,GO:0044237,GO:0044424,GO:0044444,GO:0044464,GO:0048037,GO:0050896,GO:0051536,GO:0051537,GO:0051540,GO:0055114	-	ko:K02639	ko00195,map00195	-	-	-	ko00000,ko00001,ko00194	-	-	-	Fer2
Alglu01G0009250	102107.XP_008231042.1	1.25e-96	300	COG0156@1|root,KOG1357@2759|Eukaryota,37P3R@33090|Viridiplantae,3G9PV@35493|Streptophyta,4JERC@91835|fabids	33090|Viridiplantae	O	Long chain base biosynthesis protein	-	GO:0002178,GO:0005575,GO:0005622,GO:0005623,GO:0005737,GO:0005783,GO:0005789,GO:0006066,GO:0006629,GO:0006643,GO:0006644,GO:0006665,GO:0006667,GO:0006670,GO:0006672,GO:0006684,GO:0006686,GO:0006793,GO:0006796,GO:0006807,GO:0008150,GO:0008152,GO:0008610,GO:0008654,GO:0009058,GO:0009893,GO:0009894,GO:0009896,GO:0009987,GO:0010506,GO:0010508,GO:0012505,GO:0016020,GO:0016239,GO:0016241,GO:0017059,GO:…	2.3.1.50	ko:K00654	ko00600,ko01100,ko04071,ko04138,map00600,map01100,map04071,map04138	M00094,M00099	R01281	RC00004,RC02725,RC02849	ko00000,ko00001,ko00002,ko01000,ko01007	-	-	-	Aminotran_1_2
Alglu01G0009260	85681.XP_006419936.1	2.48e-28	108	28P75@1|root,2QVU4@2759|Eukaryota,37N5F@33090|Viridiplantae,3G7FH@35493|Streptophyta	33090|Viridiplantae	J	Belongs to the Frigida family	-	-	-	-	-	-	-	-	-	-	-	-	Frigida
Alglu01G0009270	981085.XP_010090921.1	1.51e-55	179	COG0633@1|root,2RZRG@2759|Eukaryota,37VRI@33090|Viridiplantae,3GITD@35493|Streptophyta,4JTZ2@91835|fabids	33090|Viridiplantae	C	Ferredoxins are iron-sulfur proteins that transfer electrons in a wide variety of metabolic reactions	-	GO:0003674,GO:0003824,GO:0005488,GO:0005575,GO:0005622,GO:0005623,GO:0005737,GO:0006091,GO:0008150,GO:0008152,GO:0009055,GO:0009314,GO:0009416,GO:0009507,GO:0009536,GO:0009628,GO:0009642,GO:0009644,GO:0009987,GO:0016491,GO:0022900,GO:0043226,GO:0043227,GO:0043229,GO:0043231,GO:0044237,GO:0044424,GO:0044444,GO:0044464,GO:0048037,GO:0050896,GO:0051536,GO:0051537,GO:0051540,GO:0055114	-	ko:K02639	ko00195,map00195	-	-	-	ko00000,ko00001,ko00194	-	-	-	Fer2
Alglu01G0009280	981085.XP_010090920.1	8.57e-137	399	28JKP@1|root,2QRZY@2759|Eukaryota,37RYW@33090|Viridiplantae,3GF42@35493|Streptophyta,4JEEJ@91835|fabids	33090|Viridiplantae	J	Ribosomal L18 of archaea, bacteria, mitoch. and chloroplast	-	-	-	ko:K02881	ko03010,map03010	M00178,M00179	-	-	br01610,ko00000,ko00001,ko00002,ko03011	-	-	-	Ribosomal_L18p
Alglu01G0009290	981085.XP_010090919.1	8.17e-288	796	28P75@1|root,2QVU4@2759|Eukaryota,37N5F@33090|Viridiplantae,3G7FH@35493|Streptophyta,4JFTM@91835|fabids	33090|Viridiplantae	T	Belongs to the Frigida family	-	-	-	-	-	-	-	-	-	-	-	-	Frigida
Alglu01G0009300	4432.XP_010256036.1	1.04e-70	236	28PVX@1|root,2QWIJ@2759|Eukaryota,37PKT@33090|Viridiplantae,3GFAH@35493|Streptophyta	33090|Viridiplantae	S	XS domain	-	-	-	-	-	-	-	-	-	-	-	-	XS
[truncated: 23,951 more rows]

## Sheet: Table S8
Table S8. Intragenomic collinear blocks identified in A. glutinosa genome.
[truncated: 1,820 more rows]

[truncated: 20 more sheets: Table S9, Table S10, Table S11, Table S12, Table S13, Table S14, Table S15, Table S16, Table S17, Table S18, Table S19, Table S20, Table S21, Table S22, Table S23, Table S24, Table S25, Table S26, Table S27, Table S28]
